# Supplementary material for: Post-ischemic ubiquitination at the postsynaptic density reversibly influences the activity of ischemia-relevant kinases
Source: Commun Biol. 2024 Mar 13;7:321. doi: 10.1038/s42003-024-06009-8 (PMC10937959; doi:10.1038/s42003-024-06009-8)
Supplement: Supplementary file 4 — Supplementary Data 1 [file 42003_2024_6009_MOESM4_ESM.xlsx]

## Sheet: Tab1- global peptides
PEPTIDE MASTERLIST	combined identifier	MS1 contra (log abundance)	MS1 ipsi (log abundance)	MS1 sham (log abundance)	MS2 contra (log abundance)	MS2 ipsi (log abundance)	MS2 sham (log abundance)	MS3 ipsi (log abundance)	MS3 sham (log abundance)
Abcf2	Abcf2_EVPIPEHIDIYHLTR	4.4769	4.78022	4.69804	5.18733	4.89907	4.89498	4.99214	4.84563
Abcf2	Abcf2_ILHGLGFTPAMQR	4.63169	4.97105	4.88277	5.10698	5.02621	4.95904	5.25307	5.00334
Ablim1	Ablim1_TSSESIYSRPGSSIPGSPGHTIYAK	4.47631	4.92537	5.04183	5.21384	5.14079	5.00741	5.33252	5.28364
Ablim1	Ablim1_TSSLPGYGK	4.49255	4.96756	5.02502	5.19684	4.97739	5.11418	5.27708	5.25775
Ablim1	Ablim1_YDSPLHSASHAPSSK	4.77032	5.17551	5.25147	5.43634	5.15613	5.29774	5.4452	5.43514
Ablim1	Ablim1_AIYDIERPDLITYEPFYTSGYEDKQER	4.62823	5.17714	5.2749	5.32656	5.24277	5.38189	5.50451	5.50043
Ablim1	Ablim1_GVSMPNMLEPK	4.98351	5.40137	5.58173	5.57164	5.54894	5.54308	5.77762	5.68927
Ablim1	Ablim1_ASEDIIK	5.1002	5.47676	5.62186	5.52902	5.53807	5.63039	5.8217	5.78255
Ablim1	Ablim1_VLTGEYISK	5.36959	5.6303	5.74133	5.84235	5.65969	5.68255	5.92814	5.92574
Ablim1	Ablim1_HFHVPDQGINIYR	5.57656	5.84767	5.90008	6.05584	5.98012	6.03056	6.1788	6.12126
Ablim1	Ablim1_SSGREEDEEELLR	5.38778	6.00762	6.03076	5.87261	5.90492	6.01439	6.15655	6.22637
Abr	Abr_ATATTSQPVLTIQQIETIFYK	0	4.51472	4.18563	4.21484	4.54926	4.09878	4.99463	4.3981
Abr	Abr_SYLFLLSSDYER	4.11833	4.69011	4.52473	4.53642	4.71256	4.55541	5.12431	4.73089
Abr	Abr_DGFLVEMSESSR	4.69594	4.98935	5.0904	5.0777	5.04887	5.06726	5.23414	5.18535
Abr	Abr_VQQWDSQVTMGHLFQK	4.86064	5.09107	5.1763	5.38654	5.27108	5.35137	5.59787	5.31448
Abr	Abr_HTPVDHPDYPLLQDALR	4.95083	5.15513	5.15752	5.36652	5.26043	5.29645	5.51508	5.39238
Abr	Abr_AFVDNYK	4.72704	5.24468	4.93077	5.34807	5.37815	5.50233	5.99831	5.41877
Abr	Abr_STLVLHDLLK	4.90919	5.66725	5.23045	5.47873	5.58889	5.5165	5.86826	5.52485
Abr	Abr_VAEKEPINK	5.02449	5.81595	5.53875	5.588	5.74906	5.68775	6.06845	5.75857
Abr	Abr_GIEEVGIYR	5.40413	5.8887	5.70969	5.93516	5.86	5.81793	6.20458	5.94344
Acta1	Acta1_EKMTQIMFETFNTPAMYVAIQAVLSLYASGR	4.39259	4.58862	4.74438	4.73477	4.67722	4.88943	4.95309	4.70879
Acta1	Acta1_QEYDEAGPSIVHRK	4.76119	4.81676	4.92216	5.17258	5.00381	5.19915	5.42343	5.32406
Acta1	Acta1_TTGIVLDSGDGVTHNVPIYEGYALPHAIMR	4.25797	4.82152	4.93883	5.03997	4.96045	5.0798	5.00544	5.10096
Acta1	Acta1_DLYANNVLSGGTTMYPGIADR	4.83598	5.06134	5.2838	5.27864	5.23241	5.40302	5.47854	5.46984
Acta1	Acta1_QEYDEAGPSIVHR	5.36741	5.30805	5.40383	5.43066	5.41248	5.4351	5.70319	5.6349
Acta1	Acta1_HQGVMVGMGQKDSYVGDEAQSK	5.07944	5.37963	5.60245	5.42467	5.55744	5.43878	5.42914	5.66744
Acta1	Acta1_GILTLKYPIEHGIITNWDDMEK	5.02478	5.47689	5.71174	5.56394	5.57802	5.65572	5.60037	5.75081
Acta1	Acta1_GYSFTTTAEREIVRDIK	5.11585	5.69028	5.87956	5.73021	5.90291	5.82433	5.89094	5.94848
Acta1	Acta1_IWHHSFYNELR	5.39291	5.76467	5.82563	6.02144	5.88902	5.88614	6.34825	6.0566
Acta1	Acta1_QEYDESGPSIVHRK	5.61222	5.83122	5.90959	5.90505	5.82096	6.03113	6.35534	6.32402
Acta1	Acta1_GYSFVTTAEREIVR	5.44849	5.85311	6.0553	6.0898	6.00561	6.06904	6.10199	6.15397
Acta1	Acta1_QEYDESGPSIVHR	6.00877	6.01941	6.02747	6.12581	6.09325	6.17129	6.47119	6.35434
Acta1	Acta1_VAPEEHPTLLTEAPLNPK	5.70789	6.06055	6.21843	6.1525	6.08768	6.27536	6.45644	6.41186
Acta1	Acta1_AVFPSIVGRPR	5.95442	6.28825	6.45226	6.40002	6.37066	6.45612	6.70621	6.75734
Acta1	Acta1_KDLYANTVLSGGTTMYPGIADR	6.23912	6.42014	6.57943	6.62318	6.52915	6.62742	6.828	6.79201
Acta1	Acta1_MQKEITALAPSTMK	6.56983	7.05748	7.19262	7.05865	7.07522	7.10629	7.23378	7.33558
Acta1	Acta1_RGILTLK	6.53918	7.06606	7.19095	7.02951	6.97532	7.08113	7.37195	7.4383
Acta1	Acta1_YPIEHGIITNWDDMEKIWHHTFYNELR	6.81836	7.26694	7.38131	7.22024	7.16521	7.32558	7.60654	7.71422
Acta1	Acta1_LDLAGRDLTDYLMK	6.64449	7.26954	7.40683	7.27607	7.24569	7.30001	7.5044	7.63467
Acta1	Acta1_EITALAPSTMK	6.71824	7.30509	7.41519	7.2891	7.19234	7.35999	7.7066	7.71381
Acta1	Acta1_VAPEEHPVLLTEAPLNPK	6.47085	7.37816	7.56163	7.38059	7.27768	7.47318	7.81765	7.85502
Acta1	Acta1_GYSFTTTAER	6.75176	7.38718	7.4685	7.49628	7.2957	7.56276	7.93117	7.95534
Acta1	Acta1_IIAPPER	6.92067	7.41288	7.44846	7.33224	7.19329	7.32441	7.53126	7.74482
Acta1	Acta1_IIAPPERK	7.03181	7.48363	7.65826	7.50213	7.45177	7.54625	7.71395	7.87329
Acta1	Acta1_HQGVMVGMGQK	7.18534	7.67953	7.78565	7.73713	7.61038	7.69824	8.04364	8.07569
Acta1	Acta1_DLTDYLMK	7.34473	8.06111	8.28087	8.23134	8.14894	8.4175	8.66975	8.7046
Acta1	Acta1_DSYVGDEAQSKR	7.61669	8.22466	8.37778	8.16411	8.11551	8.24922	8.59667	8.61588
Acta2	Acta2_EKMTQIMFETFNTPAMYVAIQAVLSLYASGR	4.39259	4.58862	4.74438	4.73477	4.67722	4.88943	4.95309	4.70879
Acta2	Acta2_QEYDEAGPSIVHRK	4.76119	4.81676	4.92216	5.17258	5.00381	5.19915	5.42343	5.32406
Acta2	Acta2_TTGIVLDSGDGVTHNVPIYEGYALPHAIMR	4.25797	4.82152	4.93883	5.03997	4.96045	5.0798	5.00544	5.10096
Acta2	Acta2_DLYANNVLSGGTTMYPGIADR	4.83598	5.06134	5.2838	5.27864	5.23241	5.40302	5.47854	5.46984
Acta2	Acta2_KDLYANNVLSGGTTMYPGIADR	5.07423	5.2404	5.41436	5.44334	5.3321	5.4424	5.48742	5.51557
Acta2	Acta2_QEYDEAGPSIVHR	5.36741	5.30805	5.40383	5.43066	5.41248	5.4351	5.70319	5.6349
Acta2	Acta2_HQGVMVGMGQKDSYVGDEAQSK	5.07944	5.37963	5.60245	5.42467	5.55744	5.43878	5.42914	5.66744
Acta2	Acta2_GILTLKYPIEHGIITNWDDMEK	5.02478	5.47689	5.71174	5.56394	5.57802	5.65572	5.60037	5.75081
Acta2	Acta2_GYSFTTTAEREIVRDIK	5.11585	5.69028	5.87956	5.73021	5.90291	5.82433	5.89094	5.94848
Acta2	Acta2_IWHHSFYNELR	5.39291	5.76467	5.82563	6.02144	5.88902	5.88614	6.34825	6.0566
Acta2	Acta2_QEYDESGPSIVHRK	5.61222	5.83122	5.90959	5.90505	5.82096	6.03113	6.35534	6.32402
Acta2	Acta2_GYSFVTTAEREIVR	5.44849	5.85311	6.0553	6.0898	6.00561	6.06904	6.10199	6.15397
Acta2	Acta2_QEYDESGPSIVHR	6.00877	6.01941	6.02747	6.12581	6.09325	6.17129	6.47119	6.35434
Acta2	Acta2_VAPEEHPTLLTEAPLNPK	5.70789	6.06055	6.21843	6.1525	6.08768	6.27536	6.45644	6.41186
Acta2	Acta2_GYSFVTTAER	5.9081	6.26508	6.36489	6.48598	6.36044	6.53846	6.74162	6.68127
Acta2	Acta2_AVFPSIVGRPR	5.95442	6.28825	6.45226	6.40002	6.37066	6.45612	6.70621	6.75734
Acta2	Acta2_KDLYANTVLSGGTTMYPGIADR	6.23912	6.42014	6.57943	6.62318	6.52915	6.62742	6.828	6.79201
Acta2	Acta2_YPIEHGIITNWDDMEK	6.17759	6.71765	6.81202	6.68121	6.62187	6.80603	7.20755	7.16083
Acta2	Acta2_MQKEITALAPSTMK	6.56983	7.05748	7.19262	7.05865	7.07522	7.10629	7.23378	7.33558
Acta2	Acta2_RGILTLK	6.53918	7.06606	7.19095	7.02951	6.97532	7.08113	7.37195	7.4383
Acta2	Acta2_LDLAGRDLTDYLMK	6.64449	7.26954	7.40683	7.27607	7.24569	7.30001	7.5044	7.63467
Acta2	Acta2_VAPEEHPVLLTEAPLNPK	6.47085	7.37816	7.56163	7.38059	7.27768	7.47318	7.81765	7.85502
Acta2	Acta2_GYSFTTTAER	6.75176	7.38718	7.4685	7.49628	7.2957	7.56276	7.93117	7.95534
Acta2	Acta2_IIAPPER	6.92067	7.41288	7.44846	7.33224	7.19329	7.32441	7.53126	7.74482
Acta2	Acta2_IIAPPERK	7.03181	7.48363	7.65826	7.50213	7.45177	7.54625	7.71395	7.87329
Acta2	Acta2_HQGVMVGMGQK	7.18534	7.67953	7.78565	7.73713	7.61038	7.69824	8.04364	8.07569
Acta2	Acta2_DLTDYLMK	7.34473	8.06111	8.28087	8.23134	8.14894	8.4175	8.66975	8.7046
Acta2	Acta2_DSYVGDEAQSKR	7.61669	8.22466	8.37778	8.16411	8.11551	8.24922	8.59667	8.61588
Actb	Actb_EKMTQIMFETFNTPAMYVAIQAVLSLYASGR	4.39259	4.58862	4.74438	4.73477	4.67722	4.88943	4.95309	4.70879
Actb	Actb_LDLAGRDLTDYLMKILTER	4.58102	4.99238	5.0777	4.9157	4.85395	4.72246	5.05473	4.9959
Actb	Actb_HQGVMVGMGQKDSYVGDEAQSK	5.07944	5.37963	5.60245	5.42467	5.55744	5.43878	5.42914	5.66744
Actb	Actb_GYSFTTTAEREIVRDIK	5.11585	5.69028	5.87956	5.73021	5.90291	5.82433	5.89094	5.94848
Actb	Actb_QEYDESGPSIVHRK	5.61222	5.83122	5.90959	5.90505	5.82096	6.03113	6.35534	6.32402
Actb	Actb_ILTERGYSFTTTAER	5.53538	5.92804	5.96859	5.90041	5.87191	5.81918	6.05975	6.06677
Actb	Actb_TTGIVMDSGDGVTHTVPIYEGYALPHAILR	5.46687	6.01047	6.00462	6.17482	6.11254	6.12966	6.33381	6.50594
Actb	Actb_QEYDESGPSIVHR	6.00877	6.01941	6.02747	6.12581	6.09325	6.17129	6.47119	6.35434
Actb	Actb_HQGVMVGMGQKDSYVGDEAQSKR	5.57704	6.03631	6.17687	6.05835	6.11257	6.07482	6.11069	6.19551
Actb	Actb_AVFPSIVGRPR	5.95442	6.28825	6.45226	6.40002	6.37066	6.45612	6.70621	6.75734
Actb	Actb_KDLYANTVLSGGTTMYPGIADR	6.23912	6.42014	6.57943	6.62318	6.52915	6.62742	6.828	6.79201
Actb	Actb_DLYANTVLSGGTTMYPGIADR	6.21569	6.44144	6.61864	6.66826	6.58126	6.68404	6.86446	6.80851
Actb	Actb_GYSFTTTAEREIVR	6.48433	6.95654	7.06915	7.08178	7.01699	7.03375	7.18732	7.28733
Actb	Actb_DSYVGDEAQSK	6.46256	6.97246	7.08782	6.95133	6.92963	7.02346	7.2694	7.28212
Actb	Actb_MQKEITALAPSTMK	6.56983	7.05748	7.19262	7.05865	7.07522	7.10629	7.23378	7.33558
Actb	Actb_RGILTLK	6.53918	7.06606	7.19095	7.02951	6.97532	7.08113	7.37195	7.4383
Actb	Actb_IWHHTFYNELR	6.78821	7.12048	7.191	7.16397	7.1273	7.1917	7.61329	7.52023
Actb	Actb_IKIIAPPER	6.70038	7.14211	7.29192	7.16658	7.10216	7.13472	7.26366	7.44934
Actb	Actb_SYELPDGQVITIGNER	6.5932	7.22696	7.25631	7.20591	7.21064	7.35626	7.62491	7.66698
Actb	Actb_LDLAGRDLTDYLMK	6.64449	7.26954	7.40683	7.27607	7.24569	7.30001	7.5044	7.63467
Actb	Actb_EITALAPSTMK	6.71824	7.30509	7.41519	7.2891	7.19234	7.35999	7.7066	7.71381
Actb	Actb_VAPEEHPVLLTEAPLNPK	6.47085	7.37816	7.56163	7.38059	7.27768	7.47318	7.81765	7.85502
Actb	Actb_GYSFTTTAER	6.75176	7.38718	7.4685	7.49628	7.2957	7.56276	7.93117	7.95534
Actb	Actb_IIAPPER	6.92067	7.41288	7.44846	7.33224	7.19329	7.32441	7.53126	7.74482
Actb	Actb_IIAPPERK	7.03181	7.48363	7.65826	7.50213	7.45177	7.54625	7.71395	7.87329
Actb	Actb_HQGVMVGMGQK	7.18534	7.67953	7.78565	7.73713	7.61038	7.69824	8.04364	8.07569
Actb	Actb_DLTDYLMK	7.34473	8.06111	8.28087	8.23134	8.14894	8.4175	8.66975	8.7046
Actb	Actb_DSYVGDEAQSKR	7.61669	8.22466	8.37778	8.16411	8.11551	8.24922	8.59667	8.61588
Actb	Actb_AGFAGDDAPR	7.89609	8.27404	8.46094	8.28267	8.33019	8.41207	8.76582	8.82867
Actbl2	Actbl2_AGFGGDDAPR	4.58708	4.77907	4.7511	5.11421	4.95104	4.89704	5.19463	4.96606
Actbl2	Actbl2_HQGVMVGMGQKDSYVGDEAQSK	5.07944	5.37963	5.60245	5.42467	5.55744	5.43878	5.42914	5.66744
Actbl2	Actbl2_GIHETTFNSIMK	5.51152	5.77448	5.83388	5.89477	5.85401	5.90795	6.1125	6.06922
Actbl2	Actbl2_QEYDESGPSIVHR	6.00877	6.01941	6.02747	6.12581	6.09325	6.17129	6.47119	6.35434
Actbl2	Actbl2_AVFPSIVGRPR	5.95442	6.28825	6.45226	6.40002	6.37066	6.45612	6.70621	6.75734
Actbl2	Actbl2_DLYANTVLSGGTTMYPGIADR	6.21569	6.44144	6.61864	6.66826	6.58126	6.68404	6.86446	6.80851
Actbl2	Actbl2_MQKEITALAPSTMK	6.56983	7.05748	7.19262	7.05865	7.07522	7.10629	7.23378	7.33558
Actbl2	Actbl2_LDLAGRDLTDYLMK	6.64449	7.26954	7.40683	7.27607	7.24569	7.30001	7.5044	7.63467
Actbl2	Actbl2_GYSFTTTAER	6.75176	7.38718	7.4685	7.49628	7.2957	7.56276	7.93117	7.95534
Actbl2	Actbl2_IIAPPER	6.92067	7.41288	7.44846	7.33224	7.19329	7.32441	7.53126	7.74482
Actbl2	Actbl2_IIAPPERK	7.03181	7.48363	7.65826	7.50213	7.45177	7.54625	7.71395	7.87329
Actbl2	Actbl2_DSYVGDEAQSKR	7.61669	8.22466	8.37778	8.16411	8.11551	8.24922	8.59667	8.61588
Actc1	Actc1_EKMTQIMFETFNTPAMYVAIQAVLSLYASGR	4.39259	4.58862	4.74438	4.73477	4.67722	4.88943	4.95309	4.70879
Actc1	Actc1_QEYDEAGPSIVHRK	4.76119	4.81676	4.92216	5.17258	5.00381	5.19915	5.42343	5.32406
Actc1	Actc1_TTGIVLDSGDGVTHNVPIYEGYALPHAIMR	4.25797	4.82152	4.93883	5.03997	4.96045	5.0798	5.00544	5.10096
Actc1	Actc1_DLYANNVLSGGTTMYPGIADR	4.83598	5.06134	5.2838	5.27864	5.23241	5.40302	5.47854	5.46984
Actc1	Actc1_QEYDEAGPSIVHR	5.36741	5.30805	5.40383	5.43066	5.41248	5.4351	5.70319	5.6349
Actc1	Actc1_HQGVMVGMGQKDSYVGDEAQSK	5.07944	5.37963	5.60245	5.42467	5.55744	5.43878	5.42914	5.66744
Actc1	Actc1_GILTLKYPIEHGIITNWDDMEK	5.02478	5.47689	5.71174	5.56394	5.57802	5.65572	5.60037	5.75081
Actc1	Actc1_GYSFTTTAEREIVRDIK	5.11585	5.69028	5.87956	5.73021	5.90291	5.82433	5.89094	5.94848
Actc1	Actc1_IWHHSFYNELR	5.39291	5.76467	5.82563	6.02144	5.88902	5.88614	6.34825	6.0566
Actc1	Actc1_QEYDESGPSIVHRK	5.61222	5.83122	5.90959	5.90505	5.82096	6.03113	6.35534	6.32402
Actc1	Actc1_GYSFVTTAEREIVR	5.44849	5.85311	6.0553	6.0898	6.00561	6.06904	6.10199	6.15397
Actc1	Actc1_QEYDESGPSIVHR	6.00877	6.01941	6.02747	6.12581	6.09325	6.17129	6.47119	6.35434
Actc1	Actc1_VAPEEHPTLLTEAPLNPK	5.70789	6.06055	6.21843	6.1525	6.08768	6.27536	6.45644	6.41186
Actc1	Actc1_GYSFVTTAER	5.9081	6.26508	6.36489	6.48598	6.36044	6.53846	6.74162	6.68127
Actc1	Actc1_AVFPSIVGRPR	5.95442	6.28825	6.45226	6.40002	6.37066	6.45612	6.70621	6.75734
Actc1	Actc1_KDLYANTVLSGGTTMYPGIADR	6.23912	6.42014	6.57943	6.62318	6.52915	6.62742	6.828	6.79201
Actc1	Actc1_YPIEHGIITNWDDMEK	6.17759	6.71765	6.81202	6.68121	6.62187	6.80603	7.20755	7.16083
Actc1	Actc1_MQKEITALAPSTMK	6.56983	7.05748	7.19262	7.05865	7.07522	7.10629	7.23378	7.33558
Actc1	Actc1_RGILTLK	6.53918	7.06606	7.19095	7.02951	6.97532	7.08113	7.37195	7.4383
Actc1	Actc1_YPIEHGIITNWDDMEKIWHHTFYNELR	6.81836	7.26694	7.38131	7.22024	7.16521	7.32558	7.60654	7.71422
Actc1	Actc1_LDLAGRDLTDYLMK	6.64449	7.26954	7.40683	7.27607	7.24569	7.30001	7.5044	7.63467
Actc1	Actc1_EITALAPSTMK	6.71824	7.30509	7.41519	7.2891	7.19234	7.35999	7.7066	7.71381
Actc1	Actc1_VAPEEHPVLLTEAPLNPK	6.47085	7.37816	7.56163	7.38059	7.27768	7.47318	7.81765	7.85502
Actc1	Actc1_GYSFTTTAER	6.75176	7.38718	7.4685	7.49628	7.2957	7.56276	7.93117	7.95534
Actc1	Actc1_IIAPPER	6.92067	7.41288	7.44846	7.33224	7.19329	7.32441	7.53126	7.74482
Actc1	Actc1_IIAPPERK	7.03181	7.48363	7.65826	7.50213	7.45177	7.54625	7.71395	7.87329
Actc1	Actc1_HQGVMVGMGQK	7.18534	7.67953	7.78565	7.73713	7.61038	7.69824	8.04364	8.07569
Actc1	Actc1_DLTDYLMK	7.34473	8.06111	8.28087	8.23134	8.14894	8.4175	8.66975	8.7046
Actc1	Actc1_DSYVGDEAQSKR	7.61669	8.22466	8.37778	8.16411	8.11551	8.24922	8.59667	8.61588
Actg1	Actg1_EKMTQIMFETFNTPAMYVAIQAVLSLYASGR	4.39259	4.58862	4.74438	4.73477	4.67722	4.88943	4.95309	4.70879
Actg1	Actg1_LDLAGRDLTDYLMKILTER	4.58102	4.99238	5.0777	4.9157	4.85395	4.72246	5.05473	4.9959
Actg1	Actg1_HQGVMVGMGQKDSYVGDEAQSK	5.07944	5.37963	5.60245	5.42467	5.55744	5.43878	5.42914	5.66744
Actg1	Actg1_GYSFTTTAEREIVRDIK	5.11585	5.69028	5.87956	5.73021	5.90291	5.82433	5.89094	5.94848
Actg1	Actg1_QEYDESGPSIVHRK	5.61222	5.83122	5.90959	5.90505	5.82096	6.03113	6.35534	6.32402
Actg1	Actg1_ILTERGYSFTTTAER	5.53538	5.92804	5.96859	5.90041	5.87191	5.81918	6.05975	6.06677
Actg1	Actg1_TTGIVMDSGDGVTHTVPIYEGYALPHAILR	5.46687	6.01047	6.00462	6.17482	6.11254	6.12966	6.33381	6.50594
Actg1	Actg1_QEYDESGPSIVHR	6.00877	6.01941	6.02747	6.12581	6.09325	6.17129	6.47119	6.35434
Actg1	Actg1_HQGVMVGMGQKDSYVGDEAQSKR	5.57704	6.03631	6.17687	6.05835	6.11257	6.07482	6.11069	6.19551
Actg1	Actg1_AVFPSIVGRPR	5.95442	6.28825	6.45226	6.40002	6.37066	6.45612	6.70621	6.75734
Actg1	Actg1_KDLYANTVLSGGTTMYPGIADR	6.23912	6.42014	6.57943	6.62318	6.52915	6.62742	6.828	6.79201
Actg1	Actg1_DLYANTVLSGGTTMYPGIADR	6.21569	6.44144	6.61864	6.66826	6.58126	6.68404	6.86446	6.80851
Actg1	Actg1_GYSFTTTAEREIVR	6.48433	6.95654	7.06915	7.08178	7.01699	7.03375	7.18732	7.28733
Actg1	Actg1_DSYVGDEAQSK	6.46256	6.97246	7.08782	6.95133	6.92963	7.02346	7.2694	7.28212
Actg1	Actg1_MQKEITALAPSTMK	6.56983	7.05748	7.19262	7.05865	7.07522	7.10629	7.23378	7.33558
Actg1	Actg1_RGILTLK	6.53918	7.06606	7.19095	7.02951	6.97532	7.08113	7.37195	7.4383
Actg1	Actg1_IWHHTFYNELR	6.78821	7.12048	7.191	7.16397	7.1273	7.1917	7.61329	7.52023
Actg1	Actg1_IKIIAPPER	6.70038	7.14211	7.29192	7.16658	7.10216	7.13472	7.26366	7.44934
Actg1	Actg1_SYELPDGQVITIGNER	6.5932	7.22696	7.25631	7.20591	7.21064	7.35626	7.62491	7.66698
Actg1	Actg1_LDLAGRDLTDYLMK	6.64449	7.26954	7.40683	7.27607	7.24569	7.30001	7.5044	7.63467
Actg1	Actg1_EITALAPSTMK	6.71824	7.30509	7.41519	7.2891	7.19234	7.35999	7.7066	7.71381
Actg1	Actg1_VAPEEHPVLLTEAPLNPK	6.47085	7.37816	7.56163	7.38059	7.27768	7.47318	7.81765	7.85502
Actg1	Actg1_GYSFTTTAER	6.75176	7.38718	7.4685	7.49628	7.2957	7.56276	7.93117	7.95534
Actg1	Actg1_IIAPPER	6.92067	7.41288	7.44846	7.33224	7.19329	7.32441	7.53126	7.74482
Actg1	Actg1_IIAPPERK	7.03181	7.48363	7.65826	7.50213	7.45177	7.54625	7.71395	7.87329
Actg1	Actg1_HQGVMVGMGQK	7.18534	7.67953	7.78565	7.73713	7.61038	7.69824	8.04364	8.07569
Actg1	Actg1_DLTDYLMK	7.34473	8.06111	8.28087	8.23134	8.14894	8.4175	8.66975	8.7046
Actg1	Actg1_DSYVGDEAQSKR	7.61669	8.22466	8.37778	8.16411	8.11551	8.24922	8.59667	8.61588
Actg1	Actg1_AGFAGDDAPR	7.89609	8.27404	8.46094	8.28267	8.33019	8.41207	8.76582	8.82867
Actg2	Actg2_EKMTQIMFETFNTPAMYVAIQAVLSLYASGR	4.39259	4.58862	4.74438	4.73477	4.67722	4.88943	4.95309	4.70879
Actg2	Actg2_TTGIVLDSGDGVTHNVPIYEGYALPHAIMR	4.25797	4.82152	4.93883	5.03997	4.96045	5.0798	5.00544	5.10096
Actg2	Actg2_DLYANNVLSGGTTMYPGIADR	4.83598	5.06134	5.2838	5.27864	5.23241	5.40302	5.47854	5.46984
Actg2	Actg2_KDLYANNVLSGGTTMYPGIADR	5.07423	5.2404	5.41436	5.44334	5.3321	5.4424	5.48742	5.51557
Actg2	Actg2_HQGVMVGMGQKDSYVGDEAQSK	5.07944	5.37963	5.60245	5.42467	5.55744	5.43878	5.42914	5.66744
Actg2	Actg2_GILTLKYPIEHGIITNWDDMEK	5.02478	5.47689	5.71174	5.56394	5.57802	5.65572	5.60037	5.75081
Actg2	Actg2_GYSFTTTAEREIVRDIK	5.11585	5.69028	5.87956	5.73021	5.90291	5.82433	5.89094	5.94848
Actg2	Actg2_IWHHSFYNELR	5.39291	5.76467	5.82563	6.02144	5.88902	5.88614	6.34825	6.0566
Actg2	Actg2_QEYDESGPSIVHRK	5.61222	5.83122	5.90959	5.90505	5.82096	6.03113	6.35534	6.32402
Actg2	Actg2_GYSFVTTAEREIVR	5.44849	5.85311	6.0553	6.0898	6.00561	6.06904	6.10199	6.15397
Actg2	Actg2_QEYDESGPSIVHR	6.00877	6.01941	6.02747	6.12581	6.09325	6.17129	6.47119	6.35434
Actg2	Actg2_VAPEEHPTLLTEAPLNPK	5.70789	6.06055	6.21843	6.1525	6.08768	6.27536	6.45644	6.41186
Actg2	Actg2_GYSFVTTAER	5.9081	6.26508	6.36489	6.48598	6.36044	6.53846	6.74162	6.68127
Actg2	Actg2_AVFPSIVGRPR	5.95442	6.28825	6.45226	6.40002	6.37066	6.45612	6.70621	6.75734
Actg2	Actg2_KDLYANTVLSGGTTMYPGIADR	6.23912	6.42014	6.57943	6.62318	6.52915	6.62742	6.828	6.79201
Actg2	Actg2_YPIEHGIITNWDDMEK	6.17759	6.71765	6.81202	6.68121	6.62187	6.80603	7.20755	7.16083
Actg2	Actg2_MQKEITALAPSTMK	6.56983	7.05748	7.19262	7.05865	7.07522	7.10629	7.23378	7.33558
Actg2	Actg2_RGILTLK	6.53918	7.06606	7.19095	7.02951	6.97532	7.08113	7.37195	7.4383
Actg2	Actg2_LDLAGRDLTDYLMK	6.64449	7.26954	7.40683	7.27607	7.24569	7.30001	7.5044	7.63467
Actg2	Actg2_VAPEEHPVLLTEAPLNPK	6.47085	7.37816	7.56163	7.38059	7.27768	7.47318	7.81765	7.85502
Actg2	Actg2_GYSFTTTAER	6.75176	7.38718	7.4685	7.49628	7.2957	7.56276	7.93117	7.95534
Actg2	Actg2_IIAPPER	6.92067	7.41288	7.44846	7.33224	7.19329	7.32441	7.53126	7.74482
Actg2	Actg2_IIAPPERK	7.03181	7.48363	7.65826	7.50213	7.45177	7.54625	7.71395	7.87329
Actg2	Actg2_HQGVMVGMGQK	7.18534	7.67953	7.78565	7.73713	7.61038	7.69824	8.04364	8.07569
Actg2	Actg2_DLTDYLMK	7.34473	8.06111	8.28087	8.23134	8.14894	8.4175	8.66975	8.7046
Actg2	Actg2_DSYVGDEAQSKR	7.61669	8.22466	8.37778	8.16411	8.11551	8.24922	8.59667	8.61588
Actn1	Actn1_VEQIAAIAQELNELDYYDSPSVNAR	0	3.85745	3.79326	0	0	0	4.14398	4.0086
Actn1	Actn1_DDPLTNLNTAFDVAER	4.29765	4.55613	4.77028	4.91716	4.69857	4.76564	5.02894	4.84253
Actn1	Actn1_AGTQIENIEEDFR	4.11724	4.56128	4.73248	4.75236	4.53959	4.73317	5.04513	4.90049
Actn1	Actn1_VLAVNQENEQLMEDYEK	4.31804	4.5945	4.69714	4.64469	4.79401	5.08135	5.14252	5.14414
Actn1	Actn1_LASDLLEWIR	4.65026	4.86073	4.97565	5.28542	5.05343	5.49649	5.96063	5.79457
Actn1	Actn1_LASDLLEWIRR	0	4.88873	4.95484	4.78974	4.87648	5.36442	5.66089	5.4504
Actn1	Actn1_LMLLLEVISGER	4.45577	4.89252	5.06797	5.01204	4.86869	5.09531	5.3072	5.33377
Actn1	Actn1_LLETIDQLYLEYAKR	4.68861	5.08257	5.21112	5.21888	5.09615	5.24998	5.37554	5.40956
Actn1	Actn1_IVQTYHVNMAGTNPYTTITPQEINGK	4.70766	5.13075	5.11247	5.24778	5.20091	5.13707	5.40324	5.26764
Actn1	Actn1_AIMTYVSSFYHAFSGAQKAETAANR	4.66673	5.1503	5.33642	5.26046	5.30053	5.07306	5.21809	5.40622
Actn1	Actn1_QFGAQANVIGPWIQTK	5.31792	5.17348	5.23404	5.3638	5.28479	5.3194	5.5423	5.45214
Actn1	Actn1_DLLLDPAWEK	4.73333	5.17763	5.17246	5.30658	5.03459	5.37938	5.57652	5.51346
Actn1	Actn1_LLETIDQLYLEYAK	4.97609	5.18809	5.38518	5.31243	5.24991	5.40288	5.64529	5.68943
Actn1	Actn1_KHEAFESDLAAHQDR	4.81782	5.22529	5.17563	5.37876	5.2387	5.33232	5.73141	5.55887
Actn1	Actn1_LSNRPAFMPSEGR	4.66623	5.24761	5.40439	5.29537	5.32052	5.39639	5.59844	5.60297
Actn1	Actn1_DYETATLSEIK	4.87501	5.27321	5.70029	5.61512	5.60841	5.75884	5.78841	5.76117
Actn1	Actn1_IVQTYHVNMAGTNPYTTITPQEINGKWDHVR	4.86753	5.29473	5.39645	5.44278	5.3184	5.43815	5.58467	5.59763
Actn1	Actn1_LERLDHLAEKFR	4.97955	5.33662	5.43388	5.418	5.40038	5.51234	5.60203	5.57727
Actn1	Actn1_LVSIGAEEIVDGNVK	5.01883	5.34792	5.45378	5.62753	5.44863	5.65717	5.75269	5.68083
Actn1	Actn1_GYEEWLLNEIRR	5.01507	5.36271	5.40906	5.87773	5.45291	5.55069	5.8209	5.72527
Actn1	Actn1_LRKDDPLTNLNTAFDVAER	5.26605	5.51548	5.72558	5.6922	5.72845	5.73013	5.91897	5.92631
Actn1	Actn1_TINEVENQILTR	5.22222	5.55152	5.60507	5.74831	5.62992	5.67509	5.90158	5.83955
Actn1	Actn1_ISIEMHGTLEDQLSHLR	5.09468	5.57142	5.70346	5.79437	5.70259	5.80055	5.93891	5.88299
Actn1	Actn1_NVNIQNFHISWK	5.01532	5.58633	5.66286	5.72565	5.5728	5.89521	6.1345	6.02399
Actn1	Actn1_TIPWLENRVPENTMHAMQQK	5.39249	5.5937	5.7178	5.90314	5.71403	5.94008	6.18537	6.07273
Actn1	Actn1_NVNVQNFHISWK	5.20293	5.65703	5.73367	5.84997	5.64704	5.81517	6.0491	5.98876
Actn1	Actn1_IMSIVDPNR	5.39178	5.67312	5.7522	5.87848	5.72042	5.86652	6.12574	6.02518
Actn1	Actn1_GYEEWLLNEIR	5.44348	5.69019	5.87048	5.86858	5.76498	5.923	6.157	6.09913
Actn1	Actn1_LDHLAEK	5.29781	5.69824	5.82077	5.85279	5.63868	5.80833	5.98246	5.9629
Actn1	Actn1_QKASIHEAWTDGKEAMLR	5.35614	5.71038	5.84815	5.85704	5.80545	5.88128	6.01749	6.02007
Actn1	Actn1_ILAGDKNYITEDELR	5.25909	5.74835	5.86104	5.82045	5.73018	5.90094	6.11667	6.11022
Actn1	Actn1_LERLDHLAEK	5.16762	5.74871	5.83489	5.72056	5.61047	5.86616	6.10281	6.14631
Actn1	Actn1_LDHLAEKFR	5.52668	5.76736	5.92309	5.86443	5.91921	5.94044	5.99619	6.0769
Actn1	Actn1_KDDPLTNLNTAFDVAER	5.23244	5.77901	5.90092	5.8688	5.80752	5.95634	6.07972	6.07449
Actn1	Actn1_AIMTYVSSFYHAFSGAQK	5.4997	5.79352	5.94421	6.0308	5.95577	6.09566	6.27284	6.262
Actn1	Actn1_VGWEQLLTTIAR	5.39456	5.86746	6.00852	5.90499	5.86024	5.97048	6.19995	6.20882
Actn1	Actn1_ASIHEAWTDGK	5.45094	5.87592	5.95079	6.03555	5.83407	5.97096	6.21077	6.11793
Actn1	Actn1_RLERLDHLAEK	5.55176	5.88367	6.04611	5.9872	6.03149	6.04127	6.04798	6.12061
Actn1	Actn1_EALERTEK	5.51529	5.90395	6.07682	5.99713	6.031	6.15351	6.13675	6.22461
Actn1	Actn1_QKDYETATLSEIK	5.35895	5.92203	6.06904	5.93967	5.93416	6.07719	6.13078	6.1514
Actn1	Actn1_ASIHEAWTDGKEAMLR	5.5997	5.92816	6.10762	6.03499	6.04265	6.15394	6.28782	6.29363
Actn1	Actn1_AGTQIENIEEDFRDGLK	5.43491	5.98076	6.09233	5.99039	6.00962	6.11474	6.2783	6.28355
Actn1	Actn1_QKASIHEAWTDGK	5.54686	5.98814	6.04755	6.04642	5.97777	6.05362	6.2743	6.24694
Actn1	Actn1_KAGTQIENIEEDFRDGLK	5.49571	5.99558	6.0984	6.00091	6.00839	6.11929	6.27019	6.30835
Actn1	Actn1_ETADTDTADQVMASFK	5.77547	6.10873	6.28269	6.24316	6.27626	6.33814	6.478	6.47004
Actn1	Actn1_GISQEQMNEFR	5.94607	6.15903	6.20246	6.61125	6.28206	6.3137	6.51335	6.46901
Actn1	Actn1_LAILGIHNEVSK	5.73716	6.17012	6.35166	6.23198	6.15442	6.35788	6.46495	6.5095
Actn1	Actn1_ASFNHFDRDHSGTLGPEEFK	6.17058	6.19956	6.31122	6.35856	6.27563	6.38335	6.47982	6.49739
Actn1	Actn1_SIVNYKPK	5.83684	6.31515	6.39751	6.30371	6.24386	6.42786	6.5274	6.53274
Actn1	Actn1_ATLPDADKER	5.93469	6.3818	6.52364	6.44459	6.43372	6.54993	6.67727	6.64406
Actn1	Actn1_MLDAEDIVGTARPDEK	6.15479	6.54812	6.72013	6.64834	6.55793	6.74225	6.87672	6.89227
Actn1	Actn1_HRPELIDYGK	6.12071	6.57712	6.69429	6.66026	6.60138	6.76755	6.84625	6.8793
Actn1	Actn1_ALDFIASK	6.51044	6.93083	7.15752	7.05185	6.97893	7.21029	7.42457	7.41566
Actn2	Actn2_LASELLEWIR	0	4.33304	4.22784	4.61953	4.39033	4.74577	5.23229	4.94356
Actn2	Actn2_AGTQIENIEEDFR	4.11724	4.56128	4.73248	4.75236	4.53959	4.73317	5.04513	4.90049
Actn2	Actn2_SSIQITGALEDQMNQLK	4.34766	4.64113	4.70749	4.76335	4.85821	4.96095	5.09318	4.98215
Actn2	Actn2_DYESASLTEVR	4.44892	4.87882	4.97513	5.19081	4.75169	4.89638	5.23689	5.24959
Actn2	Actn2_LEQAEKGYEEWLLNEIRR	4.46187	4.90696	4.91276	5.01949	4.93126	4.99328	5.31735	5.30088
Actn2	Actn2_VLAVNQENERLMEEYER	4.44885	4.94327	4.93331	5.1801	5.00865	5.27289	5.55312	5.39035
Actn2	Actn2_ASTHETWAYGKEQILLQKDYESASLTEVR	4.67728	4.96224	5.14554	5.18316	5.23606	5.15698	5.31078	5.34487
Actn2	Actn2_LLETIDQLHLEFAKR	4.48948	5.01064	5.14999	5.11731	5.17109	5.18583	5.41997	5.40415
Actn2	Actn2_LEQAEKGYEEWLLNEIR	4.47774	5.09913	5.09858	5.13361	5.14417	5.05408	5.31746	5.34233
Actn2	Actn2_ATLPEADGERQSILAIQNEVEK	4.65492	5.13037	5.1983	5.29345	5.259	5.3205	5.40042	5.384
Actn2	Actn2_QLVPVRDQSLQEELAR	4.89347	5.15045	5.21208	5.23264	5.22536	5.26722	5.47366	5.43085
Actn2	Actn2_VLAVNQENER	4.77823	5.15119	5.16841	5.4232	5.19657	5.26849	5.5184	5.38375
Actn2	Actn2_VGWELLLTTIAR	4.76979	5.20483	5.23558	5.25986	5.26119	5.24925	5.5229	5.49518
Actn2	Actn2_KHEAFESDLAAHQDR	4.81782	5.22529	5.17563	5.37876	5.2387	5.33232	5.73141	5.55887
Actn2	Actn2_EQILLQKDYESASLTEVR	4.9408	5.22884	5.28035	5.46861	5.42487	5.37994	5.58269	5.42663
Actn2	Actn2_TINEVETQILTR	4.78429	5.24584	5.20192	5.38443	5.34124	5.26708	5.56201	5.48307
Actn2	Actn2_LERLEHLAEK	4.64888	5.24954	5.20099	5.27022	5.20154	5.30333	5.60419	5.57469
Actn2	Actn2_ASTHETWAYGKEQILLQK	4.96472	5.2552	5.44014	5.53202	5.38057	5.43519	5.61232	5.5724
Actn2	Actn2_ETADTDTAEQVIASFR	5.041	5.26755	5.33375	5.4653	5.3762	5.44522	5.5543	5.57382
Actn2	Actn2_LLETIDQLHLEFAK	4.81178	5.26783	5.38814	5.41911	5.30131	5.37864	5.64776	5.67051
Actn2	Actn2_NVNIQNFHTSWK	4.8418	5.31148	5.38991	5.51721	5.32583	5.50605	5.76672	5.66701
Actn2	Actn2_LERLDHLAEKFR	4.97955	5.33662	5.43388	5.418	5.40038	5.51234	5.60203	5.57727
Actn2	Actn2_LVSIGAEEIVDGNVK	5.01883	5.34792	5.45378	5.62753	5.44863	5.65717	5.75269	5.68083
Actn2	Actn2_LNKDDPIGNINLAMEIAEK	4.917	5.39936	5.4585	5.33945	5.39388	5.49042	5.62223	5.6729
Actn2	Actn2_KAGTQIENIEEDFRNGLK	5.02927	5.45239	5.48933	5.5148	5.45882	5.58734	5.72827	5.68946
Actn2	Actn2_ISSSNPYSTVTMDELR	5.35207	5.47838	5.63874	5.75829	5.56861	5.70005	5.84663	5.75723
Actn2	Actn2_AGTQIENIEEDFRNGLK	5.13229	5.50173	5.67594	5.6707	5.53972	5.61146	5.80914	5.77064
Actn2	Actn2_TINEVENQILTR	5.22222	5.55152	5.60507	5.74831	5.62992	5.67509	5.90158	5.83955
Actn2	Actn2_QKASTHETWAYGK	4.92729	5.60439	5.60592	5.62993	5.57571	5.64913	5.91705	5.78926
Actn2	Actn2_ISNRPAFMPSEGK	5.10031	5.64158	5.69922	5.68655	5.64558	5.64993	5.96067	5.97632
Actn2	Actn2_NVNVQNFHISWK	5.20293	5.65703	5.73367	5.84997	5.64704	5.81517	6.0491	5.98876
Actn2	Actn2_GITQEQMNEFR	5.33584	5.67764	5.80929	6.15833	5.72973	5.87765	6.05839	5.98102
Actn2	Actn2_GYEEWLLNEIR	5.44348	5.69019	5.87048	5.86858	5.76498	5.923	6.157	6.09913
Actn2	Actn2_ATLPEADGER	5.40882	5.86944	6.0585	6.04743	5.91886	6.13922	6.32956	6.26879
Actn2	Actn2_ASIHEAWTDGK	5.45094	5.87592	5.95079	6.03555	5.83407	5.97096	6.21077	6.11793
Actn2	Actn2_ILASDKPYILAEELR	5.42669	5.87857	5.94475	5.92081	5.77079	5.9186	6.29064	6.18058
Actn2	Actn2_VIQSYSIR	5.47979	5.88511	5.93263	5.96393	5.95008	6.03439	6.25203	6.23644
Actn2	Actn2_MVSDIAGAWQR	5.40574	5.90005	6.0408	6.02049	5.85996	6.04025	6.3324	6.24746
Actn2	Actn2_EALERTEK	5.51529	5.90395	6.07682	5.99713	6.031	6.15351	6.13675	6.22461
Actn2	Actn2_MLDAEDIVNTPKPDER	5.51154	6.1052	6.1695	6.16584	6.14492	6.23777	6.43924	6.45194
Actn2	Actn2_ASTHETWAYGK	5.73159	6.1293	6.263	6.24165	6.14454	6.24122	6.4682	6.44151
Actn2	Actn2_HRPDLIDYSK	5.7739	6.17667	6.28589	6.32834	6.25914	6.3354	6.58736	6.511
Actn2	Actn2_ALDYIASK	5.67455	6.18777	6.31808	6.35559	6.2655	6.46547	6.73071	6.65313
Actn4	Actn4_VEQIAAIAQELNELDYYDSHNVNTR	0	0	4.02849	4.38387	4.31245	4.27221	4.13529	4.29008
Actn4	Actn4_IMSVVDPNHSGLVTFQAFIDFMSR	4.16394	3.94056	4.2331	4.43976	4.29137	4.3078	4.48578	4.37912
Actn4	Actn4_VLAVNQENEHLMEDYER	4.67363	4.69658	4.84167	5.01941	4.83213	5.20039	5.39617	5.34635
Actn4	Actn4_MVSDINNGWQHLEQAEK	4.35027	4.85999	4.98077	4.95698	4.84387	5.08462	5.18526	5.22927
Actn4	Actn4_LASDLLEWIR	4.65026	4.86073	4.97565	5.28542	5.05343	5.49649	5.96063	5.79457
Actn4	Actn4_LASDLLEWIRR	0	4.88873	4.95484	4.78974	4.87648	5.36442	5.66089	5.4504
Actn4	Actn4_LMLLLEVISGER	4.45577	4.89252	5.06797	5.01204	4.86869	5.09531	5.3072	5.33377
Actn4	Actn4_ISIEMNGTLEDQLSHLK	4.71849	5.09026	5.09594	5.08956	5.12012	5.15909	5.40264	5.33202
Actn4	Actn4_LSGSNPYTTVTPQIINSK	4.63228	5.14959	5.19117	5.12114	5.07155	5.2153	5.49844	5.51762
Actn4	Actn4_AIMTYVSSFYHAFSGAQKAETAANR	4.66673	5.1503	5.33642	5.26046	5.30053	5.07306	5.21809	5.40622
Actn4	Actn4_DLLLDPAWEK	4.73333	5.17763	5.17246	5.30658	5.03459	5.37938	5.57652	5.51346
Actn4	Actn4_KHEAFESDLAAHQDR	4.81782	5.22529	5.17563	5.37876	5.2387	5.33232	5.73141	5.55887
Actn4	Actn4_FAIQDISVEETSAK	4.86707	5.23707	5.28749	5.34027	5.2909	5.50607	5.68109	5.63357
Actn4	Actn4_LSNRPAFMPSEGR	4.66623	5.24761	5.40439	5.29537	5.32052	5.39639	5.59844	5.60297
Actn4	Actn4_QFASQANMVGPWIQTK	5.21743	5.26195	5.28668	5.28549	5.31677	5.36175	5.56213	5.57738
Actn4	Actn4_LERLDHLAEKFR	4.97955	5.33662	5.43388	5.418	5.40038	5.51234	5.60203	5.57727
Actn4	Actn4_GYEEWLLNEIRR	5.01507	5.36271	5.40906	5.87773	5.45291	5.55069	5.8209	5.72527
Actn4	Actn4_LVSIGAEEIVDGNAK	5.26621	5.46793	5.62737	5.69156	5.60385	5.76121	5.86552	5.9286
Actn4	Actn4_SFSTALYGESDL	5.30423	5.4884	5.66807	5.7318	5.61649	5.68959	5.80537	5.74547
Actn4	Actn4_TIQEMQQK	5.31683	5.51585	5.54273	5.74728	5.73495	5.90128	6.15131	5.9362
Actn4	Actn4_DHALLEEQSK	4.90324	5.52003	5.60989	5.59761	5.45416	5.60465	5.72722	5.7742
Actn4	Actn4_STLPDADRER	5.05435	5.52325	5.50265	5.51821	5.47387	5.59597	5.77996	5.69719
Actn4	Actn4_LRKDDPVTNLNNAFEVAEK	5.16278	5.54765	5.70726	5.71797	5.67943	5.79981	5.88193	5.93284
Actn4	Actn4_TINEVENQILTR	5.22222	5.55152	5.60507	5.74831	5.62992	5.67509	5.90158	5.83955
Actn4	Actn4_RDHALLEEQSKQQSNEHLR	5.35209	5.55656	5.65126	5.71072	5.71184	5.67953	5.81265	5.77701
Actn4	Actn4_NVNVQNFHISWK	5.20293	5.65703	5.73367	5.84997	5.64704	5.81517	6.0491	5.98876
Actn4	Actn4_EAILAIHK	5.36405	5.68256	5.79858	5.71869	5.65296	5.78632	6.00381	5.88524
Actn4	Actn4_GYEEWLLNEIR	5.44348	5.69019	5.87048	5.86858	5.76498	5.923	6.157	6.09913
Actn4	Actn4_LDHLAEK	5.29781	5.69824	5.82077	5.85279	5.63868	5.80833	5.98246	5.9629
Actn4	Actn4_DYETATLSDIK	5.41626	5.73151	5.87146	5.76789	5.82773	5.90136	5.98044	5.99902
Actn4	Actn4_TIPWLEDRVPQK	5.35666	5.74432	5.78098	5.91595	5.83733	6.10619	6.33323	6.22657
Actn4	Actn4_LERLDHLAEK	5.16762	5.74871	5.83489	5.72056	5.61047	5.86616	6.10281	6.14631
Actn4	Actn4_LDHLAEKFR	5.52668	5.76736	5.92309	5.86443	5.91921	5.94044	5.99619	6.0769
Actn4	Actn4_KDDPVTNLNNAFEVAEK	5.18472	5.778	5.83829	5.73235	5.77121	5.80852	6.09132	6.04583
Actn4	Actn4_AIMTYVSSFYHAFSGAQK	5.4997	5.79352	5.94421	6.0308	5.95577	6.09566	6.27284	6.262
Actn4	Actn4_QLETIDQLHLEYAK	5.38848	5.82085	5.93928	5.94094	5.83209	6.03117	6.14426	6.10315
Actn4	Actn4_DGLAFNALIHR	4.92806	5.84408	5.77387	5.82679	5.82648	6.0086	6.24391	6.02865
Actn4	Actn4_VQQLVPK	5.29918	5.85325	5.91379	5.79777	5.68755	5.88981	6.13443	6.15806
Actn4	Actn4_VGWEQLLTTIAR	5.39456	5.86746	6.00852	5.90499	5.86024	5.97048	6.19995	6.20882
Actn4	Actn4_ASIHEAWTDGK	5.45094	5.87592	5.95079	6.03555	5.83407	5.97096	6.21077	6.11793
Actn4	Actn4_RLERLDHLAEK	5.55176	5.88367	6.04611	5.9872	6.03149	6.04127	6.04798	6.12061
Actn4	Actn4_MAPYQGPDAAPGALDYK	5.81263	5.91524	6.00009	5.95087	5.87372	6.07697	6.15579	6.18336
Actn4	Actn4_MLDAEDIVGTLRPDEK	5.3415	5.97718	6.05373	5.99729	5.83096	6.061	6.23973	6.29252
Actn4	Actn4_AGTQIENIDEDFRDGLK	5.321	5.98294	6.05511	5.91041	5.90198	6.07092	6.23259	6.2804
Actn4	Actn4_QKASIHEAWTDGK	5.54686	5.98814	6.04755	6.04642	5.97777	6.05362	6.2743	6.24694
Actn4	Actn4_ETTDTDTADQVIASFK	5.40381	5.99252	5.98673	5.94758	5.87375	6.02494	6.21157	6.19714
Actn4	Actn4_QRDYETATLSDIK	5.52187	6.01077	6.11754	5.99486	5.99157	6.08579	6.23442	6.30449
Actn4	Actn4_ASFNHFDK	5.54824	6.02251	6.10047	6.16325	6.02772	6.18619	6.40394	6.32926
Actn4	Actn4_VLAGDKNFITAEELR	5.37594	6.0289	6.08418	6.03523	5.93129	6.05073	6.40092	6.32582
Actn4	Actn4_QLETIDQLHLEYAKR	5.5827	6.12529	6.14161	6.15891	6.06562	6.17389	6.37649	6.38041
Actn4	Actn4_STLPDADREREAILAIHK	5.72491	6.14136	6.28652	6.23322	6.22879	6.29634	6.43533	6.40054
Actn4	Actn4_IAESNHIK	5.77628	6.158	6.24152	6.35081	6.15357	6.25317	6.50474	6.50047
Actn4	Actn4_HRPELIEYDK	5.64912	6.16017	6.23086	6.16328	6.07489	6.22376	6.41772	6.41976
Actn4	Actn4_ASFNHFDKDHGGALGPEEFK	5.88232	6.17278	6.35639	6.20898	6.22321	6.36534	6.46805	6.51595
Actn4	Actn4_RDHALLEEQSK	5.67766	6.18404	6.37048	6.33644	6.1944	6.33983	6.58184	6.53561
Actn4	Actn4_HRPELIEYDKLR	5.64851	6.24768	6.323	6.24546	6.15195	6.2659	6.51459	6.52784
Actn4	Actn4_ASIHEAWTDGKEAMLK	5.95847	6.27978	6.41749	6.4238	6.38714	6.46512	6.57881	6.53127
Actn4	Actn4_GISQEQMQEFR	5.93024	6.3171	6.45843	6.447	6.40904	6.43968	6.72179	6.74737
Actn4	Actn4_KAGTQIENIDEDFRDGLK	5.48862	6.33302	6.39943	6.26996	6.25551	6.43266	6.64191	6.67934
Actn4	Actn4_VLAGDKNFITAEELRR	6.14656	6.72875	6.81912	6.71623	6.69352	6.79763	6.99922	7.01498
Actn4	Actn4_EALEKTEK	6.22181	6.86292	7.00677	6.7819	6.82043	6.95111	7.0244	7.06614
Actn4	Actn4_ALDFIASK	6.51044	6.93083	7.15752	7.05185	6.97893	7.21029	7.42457	7.41566
Adgrb1	Adgrb1_AGATIPLVGQDIIDLQTEV	0	4.08728	4.07711	3.96838	4.1651	4.36333	4.34793	4.44891
Adgrb1	Adgrb1_VPEDRVTVSK	5.3359	5.60478	5.65974	5.69921	5.7642	5.68538	5.83413	5.72519
Adgrb3	Adgrb3_GADMDIVHPQER	5.2199	5.37972	5.39594	5.57241	5.46195	5.57416	5.68818	5.54805
Adgrb3	Adgrb3_YSDLDFEK	4.98775	5.54563	5.52803	5.53574	5.50066	5.59098	5.71307	5.63789
Adgrb3	Adgrb3_AGQMSEPHSGLTLK	5.43401	5.79887	5.69272	5.75915	5.8263	5.82221	6.02596	5.88973
Agap2	Agap2_ELTLVLTAIGNDTANRVWESDTR	0	4.65582	4.63655	4.8301	4.81902	4.75897	4.92555	4.70159
Agap2	Agap2_LSLWAAPPGPPLSGGLSPDSKPGGAPSSSR	4.64889	4.73005	4.59466	4.89044	4.6702	4.73398	5.00372	4.80681
Agap2	Agap2_ELTLVLTAIGNDTANR	4.8878	5.05189	4.958	5.20729	5.1024	5.23185	5.27157	5.20971
Agap2	Agap2_AVVNSQEWTLSR	4.75825	5.1085	4.91606	5.06085	5.10633	5.12982	5.37545	5.08803
Agap2	Agap2_AEAAAVAGLSTPGSLHR	4.91911	5.1685	5.2216	5.45905	5.35351	5.39466	5.59478	5.48169
Agap2	Agap2_AISAFGPSASINGLVK	5.08704	5.33189	5.16528	5.2927	5.21762	5.29673	5.57762	5.38304
Agap2	Agap2_GGLALALVGTQDR	5.34223	5.70418	5.69158	5.74672	5.80972	5.80577	5.92346	5.82111
Agap2	Agap2_SLDLDDWPR	5.30767	5.723	5.55193	5.56771	5.79149	5.72734	6.01674	5.7914
Agap2	Agap2_ELLGAELR	5.29021	5.74996	5.55371	5.70427	5.77325	5.78959	5.95095	5.73027
Agap2	Agap2_GSEEPGKKR	5.2616	5.79189	5.62918	5.64563	5.79666	5.75758	5.95825	5.78505
Agap2	Agap2_LSWPESEGKPR	5.54214	5.94355	5.84017	6.01106	5.91032	5.92404	6.25983	6.01945
Ak1	Ak1_GELVPLDTVLDMLR	0	0	3.66979	4.16596	0	3.85136	4.64893	4.11314
Ak1	Ak1_IGQPTLLLYVDAGAETMTQR	4.43225	4.75924	4.71095	4.98299	4.85263	4.74531	5.00779	4.93259
Ak1	Ak1_GETSGRVDDNEETIK	4.09729	4.77757	4.53687	4.88181	4.73028	4.90918	5.16652	5.002
Ak1	Ak1_RGETSGRVDDNEETIK	4.59318	4.92937	4.88492	5.29057	5.11985	5.06225	5.30279	5.22454
Ak1	Ak1_IIFVVGGPGSGK	5.00295	5.0072	5.02309	5.11711	5.12885	5.1809	5.44547	5.19918
Ak1	Ak1_GELVPLDTVLDMLRDAMLAK	4.88288	5.44311	5.3486	5.55071	5.55508	5.54284	5.6919	5.56923
Ak1	Ak1_RLETYYNATEPVISFYDKR	4.99703	5.44311	5.30908	5.49641	5.53096	5.52215	5.58846	5.64353
Ak1	Ak1_VDDNEETIKK	4.96726	5.46171	5.40487	5.56527	5.57835	5.5892	5.7887	5.65289
Ak1	Ak1_YGYTHLSTGDLLR	5.45094	5.74509	5.65873	5.88383	5.92075	5.90539	6.05808	5.87146
Ak1	Ak1_GETSGRVDDNEETIKK	5.32564	5.908	5.85928	5.89394	6.01077	6.09531	6.12711	6.07074
Ak5	Ak5_YGFQYISVGELLR	3.77691	4.33076	4.30876	4.46015	4.54087	4.45283	4.63258	4.37442
Ak5	Ak5_ASIPVVTYYER	4.69214	4.92775	4.81062	5.16197	5.10336	5.05983	5.25462	5.18687
Ak5	Ak5_AEQQGRPDDNLKATQR	4.36006	4.9783	4.72482	4.90714	5.09321	4.98166	5.33666	4.95926
Ak5	Ak5_IIFLMGGPGSGK	4.82109	5.09743	4.8321	4.88575	4.97465	5.0438	5.34225	5.01949
Ak5	Ak5_IILVIGGPGSGK	5.00996	5.35792	5.15834	5.21421	5.37813	5.31587	5.67819	5.40293
Ak5	Ak5_RAEQQGRPDDNLK	4.76582	5.39115	4.9738	5.23566	5.38234	5.13941	5.55818	5.20962
Ak5	Ak5_GLIVTFDADRDEDAVFHDISVAVDSK	4.64913	5.40787	5.04132	4.9409	5.32245	5.09667	5.63015	5.38312
Aldh3b1	Aldh3b1_SLDEAIEFMNRR	4.57765	4.92639	5.05154	5.14392	5.03262	5.10843	5.35845	5.26881
Aldh3b1	Aldh3b1_AAQLQGLSHFLR	5.2503	5.54622	5.61588	5.84981	5.72387	5.84306	5.9145	5.78258
Aldoa	Aldoa_IGEHTPSALAIMENANVLAR	4.67087	5.02223	4.92506	5.06521	4.92376	4.96047	5.44996	5.19896
Aldoa	Aldoa_FSNEEIAMATVTALRR	4.92958	5.26454	5.16442	5.18336	5.18896	5.11541	5.3605	5.27001
Aldoa	Aldoa_LQSIGTENTEENRR	4.88338	5.42114	5.24359	5.49145	5.167	5.15652	5.48144	5.45632
Aldoa	Aldoa_GILAADESTGSIAK	5.39971	5.97682	5.87514	5.87754	5.80642	5.80439	6.15894	6.09635
Aldoa	Aldoa_ALQASALK	5.37576	6.02514	5.7959	5.71766	5.75548	5.69547	6.07284	6.06506
Aldoa	Aldoa_GILAADESTGSIAKR	5.60992	6.05304	5.95434	6.14476	5.91363	5.96618	6.29168	6.25455
Aldoa	Aldoa_AAQEEYIKR	5.63291	6.32907	5.98693	5.88149	5.93619	5.9329	6.30224	6.34104
Aldoa	Aldoa_ADDGRPFPQVIK	5.89657	6.56741	6.22277	6.22144	6.10748	6.14436	6.53153	6.55246
Aldoart2	Aldoart2_IGEHTPSALAIMENANVLAR	4.67087	5.02223	4.92506	5.06521	4.92376	4.96047	5.44996	5.19896
Aldoart2	Aldoart2_LQSIGTENTEENRR	4.88338	5.42114	5.24359	5.49145	5.167	5.15652	5.48144	5.45632
Aldoart2	Aldoart2_GILAADESTGSIAK	5.39971	5.97682	5.87514	5.87754	5.80642	5.80439	6.15894	6.09635
Aldoart2	Aldoart2_ALQASALK	5.37576	6.02514	5.7959	5.71766	5.75548	5.69547	6.07284	6.06506
Ank2	Ank2_VVLKSDTQQSEVTLSEPSVLSSTSQFQAEPVEGR	0	0	3.93407	0	0	0	0	0
Ank2	Ank2_KNQMQIASTLLNYGAETNTVTK	0	4.01616	4.31135	4.00195	4.25988	4.2493	4.41559	4.22986
Ank2	Ank2_SALWAAQSDAPPLAVAPTASDAASVTGEQASK	4.01991	4.25799	4.26141	4.03153	4.26131	4.25715	4.3258	4.30895
Ank2	Ank2_KTSLVIVESTDDQSQVFER	3.83861	4.27261	4.5036	4.53491	4.39358	4.45516	4.78014	4.81126
Ank2	Ank2_LATMPPMVEGEGLASR	4.1536	4.40599	4.47441	4.39792	4.42326	4.5375	4.62372	4.75097
Ank2	Ank2_SYIETETESR	4.30619	4.55075	4.52482	4.88343	4.80937	4.90333	4.97504	4.90217
Ank2	Ank2_LAYIADHLGFSWTELAR	4.30339	4.5879	4.59842	4.78929	4.70429	4.54471	4.89011	4.94434
Ank2	Ank2_ATSPLIEETPIGSIK	4.59597	4.73895	4.70858	4.9968	4.73661	4.97813	5.06644	5.06225
Ank2	Ank2_ERAEGFESESEDGATKPK	4.2446	4.74439	4.77621	4.84634	4.78912	4.86486	4.78719	4.91544
Ank2	Ank2_SSQSERELEEEWVIVSDEEIQEAK	0	4.74602	4.69203	4.78313	4.71384	4.65454	4.78451	4.81879
Ank2	Ank2_SDSTIPSSDR	4.11029	4.78133	4.63668	4.94913	4.68334	4.91147	5.09149	5.05154
Ank2	Ank2_YSLEGGRSDSTIPSSDR	4.62335	4.8195	4.96914	4.95941	4.92458	4.98242	5.067	5.06424
Ank2	Ank2_TDADADSWSEIREDDAAFEAR	4.46767	4.82989	4.75371	4.81004	4.90694	4.99442	5.18245	5.1261
Ank2	Ank2_ELGDDSLPSSQFLDGMNYLR	4.81309	4.86331	5.02276	5.16029	5.03383	5.20186	5.37077	5.31171
Ank2	Ank2_LGYISVVDTLK	4.28065	4.92418	4.98488	4.98716	4.93008	5.09019	5.23274	5.15601
Ank2	Ank2_QGANVNAK	4.50897	4.93229	4.90253	4.97319	4.83056	4.98176	5.0545	5.05235
Ank2	Ank2_GSPIVQEPEEASEPKEESSPR	4.58984	4.9388	4.97793	5.07984	5.06334	5.09171	5.23035	5.16185
Ank2	Ank2_TPEVVPSVAAEESHR	4.90779	4.97567	5.02992	5.30272	5.2173	5.23295	5.39108	5.28443
Ank2	Ank2_SGQHHIFSFFAFK	4.52035	5.03363	5.18851	5.25188	5.26146	5.64373	5.76871	5.61103
Ank2	Ank2_SGETSQASAVGK	4.55555	5.0427	5.0479	5.15306	5.01415	5.13657	5.33313	5.28274
Ank2	Ank2_DSTGLVNYLTDDLNSYTSPHEK	4.57397	5.05224	5.04591	5.13966	4.99824	5.18247	5.28839	5.22116
Ank2	Ank2_EHFFDLYR	4.38148	5.06674	4.91325	4.91333	5.05293	5.08164	5.21759	5.0975
Ank2	Ank2_ELDFTEEQIHQIRIENPNSLQDQSHALLK	4.57032	5.0717	5.08973	5.17307	5.08629	5.23802	5.3911	5.19761
Ank2	Ank2_AEGFESESEDGATKPK	4.56633	5.07875	4.96859	5.37173	5.12766	5.16856	5.25169	5.23173
Ank2	Ank2_NQMQIASTLLNYGAETNTVTK	5.00204	5.09413	5.20437	5.32373	5.29781	5.27706	5.40819	5.3452
Ank2	Ank2_TTESGFTPLHIAAHYGNVNVATLLLNR	4.89725	5.1002	5.12711	5.32562	5.23376	5.1379	5.39099	5.17491
Ank2	Ank2_HLPGSPSIR	4.65255	5.10575	5.12015	5.25655	5.1738	5.17921	5.36039	5.23391
Ank2	Ank2_AAADSAGKNGLTPLHVAAHYDNQK	4.5419	5.12425	5.15122	5.2423	5.08326	5.13707	5.27228	5.25866
Ank2	Ank2_THPAVSPSSK	4.91035	5.13979	5.20472	5.46544	5.19424	5.20739	5.57264	5.33125
Ank2	Ank2_EGANINAQSQNGFTPLYMAAQENHIDVVK	4.60928	5.16994	5.151	5.27841	5.15543	5.18396	5.31036	5.3499
Ank2	Ank2_FTPEEEMFK	4.54448	5.20664	5.16391	5.29515	5.24331	5.25501	5.39275	5.37596
Ank2	Ank2_EAVSTAVEEPPTTQR	4.90756	5.2093	5.23411	5.40497	5.31585	5.34973	5.59226	5.27478
Ank2	Ank2_QGVTPLHLASQEGHTDMVTLLLDK	4.85702	5.22642	5.31169	5.32216	5.13982	5.37902	5.51297	5.48579
Ank2	Ank2_GANIHMSTK	4.89019	5.25578	5.30987	5.39791	5.2347	5.46395	5.56943	5.59179
Ank2	Ank2_TPEVVPSVAAEESHRGSEK	4.90557	5.29754	5.34534	5.34386	5.37484	5.44356	5.49944	5.51331
Ank2	Ank2_GFTPLHVAAK	5.11952	5.30713	5.35593	5.40257	5.39712	5.50117	5.5528	5.44561
Ank2	Ank2_SDSTIPSSDRSHTLSHASYLR	5.00009	5.30754	5.36352	5.55632	5.41997	5.52731	5.70972	5.53564
Ank2	Ank2_DFPQYFAVVSR	4.90277	5.31414	5.28585	5.31372	5.37396	5.39749	5.53202	5.49059
Ank2	Ank2_QIQESVAFASQVYR	5.1304	5.31731	5.30268	5.29866	5.43764	5.30218	5.60392	5.37051
Ank2	Ank2_AFQSGQDPSK	4.92615	5.32472	5.38294	5.42423	5.26673	5.4579	5.62607	5.61692
Ank2	Ank2_FQVSAATESR	4.88046	5.3511	5.33423	5.38224	5.46031	5.43419	5.67292	5.65325
Ank2	Ank2_GADSGLLTEPVIR	5.16935	5.35492	5.47891	5.50506	5.48718	5.52625	5.71513	5.69878
Ank2	Ank2_GNTALHIASLAGQAEVVK	4.95639	5.37027	5.42752	5.46546	5.41747	5.54207	5.62192	5.63829
Ank2	Ank2_IVDEQGDMDFQISPDRK	4.85304	5.37829	5.39547	5.42669	5.46422	5.45997	5.66936	5.5552
Ank2	Ank2_TLEQQENFSEVAR	5.05281	5.37913	5.29292	5.46027	5.43154	5.41333	5.58349	5.50187
Ank2	Ank2_FLGPVIVEIPHFAALR	4.91889	5.40794	5.35296	5.44738	5.42651	5.50515	5.64096	5.57148
Ank2	Ank2_ATSAEEKQSAQK	5.08419	5.4347	5.58985	5.58218	5.64128	5.68961	5.67113	5.69404
Ank2	Ank2_AGEEEPGEPFEIVER	5.58667	5.45099	5.51928	5.69303	5.60448	5.60438	5.89709	5.76953
Ank2	Ank2_EGQVDVASVLLEAGAAHSLATK	5.30698	5.4711	5.63973	5.5998	5.6	5.63416	5.76555	5.73841
Ank2	Ank2_GNTNMVK	5.12146	5.47515	5.5367	5.49424	5.45016	5.63654	5.71352	5.69706
Ank2	Ank2_EEQTPLHIASR	5.14873	5.47923	5.55511	5.65821	5.58285	5.58754	5.85002	5.74853
Ank2	Ank2_LHLPTAPPPLNEGESLVSR	5.03699	5.49143	5.47615	5.56921	5.45567	5.54455	5.69056	5.67417
Ank2	Ank2_HTPVSPSSKNEK	5.079	5.49233	5.51499	5.65742	5.53227	5.6105	5.74288	5.70266
Ank2	Ank2_ATFSPIVTLEPR	5.10137	5.495	5.54913	5.64727	5.67202	5.69697	5.82018	5.73374
Ank2	Ank2_VVTEEVTTTTTTITEK	5.03675	5.54668	5.58443	5.6905	5.55273	5.72203	5.72322	5.7926
Ank2	Ank2_NGLTPLHVAAHYDNQK	5.3424	5.55211	5.64979	5.6773	5.65082	5.70449	5.822	5.7738
Ank2	Ank2_ASSDVMLNGFGGDAPTLR	5.31606	5.55717	5.57419	5.7523	5.64873	5.684	5.94218	5.69013
Ank2	Ank2_EGHVGLVQELLGR	5.38839	5.59274	5.63331	5.81775	5.71562	5.85479	5.9647	5.88594
Ank2	Ank2_GETALHMAAR	5.33044	5.60137	5.62593	5.80703	5.70673	5.7481	5.92205	5.86226
Ank2	Ank2_TDLVAEVASMR	5.29855	5.60794	5.75042	5.72764	5.7264	5.77227	5.91548	5.917
Ank2	Ank2_ELDFTEEQIHQIR	5.30129	5.61172	5.73287	5.89078	5.88541	6.03894	5.98702	6.04728
Ank2	Ank2_SAALLLQNDHNADVQSK	5.2935	5.63107	5.74974	5.75322	5.76398	5.86593	5.98708	5.95105
Ank2	Ank2_GAAVDFTAR	5.42133	5.63683	5.70912	5.74817	5.67554	5.74054	5.92387	5.92418
Ank2	Ank2_YSLEGGR	5.33594	5.68006	5.70648	5.74477	5.65578	5.80608	5.96554	5.96483
Ank2	Ank2_LIEVGPSGAQFLGK	5.44892	5.69458	5.85648	5.76804	5.73093	5.83216	5.98957	5.95894
Ank2	Ank2_KPHTAPEK	5.27049	5.7142	5.7885	5.73406	5.67743	5.92255	6.0122	6.01418
Ank2	Ank2_RLGYISVVDTLK	5.35542	5.72716	5.69672	5.80515	5.69259	5.7481	5.89914	5.84549
Ank2	Ank2_GGQIDAK	5.36764	5.7298	5.78684	5.81617	5.76401	5.91181	5.99093	5.98118
Ank2	Ank2_SGHDQVVELLLER	5.39099	5.73072	5.88691	5.97055	5.96027	5.98819	6.07232	5.98108
Ank2	Ank2_IEETMSVR	5.52275	5.78345	5.82794	5.88222	5.79683	5.9023	6.13656	6.0952
Ank2	Ank2_YGSLDVAK	5.33528	5.8086	5.83122	5.85357	5.80773	5.91506	6.1312	6.05065
Ank2	Ank2_LLLDRGGQIDAK	5.45541	5.81002	5.91135	5.7838	5.97908	5.88499	5.86721	6.00655
Ank2	Ank2_GSSVDSATK	5.43591	5.81979	5.88362	5.92525	5.89231	5.99442	6.11949	6.08304
Ank2	Ank2_MEDPVRER	5.57226	5.82641	5.98228	6.06681	5.99919	6.0839	6.24082	6.14467
Ank2	Ank2_KSDSNASFLR	6.05618	5.82817	5.90078	6.02617	5.8219	5.91518	6.04778	6.05503
Ank2	Ank2_KAPLLAR	5.47286	5.86099	5.87524	5.85465	5.87403	5.98405	6.14242	6.08955
Ank2	Ank2_STTITVGLR	5.48623	5.86733	5.90781	5.97929	5.90489	5.97429	6.33893	6.11271
Ank2	Ank2_VGLQAQPMHSELVK	5.50191	5.87045	5.94983	6.00608	5.93065	6.01544	6.18896	6.14913
Ank2	Ank2_LSFMKEPK	5.32754	5.87217	5.90612	5.8784	5.85322	5.98991	6.00779	6.02776
Ank2	Ank2_ILQLGPPGTK	5.76369	5.93207	6.0923	6.02902	5.97986	6.06145	6.11899	6.19554
Ank2	Ank2_GSSVDSATKK	5.44957	5.96266	6.04218	5.99792	5.9667	6.16693	6.22546	6.17872
Ank2	Ank2_DSAMIDDTVVIPSHQVSALAK	5.66775	5.97582	6.13865	6.19293	6.17566	6.18783	6.2878	6.29559
Ank2	Ank2_TGLFEHK	5.68636	5.99732	6.11972	6.2065	6.17941	6.34842	6.42987	6.34064
Ank2	Ank2_KSEEQIGEAK	5.39993	5.99768	6.08034	6.0404	6.00621	6.19279	6.29301	6.31262
Ank2	Ank2_HLPVSPGKTEK	5.59497	5.99912	6.04226	6.02588	6.03322	6.15734	6.2639	6.26557
Ank2	Ank2_AFQSGQDPSKHK	5.65565	6.05774	6.01267	6.1124	6.11754	6.14326	6.17441	6.16894
Ank2	Ank2_AGNLDKVVEYLK	5.53175	6.06804	6.1502	6.10707	6.12688	6.2529	6.27706	6.31808
Ank2	Ank2_AREEQTPLHIASR	5.79937	6.13833	6.16973	6.41755	6.17403	6.23533	6.49571	6.42292
Ank3	Ank3_IDIVTLLEGPIFDYGNISGTR	0	0	4.26736	4.34124	4.31383	4.20526	4.35715	4.17432
Ank3	Ank3_SFADENNVFHDPVDGWQNETPSGSLESPAQAR	4.02073	3.90176	4.3863	4.48041	4.65319	4.37743	4.63855	4.57911
Ank3	Ank3_NQMDIATSLLEYGADANAVTR	4.12143	4.30033	4.59736	4.77573	4.52551	4.5623	4.74411	4.75052
Ank3	Ank3_ADIVQQLLQQGASPNAATTSGYTPLHLAAR	0	4.49479	4.57708	4.60305	4.47751	4.53017	4.67055	4.88616
Ank3	Ank3_GNQAEPTEVIIR	4.51375	4.64748	4.72687	4.91359	4.79238	4.79367	4.98199	4.9465
Ank3	Ank3_TLEQQENFEEVAR	0	4.68149	0	0	5.09906	5.08906	5.21707	4.94636
Ank3	Ank3_VLTELLASNDEWVK	4.32917	4.68797	4.72433	4.85752	4.83725	4.78487	5.03363	4.97865
Ank3	Ank3_LVEMGPAGAQFLGPVIVEIPHFGSMR	5.06908	4.71839	4.84033	4.8515	4.82562	5.01549	5.04848	5.10904
Ank3	Ank3_ELGDDSLPAEGYVGFSLGAR	4.49389	4.75809	4.86115	4.83455	4.98105	4.81178	5.01949	4.90736
Ank3	Ank3_LEVASLLLQK	4.31865	4.76113	4.75282	4.86681	4.74118	4.76248	5.13421	5.11304
Ank3	Ank3_DSMMIEELLVPSKEQHLTFTR	4.51755	4.76271	4.92884	5.04501	4.79714	4.92774	4.94597	5.10237
Ank3	Ank3_TLPVYVSFVQVGK	4.39817	4.84787	4.73166	4.90055	4.80133	4.92394	5.05004	4.96215
Ank3	Ank3_LLSQHSVEYHDDELSDLRGESYR	4.6951	4.90589	4.99848	5.12759	5.06029	5.13808	5.28256	5.22264
Ank3	Ank3_LGYISVVDTLK	4.28065	4.92418	4.98488	4.98716	4.93008	5.09019	5.23274	5.15601
Ank3	Ank3_SVLPDTYFSYKVDEEFATPFK	4.58448	4.93227	4.91161	4.99203	5.00553	5.09636	5.07229	4.96023
Ank3	Ank3_ELNFSVDEINQIR	4.51561	4.97557	5.03799	5.24411	5.18438	5.20241	5.32562	5.30092
Ank3	Ank3_VVTEEIMTTTTITEK	4.82019	5.05718	5.35649	5.40738	5.18727	5.37378	5.35765	5.31867
Ank3	Ank3_LNLQEEEGSTRSEPK	4.63921	5.06491	5.21699	5.12022	5.16005	5.263	5.25042	5.34608
Ank3	Ank3_IVNFLLQHSAK	4.77855	5.06774	5.17557	5.30099	5.26217	5.38555	5.59226	5.65861
Ank3	Ank3_VALLLLDQGASPHAAAK	4.77522	5.06875	5.12656	5.36307	5.20186	5.31715	5.44287	5.37266
Ank3	Ank3_SDANASYLR	4.75344	5.07904	5.11628	5.31273	5.14919	5.24157	5.35172	5.35299
Ank3	Ank3_AKPYFPESQNDIGK	4.72715	5.10068	5.29412	5.31347	5.25332	5.34581	5.4589	5.42912
Ank3	Ank3_EANVDAATK	4.74147	5.12215	5.10782	5.20637	5.17673	5.26134	5.4334	5.37927
Ank3	Ank3_GGQQLVFNFYSFK	4.8422	5.12597	5.26938	5.30701	5.23071	5.38812	5.57756	5.54124
Ank3	Ank3_QAAASHAPSLPER	4.7338	5.17415	5.07328	5.43324	5.19019	5.21817	5.43702	5.31591
Ank3	Ank3_GLAPNSTFSSR	4.94108	5.18554	5.25101	5.49753	5.35303	5.37079	5.54716	5.51372
Ank3	Ank3_EYIVKDGDPPSSALNHPPR	4.81397	5.20804	5.20774	5.25436	5.22267	5.20412	5.4076	5.3836
Ank3	Ank3_AAAVDFTAR	5.00308	5.22454	5.25307	5.39403	5.32389	5.34195	5.4821	5.33826
Ank3	Ank3_GFTPLHVAAK	5.11952	5.30713	5.35593	5.40257	5.39712	5.50117	5.5528	5.44561
Ank3	Ank3_DFPQYFAVVSR	4.90277	5.31414	5.28585	5.31372	5.37396	5.39749	5.53202	5.49059
Ank3	Ank3_VIDYLTNDIGSSSLTNLK	5.00226	5.31513	5.33816	5.30761	5.3329	5.33106	5.60472	5.58301
Ank3	Ank3_EGHEDVAAFLLDHGASLSITTK	4.94934	5.32251	5.41626	5.4659	5.39725	5.64097	5.63423	5.69002
Ank3	Ank3_KSDANASYLR	5.07551	5.35046	5.43618	5.52103	5.4818	5.51299	5.66865	5.66013
Ank3	Ank3_AVDPLEERVPVQNDVTVFK	5.09809	5.36014	5.39955	5.5195	5.45376	5.55334	5.66111	5.62115
Ank3	Ank3_EGRIDDEEPFKIVEK	4.81865	5.36292	5.3749	5.42563	5.45896	5.44548	5.54739	5.56493
Ank3	Ank3_LTVLHYSGNVSGPK	4.97288	5.39231	5.49082	5.52472	5.57033	5.55144	5.78989	5.68159
Ank3	Ank3_IIEVHIEK	5.14981	5.48113	5.63194	5.63746	5.60872	5.65697	5.81406	5.81947
Ank3	Ank3_IITKDFPQYFAVVSR	5.19549	5.53817	5.64349	5.62443	5.66727	5.55564	5.83255	5.78492
Ank3	Ank3_AAALLLQNDTNADVESK	5.19794	5.54067	5.58147	5.68162	5.60589	5.70606	5.78937	5.81333
Ank3	Ank3_ATFSPIVTVEPR	5.26487	5.54673	5.65332	5.75971	5.73062	5.77126	5.84879	5.77126
Ank3	Ank3_GETALHMAAR	5.33044	5.60137	5.62593	5.80703	5.70673	5.7481	5.92205	5.86226
Ank3	Ank3_EGHVEVVSELLQR	5.43538	5.6352	5.58717	5.62541	5.61827	5.64102	5.93194	5.87772
Ank3	Ank3_SGLTPLHVAAHYDNQK	5.25508	5.64714	5.72091	5.70746	5.73182	5.78438	5.83965	5.83004
Ank3	Ank3_RLGYISVVDTLK	5.35542	5.72716	5.69672	5.80515	5.69259	5.7481	5.89914	5.84549
Ank3	Ank3_SISDVASPIR	5.43732	5.72775	5.83266	5.89733	5.83405	5.81017	5.97079	5.89155
Ank3	Ank3_AFQSGRDPSKELAGLFEHK	5.20686	5.74177	5.84954	5.78935	5.84646	5.87938	5.97696	6.04352
Ank3	Ank3_GTFYTAR	5.41852	5.77715	5.8088	5.8684	5.83886	5.86207	6.05011	5.96732
Ank3	Ank3_KAPLLAR	5.47286	5.86099	5.87524	5.85465	5.87403	5.98405	6.14242	6.08955
Ank3	Ank3_KLPDSNSFTK	5.68197	6.11727	6.19736	6.19404	6.22943	6.32722	6.3797	6.4035
Ank3	Ank3_AKDDQTPLHISAR	5.86103	6.13284	6.22063	6.31357	6.2194	6.26673	6.40307	6.32362
Ank3	Ank3_SGHEQVVEMLLDR	5.93645	6.33232	6.38319	6.38333	6.4048	6.40839	6.67899	6.56654
Anks1b	Anks1b_MRPIGHDGYHPTSVAEWLDSIELGDYTK	4.38577	4.66148	4.84457	4.9516	4.87926	5.08494	5.3784	5.31601
Anks1b	Anks1b_SVIDPSEQK	4.38205	4.94614	5.00182	4.99415	4.89657	4.98802	5.14105	5.0991
Anks1b	Anks1b_YYPVDGYSLLK	4.86067	5.28917	5.41265	5.40033	5.26938	5.39538	5.59699	5.54252
Anks1b	Anks1b_NENYFDDIPR	4.93083	5.4411	5.42883	5.35365	5.39843	5.45498	5.6289	5.61352
Anks1b	Anks1b_KSVQIDPSEQK	4.75229	5.45385	5.52319	5.53297	5.40521	5.44985	5.69225	5.58076
Anks1b	Anks1b_SVQIDPSEQK	5.30283	5.49801	5.6932	5.61339	5.60308	5.66654	5.76808	5.80054
Anks1b	Anks1b_TLANLPWIVEPGQEAK	5.16152	5.50196	5.59586	5.60679	5.43246	5.47336	5.75132	5.68224
Anks1b	Anks1b_GKDQELLEAAR	4.9949	5.52959	5.4506	5.64275	5.59681	5.47337	5.86436	5.65545
Anks1b	Anks1b_KSVIDPSEQK	4.96095	5.56891	5.6077	5.66452	5.53955	5.63392	5.821	5.72665
Anks1b	Anks1b_ILASLGDRLHDDPPQKPPR	5.21619	5.64269	5.75103	5.75332	5.64831	5.66828	5.93365	5.84563
Anks1b	Anks1b_TLANLPWIVEPGQEAKR	5.21772	5.65415	5.73652	5.521	5.57656	5.61458	5.8099	5.81715
Anks1b	Anks1b_VPTIILSVSYK	5.30268	5.68817	5.75202	5.71932	5.68231	5.65861	5.81364	5.86926
Anks1b	Anks1b_FPLHPLTGPR	5.34294	5.72104	5.68657	5.77918	5.71691	5.87861	6.01666	5.95356
Anks1b	Anks1b_LHDDPPQKPPR	5.17132	5.8026	5.69548	5.75841	5.68634	5.73144	5.97215	5.89929
Anks1b	Anks1b_NIIAEHEIR	5.69682	5.89528	5.91254	5.9902	5.97046	5.96368	6.18081	6.0658
Anks1b	Anks1b_GINTKYETTIF	5.27997	5.9083	5.92184	5.81816	5.86856	5.86235	6.08757	6.04364
Anks1b	Anks1b_YYPVDGYSLLKR	5.37068	6.00234	6.04438	5.97437	5.97271	6.05622	6.25809	6.20919
Anks1b	Anks1b_AFYLGSMLIK	5.42872	6.03044	6.06074	6.07842	6.01858	6.12163	6.21354	6.17029
Anks1b	Anks1b_FIDAANKNIIAEHEIR	5.65293	6.13497	6.20382	6.21588	6.1914	6.21133	6.34025	6.34396
Apbb1	Apbb1_LVDVPFQVEFPAPK	4.15339	4.31355	4.52898	4.39723	4.45169	4.5864	4.73356	4.59672
Apbb1	Apbb1_SLGWVEMTEEELAPGR	4.48354	4.94331	5.01423	5.11211	4.9931	5.12792	5.20355	5.03133
Arc	Arc_SVGKLENNLDGYVPTGDSQR	4.0406	4.88921	4.8586	4.83378	4.83417	4.83899	4.99991	4.94896
Arc	Arc_ELELPQKQGEPLDQFLWR	4.45992	4.96574	5.07247	4.94201	4.84626	5.08034	5.17047	5.11651
Arc	Arc_HLLTEVSK	5.37055	5.71691	5.85629	5.78967	5.73585	5.83321	5.9696	5.94411
Arfgap1	Arfgap1_ASGQPQSAAASGDKAFEDWLNDDLGSYQGAQENR	0	4.05023	0	0	4.07463	3.9054	4.35261	0
Arfgap1	Arfgap1_AFEDWLNDDLGSYQGAQENR	4.01166	4.53562	4.32856	4.53852	4.50269	4.60488	4.88164	4.61634
Arfgap1	Arfgap1_EDDFLNNAMSSLYSGWSSFTTGASK	0	4.96606	4.64476	4.78907	4.93096	4.82861	5.34528	4.89867
Arfgap1	Arfgap1_KAAPSTADEGWDNQNW	4.74334	5.18245	5.00626	5.06674	5.17661	5.11063	5.46562	5.1185
Arfgap1	Arfgap1_AAPSTADEGWDNQNW	4.73263	5.27303	5.27766	5.28267	5.38584	5.23285	5.61366	5.47305
Arfgap1	Arfgap1_DVTTFFSGK	4.68632	5.59518	5.34007	5.29376	5.56492	5.22262	5.94325	5.45524
Arhgef2	Arhgef2_LGDLLISQFSGSNAEQMR	4.31249	4.60117	4.56323	4.73041	4.73967	4.69287	4.87617	4.70658
Arhgef2	Arhgef2_GMFLISSGPPEMYEVHAASR	4.78502	4.65935	4.72532	5.09181	4.83812	4.69865	5.11361	4.95294
Arhgef2	Arhgef2_KQDVIYELIQTELHHVR	4.2717	4.8265	4.71737	4.86743	4.85498	4.9112	5.03303	4.94146
Arhgef2	Arhgef2_LMEALFPEGPER	4.4452	4.89398	4.95947	4.96182	4.82834	4.98393	5.25624	5.06908
Arhgef2	Arhgef2_QLAALGQNEPLPAEAPWAR	4.65069	4.92066	4.98663	5.19717	5.03906	5.06104	5.26811	5.1969
Arhgef2	Arhgef2_SLPAGDALYLSFNPPQPSR	4.90164	5.01267	4.83403	5.17912	4.8271	4.87147	5.24971	5.2011
Arhgef2	Arhgef2_GMFLISSGPPEMYEVHAASRDDR	5.0757	5.04136	5.06371	5.11455	5.20434	5.21214	5.31963	5.25336
Arhgef2	Arhgef2_AAVASVTPEK	4.5301	5.07683	5.01658	5.09413	5.1675	5.17861	5.3794	5.26935
Arhgef2	Arhgef2_ELLSNVDQDVHELEK	4.63684	5.14489	5.20952	5.22544	5.25609	5.16023	5.49474	5.24416
Arhgef2	Arhgef2_SVSTTNIAGHFNDESPLGLR	4.88577	5.25091	5.28294	5.31952	5.36916	5.37601	5.54378	5.41706
Arhgef2	Arhgef2_ERPTSAIYPSDSFR	4.93907	5.266	5.2843	5.36853	5.42622	5.34936	5.52122	5.43954
Arhgef2	Arhgef2_ELLSNVDQDVHELEKEAR	4.86828	5.35081	5.37855	5.37005	5.41598	5.45799	5.57007	5.47182
Arhgef2	Arhgef2_ATEAGSLEAR	5.05127	5.45162	5.36035	5.37902	5.439	5.46091	5.67991	5.54844
Arhgef2	Arhgef2_AQTPVPGKGPFGRDELLR	4.94543	5.49793	5.38671	5.48673	5.57677	5.46319	5.73228	5.62326
Arhgef2	Arhgef2_GLSSLSLAK	5.28312	5.74611	5.62404	5.7124	5.7144	5.7451	6.00911	5.86589
Arhgef2	Arhgef2_LESFESLRGER	5.58763	6.01013	6.00178	6.11803	6.04774	6.11005	6.31961	6.23802
Arhgef2	Arhgef2_GHDRLDLPVTVR	6.03475	6.28117	6.3275	6.37511	6.3742	6.36536	6.55939	6.50292
Arl8b	Arl8b_DLPNALDEK	4.53176	5.06446	5.02396	4.97154	5.02437	5.02617	5.36005	5.12669
Arl8b	Arl8b_GVNAIVYMIDAADREK	4.50446	5.09213	5.10599	5.07071	5.10463	5.024	5.49381	5.22045
Armc6	Armc6_VSLDGLQEPTHSVLQALNDLQESLTGSR	0	4.38223	4.04712	3.92241	4.21698	4.17609	4.5694	4.28556
Armc6	Armc6_VIIEGGGALAALQAMK	4.70211	5.04447	4.99093	5.21463	5.15752	5.17786	5.26003	5.14737
Armc6	Armc6_AGVLPLLTAAITQHGQHADVVR	4.91827	5.18741	5.18113	5.39618	5.1231	5.22984	5.4449	5.29627
Armc6	Armc6_LQEVSAHLVR	5.12251	5.32218	5.30671	5.58403	5.4397	5.50488	5.68822	5.50911
Armc6	Armc6_AHPQEAGVQK	5.03743	5.50649	5.30919	5.51968	5.57745	5.42371	5.77927	5.51017
Armc6	Armc6_AIAGNDDVKDAIVR	5.19726	5.53193	5.37177	5.61298	5.66495	5.78933	6.16676	5.77704
Arpc1a	Arpc1a_ATTEDRNTALETLHQNSITQVSIYEVDK	0	4.25385	4.42415	4.30033	4.57717	4.35491	4.56977	4.49226
Arpc1a	Arpc1a_WSPLENKFAVGSGAR	5.07537	5.52048	5.52406	5.30722	5.30257	5.15318	5.33373	5.47387
Arpc1a	Arpc1a_TQIALSPNNHEVHIYK	5.22019	5.59394	5.69623	5.85657	5.69199	5.77482	5.98408	6.04021
Arpc1a	Arpc1a_EHNGHITGIDWAPK	5.21617	5.75084	5.70977	5.68944	5.66131	5.74262	6.06859	5.94435
Arpc1a	Arpc1a_SVQVSTLR	5.34313	5.78335	5.81566	5.8162	5.66975	5.73983	6.03555	5.95825
Arpc1a	Arpc1a_LAWVSHDSTVSVADASK	5.45582	5.91693	6.04262	5.9889	5.9615	6.00928	6.19117	6.17161
Arpc1a	Arpc1a_TLESSIQGLR	5.5125	5.97492	6.03286	5.90079	5.92655	5.93626	6.23649	6.20675
Arpc1a	Arpc1a_AHELKEHNGHITGIDWAPK	5.50394	6.22701	6.30432	6.07518	6.15158	6.22235	6.44801	6.46349
Atp1a1	Atp1a1_QAADMILLDDNFASIVTGVEEGR	4.45594	4.59326	4.83884	4.85369	4.78727	4.81594	5.04868	4.96289
Atp1a1	Atp1a1_EQPLDEELKDAFQNAYLELGGLGER	4.25621	4.65297	4.53972	4.501	4.49326	4.48928	4.84876	4.68091
Atp1a1	Atp1a1_ETWDDRWVNDVEDSYGQQWTYEQR	4.45341	4.68206	4.43992	4.71187	4.77383	4.628	5.03878	4.91659
Atp1a1	Atp1a1_AVFQANQENLPILK	4.63075	4.87188	4.91355	4.91398	4.75117	4.89983	5.16605	4.97808
Atp1a1	Atp1a1_DGPNALTPPPTTPEWVK	4.39342	4.93473	4.92321	5.04505	4.94	5.02983	5.2601	5.00988
Atp1a1	Atp1a1_MTVAHMWFDNQIHEADTTENQSGVSFDK	4.75756	5.02003	5.08124	5.25883	5.11321	5.12956	5.38728	5.32761
Atp1a1	Atp1a1_VDNSSLTGESEPQTR	4.77034	5.04337	5.10055	5.4113	5.1967	5.10521	5.44145	5.29778
Atp1a1	Atp1a1_NSVFQQGMK	4.57797	5.09223	4.90868	4.91704	4.84522	4.79934	5.20578	5.20017
Atp1a1	Atp1a1_YEPAAVSEHGDKK	4.80192	5.15831	5.24237	5.35727	5.27259	5.25995	5.59437	5.44027
Atp1a1	Atp1a1_NMVPQQALVIR	5.18817	5.16361	5.14333	5.51295	5.17734	5.27108	5.51282	5.47919
Atp1a1	Atp1a1_MSINAEDVVVGDLVEVK	4.82117	5.29431	5.21553	5.25658	5.17164	5.20072	5.49589	5.32997
Atp1a1	Atp1a1_EVSMDDHKLSLDELHR	4.87449	5.3415	5.22215	5.29301	5.32081	5.31142	5.38949	5.44176
Atp1a1	Atp1a1_IVEIPFNSTNK	5.13966	5.41115	5.39643	5.38344	5.39864	5.48142	5.72392	5.67949
Atp1a1	Atp1a1_ADIGVAMGIVGSDVSK	5.11026	5.47605	5.53518	5.59813	5.5232	5.57634	5.72209	5.69921
Atp1a1	Atp1a1_YQLSIHKNPNASEPK	5.03024	5.55688	5.40499	5.47362	5.37598	5.47037	5.65836	5.69081
Atp1a1	Atp1a1_RAVAGDASESALLK	5.58747	5.63682	5.64648	5.7527	5.74321	5.66996	5.98945	5.95322
Atp1a1	Atp1a1_SPDFTNENPLETR	5.33115	5.63904	5.6051	5.61891	5.57192	5.5701	5.83801	5.77656
Atp1a1	Atp1a1_QGAIVAVTGDGVNDSPALK	5.28751	5.65831	5.63754	5.82894	5.65939	5.62701	5.87579	5.82037
Atp1a1	Atp1a1_LSLDELHR	5.50263	5.73689	5.6174	5.70566	5.59082	5.60166	5.98396	5.86535
Atp1a1	Atp1a1_AVFQANQENLPILKR	5.34645	5.76891	5.79718	5.66282	5.7124	5.73511	6.00621	5.9387
Atp1a1	Atp1a1_EVSMDDHK	5.42294	5.78532	5.74191	5.85244	5.71488	5.74944	6.0383	5.94859
Atp1a1	Atp1a1_LNIPVNQVNPR	5.50565	5.81029	5.79121	5.83775	5.87162	5.88605	6.07965	5.95903
Atp1a1	Atp1a1_YHTEIVFAR	5.58486	5.87913	5.85548	5.97157	5.85395	5.92671	6.17961	6.08693
Atp1a1	Atp1a1_AVAGDASESALLK	5.51282	5.8959	5.82278	5.84728	5.85249	5.88547	6.07631	6.0141
Atp1a1	Atp1a1_GIVVYTGDR	5.76018	5.92244	5.88093	5.98803	5.98318	5.99899	6.13953	6.06382
Atp1a1	Atp1a1_KADIGVAMGIVGSDVSK	5.51888	5.93246	5.86634	5.88656	5.80803	5.73127	6.11317	6.04387
Atp1a1	Atp1a1_AAVPDAVGK	5.6818	5.96835	5.9598	6.03985	5.93217	5.99118	6.29767	6.20755
Atp1a1	Atp1a1_GVGIISEGNETVEDIAAR	5.60913	6.06397	6.07504	6.1384	5.95104	6.08106	6.31074	6.23727
Atp1a1	Atp1a1_GGDRIPADLR	5.7007	6.07609	5.95979	6.01945	5.90975	5.98806	6.27704	6.22968
Atp1a1	Atp1a1_DMDELKK	5.7833	6.2625	6.19612	6.12743	6.07118	6.12538	6.31003	6.26323
Atp1a1	Atp1a1_VIMVTGDHPITAK	6.28601	6.66243	6.53176	6.7542	6.57967	6.57791	6.80385	6.7405
Atp1a2	Atp1a2_QAADMILLDDNFASIVTGVEEGR	4.45594	4.59326	4.83884	4.85369	4.78727	4.81594	5.04868	4.96289
Atp1a2	Atp1a2_EIPLDKEMQDAFQNAYMELGGLGER	4.43656	4.73432	4.71405	4.87002	4.84033	4.87702	4.97982	4.79986
Atp1a2	Atp1a2_LDWDDRTTNDLEDSYGQEWTYEQR	4.51639	4.76678	4.84569	4.98607	4.86504	5.03667	5.13322	5.15302
Atp1a2	Atp1a2_MTVAHMWFDNQIHEADTTEDQSGATFDKR	4.38494	4.92654	4.88106	5.07008	4.78523	5.0555	5.17984	5.07115
Atp1a2	Atp1a2_DGPNALTPPPTTPEWVK	4.39342	4.93473	4.92321	5.04505	4.94	5.02983	5.2601	5.00988
Atp1a2	Atp1a2_VDNSSLTGESEPQTR	4.77034	5.04337	5.10055	5.4113	5.1967	5.10521	5.44145	5.29778
Atp1a2	Atp1a2_NSVFQQGMK	4.57797	5.09223	4.90868	4.91704	4.84522	4.79934	5.20578	5.20017
Atp1a2	Atp1a2_NMVPQQALVIR	5.18817	5.16361	5.14333	5.51295	5.17734	5.27108	5.51282	5.47919
Atp1a2	Atp1a2_AGQENISVSK	4.68034	5.18125	5.17823	5.34229	5.07821	5.23709	5.37098	5.31193
Atp1a2	Atp1a2_MQINAEEVVVGDLVEVK	4.82424	5.29319	5.16891	5.46391	5.22699	5.33143	5.41467	5.31165
Atp1a2	Atp1a2_VAEIPFNSTNK	4.93111	5.41414	5.40393	5.52102	5.38016	5.48242	5.71915	5.64829
Atp1a2	Atp1a2_KADIGIAMGISGSDVSK	5.13647	5.47753	5.47282	5.59442	5.44883	5.57719	5.72367	5.64106
Atp1a2	Atp1a2_LSLDELGR	5.39851	5.57976	5.63911	5.60102	5.35555	5.66334	5.94755	5.87288
Atp1a2	Atp1a2_MQVNAEEVVVGDLVEIK	5.0761	5.62024	5.57249	5.62557	5.55313	5.63178	5.82331	5.75479
Atp1a2	Atp1a2_QGAIVAVTGDGVNDSPALK	5.28751	5.65831	5.63754	5.82894	5.65939	5.62701	5.87579	5.82037
Atp1a2	Atp1a2_AGQENISVSKR	5.23848	5.69411	5.62131	5.68859	5.59452	5.68239	5.87502	5.77366
Atp1a2	Atp1a2_DTAGDASESALLK	5.24758	5.92495	5.83412	5.90247	5.81807	5.83886	6.067	5.98424
Atp1a2	Atp1a2_AAVPDAVGK	5.6818	5.96835	5.9598	6.03985	5.93217	5.99118	6.29767	6.20755
Atp1a2	Atp1a2_GVGIISEGNETVEDIAAR	5.60913	6.06397	6.07504	6.1384	5.95104	6.08106	6.31074	6.23727
Atp1a2	Atp1a2_GFKFDTDELNFPTEK	5.5452	6.08314	6.04544	6.01423	6.08375	6.07591	6.19896	6.09747
Atp1a2	Atp1a2_EVAMTEHK	5.80296	6.26399	6.20852	6.273	6.21029	6.22963	6.51202	6.41901
Atp1a2	Atp1a2_KYQVDLSK	5.67485	6.26432	6.22565	6.13497	6.09576	6.19764	6.35184	6.29486
Atp1a2	Atp1a2_SPEFTHENPLETR	6.10938	6.36851	6.4588	6.5529	6.46513	6.53861	6.66249	6.53631
Atp1a2	Atp1a2_GIVIATGDR	6.14408	6.42711	6.37994	6.46444	6.37049	6.47796	6.65397	6.54618
Atp1a2	Atp1a2_VIMVTGDHPITAK	6.28601	6.66243	6.53176	6.7542	6.57967	6.57791	6.80385	6.7405
Atp1a2	Atp1a2_AQDILAR	6.28396	6.69809	6.62946	6.65887	6.68774	6.69166	6.8819	6.76527
Atp1a3	Atp1a3_MTVAHMWFDNQIHEADTTEDQSGTSFDK	0	4.02444	3.95792	4.14376	3.66723	3.96631	4.45188	4.35654
Atp1a3	Atp1a3_VAEIPFNSTNKYQLSIHETEDPNDNR	0	4.28697	4.23472	4.51239	4.36994	4.24393	4.75209	4.59899
Atp1a3	Atp1a3_QAADMILLDDNFASIVTGVEEGR	4.45594	4.59326	4.83884	4.85369	4.78727	4.81594	5.04868	4.96289
Atp1a3	Atp1a3_TVNDLEDSYGQQWTYEQR	4.62631	4.65534	4.77227	4.82275	4.73816	4.76907	4.93235	4.77067
Atp1a3	Atp1a3_MQVNAEEVVVGDLVEIKGGDRVPADLR	4.42111	4.85114	4.9375	4.76208	4.69154	4.92463	4.9906	5.00984
Atp1a3	Atp1a3_DGPNALTPPPTTPEWVK	4.39342	4.93473	4.92321	5.04505	4.94	5.02983	5.2601	5.00988
Atp1a3	Atp1a3_VDNSSLTGESEPQTR	4.77034	5.04337	5.10055	5.4113	5.1967	5.10521	5.44145	5.29778
Atp1a3	Atp1a3_NSVFQQGMK	4.57797	5.09223	4.90868	4.91704	4.84522	4.79934	5.20578	5.20017
Atp1a3	Atp1a3_EQPLDEEMKEAFQNAYLELGGLGER	3.83359	5.10877	5.12898	5.23477	5.01183	5.23915	5.34733	5.24339
Atp1a3	Atp1a3_NMVPQQALVIR	5.18817	5.16361	5.14333	5.51295	5.17734	5.27108	5.51282	5.47919
Atp1a3	Atp1a3_ADIGVAMGIAGSDVSK	4.96072	5.25247	5.29188	5.31492	5.24279	5.14199	5.57206	5.45911
Atp1a3	Atp1a3_YQLSIHETEDPNDNRYLLVMK	4.95916	5.33798	5.23325	5.34375	5.22897	5.29526	5.58945	5.49801
Atp1a3	Atp1a3_IATLASGLEVGK	4.7966	5.38005	5.18744	5.32701	5.1437	5.30179	5.68622	5.64772
Atp1a3	Atp1a3_YQLSIHETEDPNDNR	5.08497	5.38743	5.46711	5.49809	5.40071	5.40007	5.8556	5.62793
Atp1a3	Atp1a3_VAEIPFNSTNK	4.93111	5.41414	5.40393	5.52102	5.38016	5.48242	5.71915	5.64829
Atp1a3	Atp1a3_RDVAGDASESALLK	5.14786	5.50312	5.41051	5.63315	5.45875	5.40482	5.71093	5.66339
Atp1a3	Atp1a3_GGQDNIPVLKR	5.21118	5.56111	5.50202	5.64059	5.44123	5.49632	5.79639	5.72895
Atp1a3	Atp1a3_KVAEIPFNSTNK	5.16554	5.60268	5.62742	5.65462	5.594	5.58107	5.84186	5.72137
Atp1a3	Atp1a3_MQVNAEEVVVGDLVEIK	5.0761	5.62024	5.57249	5.62557	5.55313	5.63178	5.82331	5.75479
Atp1a3	Atp1a3_GGDRVPADLR	5.31351	5.65024	5.58866	5.67323	5.64045	5.62637	5.97372	5.79413
Atp1a3	Atp1a3_QGAIVAVTGDGVNDSPALK	5.28751	5.65831	5.63754	5.82894	5.65939	5.62701	5.87579	5.82037
Atp1a3	Atp1a3_DVAGDASESALLK	5.32683	5.72002	5.72555	5.67933	5.67941	5.62687	5.95761	5.83345
Atp1a3	Atp1a3_RNPGGWVEKETYY	5.19816	5.80548	5.69955	5.63614	5.42891	5.52119	6.05454	5.89212
Atp1a3	Atp1a3_AAVPDAVGK	5.6818	5.96835	5.9598	6.03985	5.93217	5.99118	6.29767	6.20755
Atp1a3	Atp1a3_LNIPVSQVNPR	5.6066	5.97416	5.84463	6.04376	5.96589	5.98209	6.32432	6.13928
Atp1a3	Atp1a3_DLDDLKKEVAMTEHK	5.4947	6.02152	6.04131	5.88154	5.94819	5.95168	5.9537	5.97005
Atp1a3	Atp1a3_GVGIISEGNETVEDIAAR	5.60913	6.06397	6.07504	6.1384	5.95104	6.08106	6.31074	6.23727
Atp1a3	Atp1a3_RDLDDLKK	5.49535	6.14551	6.06476	5.95096	5.8524	5.99312	6.25314	6.21354
Atp1a3	Atp1a3_KADIGVAMGIAGSDVSK	5.83155	6.15954	6.18041	6.17272	6.15112	6.21643	6.43427	6.31944
Atp1a3	Atp1a3_EVAMTEHK	5.80296	6.26399	6.20852	6.273	6.21029	6.22963	6.51202	6.41901
Atp1a3	Atp1a3_GVVVATGDR	5.92971	6.29671	6.23606	6.233	6.15567	6.23515	6.55207	6.43984
Atp1a3	Atp1a3_DLDDLKK	5.93753	6.55383	6.51603	6.3597	6.35031	6.47001	6.63443	6.60678
Atp1a3	Atp1a3_VIMVTGDHPITAK	6.28601	6.66243	6.53176	6.7542	6.57967	6.57791	6.80385	6.7405
Atp2b1	Atp2b1_EAGHGTQKEEIPEEELAEDVEEIDHAER	0	0	0	0	0	3.79939	4.10646	4.2971
Atp2b1	Atp2b1_IDESSLTGESDHVKK	4.58257	4.95769	4.99925	5.16812	5.12077	5.11415	5.37887	5.27529
Atp2b1	Atp2b1_ILSANGEAK	4.72697	5.05331	4.90672	5.13226	5.0306	5.09195	5.27054	5.20165
Atp2b1	Atp2b1_TVIEPMASEGLR	4.72416	5.05797	5.06183	5.05998	5.08608	5.11278	5.45741	5.3729
Atp2b1	Atp2b1_EANHDGDFGITLTELR	4.96284	5.07026	5.18795	5.29297	5.31233	5.35748	5.55152	5.41444
Atp2b1	Atp2b1_DYQDVRNEIPEEALYK	4.60419	5.0951	4.988	5.14427	5.07453	5.12454	5.30311	5.14604
Atp2b1	Atp2b1_IDESSLTGESDHVK	4.77115	5.19866	5.09107	5.27798	5.09297	5.19496	5.41325	5.32058
Atp2b1	Atp2b1_TSPNEGLSGNPADLERR	5.03036	5.25484	5.41506	5.32305	5.41883	5.44645	5.55161	5.54714
Atp2b1	Atp2b1_SLDKDPLLLSGTHVMEGSGR	5.06596	5.43313	5.46682	5.39389	5.51581	5.46301	5.57317	5.56806
Atp2b1	Atp2b1_LKTSPNEGLSGNPADLERR	5.13005	5.47334	5.50011	5.66069	5.50284	5.46152	5.78062	5.6491
Atp2b1	Atp2b1_QVVAVTGDGTNDGPALKK	4.85611	5.47385	5.35912	5.35953	5.36758	5.50177	5.66381	5.57693
Atp2b1	Atp2b1_ADVGFAMGIAGTDVAK	4.95774	5.51029	5.3809	5.48745	5.49206	5.54564	5.78871	5.62143
Atp2b1	Atp2b1_SVDKDPMLLSGTHVMEGSGR	4.95162	5.55292	5.35549	5.31303	5.46158	5.47074	5.71702	5.62482
Atp2b1	Atp2b1_EASDIILTDDNFTSIVK	5.22851	5.66077	5.66231	5.67628	5.63283	5.74085	6.06408	5.94977
Atp2b1	Atp2b1_MTVVQAYVGDVHYK	5.19794	5.67146	5.60424	5.68853	5.64719	5.68773	5.95228	5.81751
Atp2b1	Atp2b1_MTVVQAYINEK	5.29511	5.70749	5.60873	5.66748	5.62893	5.7131	5.8747	5.78933
Atp2b1	Atp2b1_GIIDSTHTEQR	5.35042	5.73498	5.73581	5.80995	5.75894	5.82603	5.99563	5.9173
Atp2b1	Atp2b1_SSLYEGLEKPESR	5.35951	5.74619	5.69258	5.71047	5.68536	5.69738	5.8516	5.86677
Atp2b1	Atp2b1_KQDGAIENR	5.32519	5.7777	5.74006	5.67235	5.65303	5.73771	6.09743	5.9882
Atp2b1	Atp2b1_VYTFNSVR	5.44012	5.79732	5.69726	5.85928	5.85273	5.8939	6.08895	6.01682
Atp2b1	Atp2b1_GIIDSTVSEQR	5.51984	5.80762	5.78911	5.90872	5.90293	5.8878	6.10113	5.96563
Atp2b1	Atp2b1_IRNEKGEIEQER	5.48903	6.01343	5.94045	5.92791	5.90243	5.89668	6.2957	6.16682
Atp2b1	Atp2b1_SSPTDKHTLVK	5.44341	6.03603	5.92585	5.93582	5.94305	6.01758	6.21053	6.10226
Atp2b2	Atp2b2_MTVVQAYVGDVHYKEIPDPSSINAK	4.38351	4.73605	4.70579	4.77517	4.64941	4.62894	4.90856	4.70015
Atp2b2	Atp2b2_LTQKEEIPEEELNEDVEEIDHAERELR	4.47076	4.87158	4.79121	4.94142	4.95514	4.99241	5.06123	4.89559
Atp2b2	Atp2b2_YGDLLPADGLFIQGNDLK	4.45362	4.96047	4.50473	4.87189	4.7126	4.59238	5.08994	4.87615
Atp2b2	Atp2b2_EASDIILTDDNFSSIVK	4.99641	5.37216	5.29557	5.46081	5.3518	5.45746	5.6618	5.52802
Atp2b2	Atp2b2_GASEIVLK	4.83283	5.38865	5.24098	5.3605	5.24217	5.26778	5.59505	5.40304
Atp2b2	Atp2b2_QVVAVTGDGTNDGPALKK	4.85611	5.47385	5.35912	5.35953	5.36758	5.50177	5.66381	5.57693
Atp2b2	Atp2b2_ADVGFAMGIAGTDVAK	4.95774	5.51029	5.3809	5.48745	5.49206	5.54564	5.78871	5.62143
Atp2b2	Atp2b2_SVDKDPMLLSGTHVMEGSGR	4.95162	5.55292	5.35549	5.31303	5.46158	5.47074	5.71702	5.62482
Atp2b2	Atp2b2_IDESSLTGESDQVRK	4.89253	5.58639	5.47541	5.48025	5.41832	5.44168	5.86061	5.7096
Atp2b2	Atp2b2_TSIHNFMAHPEFR	5.26065	5.59461	5.41501	5.69287	5.65971	5.52144	5.80363	5.57764
Atp2b2	Atp2b2_EIPDPSSINAK	5.14607	5.655	5.46987	5.61211	5.56298	5.58443	5.86683	5.64166
Atp2b2	Atp2b2_MTVVQAYVGDVHYK	5.19794	5.67146	5.60424	5.68853	5.64719	5.68773	5.95228	5.81751
Atp2b2	Atp2b2_GIIDSTHTEQR	5.35042	5.73498	5.73581	5.80995	5.75894	5.82603	5.99563	5.9173
Atp2b2	Atp2b2_SSLYEGLEKPESR	5.35951	5.74619	5.69258	5.71047	5.68536	5.69738	5.8516	5.86677
Atp2b2	Atp2b2_MPDESFR	5.41873	5.77053	5.69368	5.86839	5.70147	5.75668	5.9941	5.83505
Atp2b2	Atp2b2_VYTFNSVR	5.44012	5.79732	5.69726	5.85928	5.85273	5.8939	6.08895	6.01682
Atp2b2	Atp2b2_SAEGGDADDKKK	4.97315	5.80431	5.66359	5.55443	5.57683	5.6014	5.85654	5.6212
Atp2b2	Atp2b2_KADVGFAMGIAGTDVAK	5.30123	5.85485	5.92218	5.84515	5.84248	5.99653	6.13004	6.00501
Atp2b2	Atp2b2_MVTGDNINTAR	5.4904	5.87322	5.83725	5.92874	5.86154	5.81758	6.14433	6.00333
Atp2b2	Atp2b2_IRNEKGEIEQER	5.48903	6.01343	5.94045	5.92791	5.90243	5.89668	6.2957	6.16682
Atp2b2	Atp2b2_SSPTDKHTLVK	5.44341	6.03603	5.92585	5.93582	5.94305	6.01758	6.21053	6.10226
Atp2b2	Atp2b2_GTEAVVK	5.58037	6.03882	5.92036	5.98741	5.87941	5.92948	6.23218	6.04505
Atp2b2	Atp2b2_GEIEQERIDKIWPK	5.573	6.04317	6.01787	5.96175	6.05169	6.07602	6.26677	6.20661
Atp2b2	Atp2b2_DRDEMVKK	5.61138	6.13383	6.04127	6.02383	6.0393	6.02975	6.24037	6.1173
Atp2b2	Atp2b2_ILPPEKEGALPR	5.69291	6.22045	6.07925	6.17187	6.04214	6.09103	6.38396	6.24492
Atp2b3	Atp2b3_YGDLLPADGVLIQGNDLK	4.36044	4.44786	4.52908	4.43686	4.48035	4.6126	4.83448	4.68624
Atp2b3	Atp2b3_GIIDSTTGEQR	4.91782	5.16885	5.11361	5.2068	5.2123	5.17708	5.47712	5.40109
Atp2b3	Atp2b3_DFQPVREQIPEDQLYK	4.91266	5.3678	5.31243	5.386	5.37548	5.38695	5.58186	5.43938
Atp2b3	Atp2b3_QVVAVTGDGTNDGPALKK	4.85611	5.47385	5.35912	5.35953	5.36758	5.50177	5.66381	5.57693
Atp2b3	Atp2b3_ADVGFAMGIAGTDVAK	4.95774	5.51029	5.3809	5.48745	5.49206	5.54564	5.78871	5.62143
Atp2b3	Atp2b3_SVDKDPMLLSGTHVMEGSGR	4.95162	5.55292	5.35549	5.31303	5.46158	5.47074	5.71702	5.62482
Atp2b3	Atp2b3_EASDIILTDDNFTSIVK	5.22851	5.66077	5.66231	5.67628	5.63283	5.74085	6.06408	5.94977
Atp2b3	Atp2b3_MTVVQAYVGDVHYK	5.19794	5.67146	5.60424	5.68853	5.64719	5.68773	5.95228	5.81751
Atp2b3	Atp2b3_GAEALQK	5.27497	5.70692	5.67878	5.69825	5.72462	5.76515	6.09349	5.89769
Atp2b3	Atp2b3_SSLYEGLEKPESR	5.35951	5.74619	5.69258	5.71047	5.68536	5.69738	5.8516	5.86677
Atp2b3	Atp2b3_VYTFNSVR	5.44012	5.79732	5.69726	5.85928	5.85273	5.8939	6.08895	6.01682
Atp2b3	Atp2b3_KADVGFAMGIAGTDVAK	5.30123	5.85485	5.92218	5.84515	5.84248	5.99653	6.13004	6.00501
Atp2b3	Atp2b3_SSPTDKHTLVK	5.44341	6.03603	5.92585	5.93582	5.94305	6.01758	6.21053	6.10226
Atp2b3	Atp2b3_GASEILLK	5.63493	6.06715	5.97206	6.09342	5.98573	6.06941	6.2929	6.23111
Atp2b4	Atp2b4_LVPSSYSAAVASLR	4.65472	4.92481	4.95465	5.07773	5.06499	5.10755	5.28394	5.15655
Atp2b4	Atp2b4_IDESSLTGESDHVKK	4.58257	4.95769	4.99925	5.16812	5.12077	5.11415	5.37887	5.27529
Atp2b4	Atp2b4_IDESSLTGESDHVK	4.77115	5.19866	5.09107	5.27798	5.09297	5.19496	5.41325	5.32058
Atp2b4	Atp2b4_QVVAVTGDGTNDGPALKK	4.85611	5.47385	5.35912	5.35953	5.36758	5.50177	5.66381	5.57693
Atp2b4	Atp2b4_ADVGFAMGIAGTDVAK	4.95774	5.51029	5.3809	5.48745	5.49206	5.54564	5.78871	5.62143
Atp2b4	Atp2b4_SVDKDPMLLSGTHVMEGSGR	4.95162	5.55292	5.35549	5.31303	5.46158	5.47074	5.71702	5.62482
Atp2b4	Atp2b4_EASDIILTDDNFTSIVK	5.22851	5.66077	5.66231	5.67628	5.63283	5.74085	6.06408	5.94977
Atp2b4	Atp2b4_GIIDSTAGEQR	5.33033	5.75073	5.71903	5.7437	5.79495	5.77968	5.89711	5.78578
Atp2b4	Atp2b4_VYTFNSVR	5.44012	5.79732	5.69726	5.85928	5.85273	5.8939	6.08895	6.01682
Atp2b4	Atp2b4_GQILWVR	5.54871	5.86961	5.84672	5.93031	5.87818	5.97355	6.13881	6.00312
Atp2b4	Atp2b4_KPEGGFR	5.63747	5.99199	5.86411	6.01263	5.92105	5.97827	6.20669	6.05972
Atp2b4	Atp2b4_SSPTDKHTLVK	5.44341	6.03603	5.92585	5.93582	5.94305	6.01758	6.21053	6.10226
Atxn10	Atxn10_LSGIMVPAPIQDLEALR	4.21338	4.35957	4.52715	4.64898	4.36195	4.69033	4.86233	4.74364
Baiap2	Baiap2_MGELASESQGSKELGDVLFQMAEVHR	4.17108	4.4137	4.4851	4.64001	4.32104	4.66049	4.68106	4.6324
Baiap2	Baiap2_AVQLMQQMANSNGSILPSALSASK	4.09806	4.84179	4.93462	5.07715	4.86611	5.14542	5.37448	5.23553
Baiap2	Baiap2_MSAQENVPVMNGVAGPDSEDYNPWADRK	4.30606	4.84797	4.62457	4.71397	4.63284	4.63591	4.98212	4.78324
Baiap2	Baiap2_YSDKELQYIDAISNKQGELENYVSDGYK	4.60217	5.0269	5.24472	5.03623	5.10765	5.19179	5.29053	5.21543
Baiap2	Baiap2_TIMEQFNPSLR	4.73076	5.05034	5.11421	5.23735	5.10623	5.18367	5.45479	5.35118
Baiap2	Baiap2_ELGDVLFQMAEVHR	4.86789	5.11724	5.14697	5.36467	5.17604	5.22397	5.50247	5.38856
Baiap2	Baiap2_SFHNELLTQLEQK	4.73489	5.11787	5.27823	5.39042	5.26708	5.49859	5.73626	5.6099
Baiap2	Baiap2_LSDSYSNTLPVR	4.7428	5.15761	5.25607	5.12659	5.01954	5.15107	5.42962	5.36143
Baiap2	Baiap2_VLDSDGSDR	4.8606	5.29752	5.41022	5.32015	5.21352	5.31133	5.66769	5.62513
Baiap2	Baiap2_QRPYSVAVPAFSQGLDDYGAR	4.92579	5.33242	5.27501	5.6037	5.56927	5.43911	5.73896	5.45796
Baiap2	Baiap2_EGDLITLLVPEAR	5.01675	5.34323	5.40367	5.37871	5.23724	5.40878	5.67918	5.58497
Baiap2	Baiap2_SSSTGNLLDKDDLALPPPDYGTSSR	4.90268	5.37242	5.54486	5.56884	5.46244	5.60572	5.76304	5.71528
Baiap2	Baiap2_AIFSHAAGDNSTLLSFK	4.95655	5.52956	5.64137	5.51096	5.48457	5.65395	5.89939	5.80282
Baiap2	Baiap2_QIQNQLEETLK	5.28704	5.63209	5.67634	5.80689	5.76725	5.85448	6.08001	6.00788
Baiap2	Baiap2_QGELENYVSDGYK	5.04763	5.64364	5.76217	5.70441	5.63505	5.82629	5.95517	5.96784
Baiap2	Baiap2_AFPTQTAGTFK	5.40468	5.65199	5.89568	5.84489	5.86919	5.92814	6.09576	6.05656
Baiap2	Baiap2_GWFPFSYTR	5.29907	5.7596	5.77357	5.72731	5.75674	5.79704	5.95481	5.90934
Baiap2	Baiap2_DGWHYGESEKTK	5.1994	5.77611	5.92265	5.77832	5.79034	5.86046	5.94613	5.97767
Baiap2	Baiap2_YSDKELQYIDAISNK	5.1084	5.83267	5.93773	5.67214	5.65108	5.87155	6.12005	6.06307
Baiap2	Baiap2_GYFDALVK	5.44157	5.88521	6.03786	6.0854	5.93368	6.27135	6.43513	6.32203
Baiap2	Baiap2_ALAGVTFAAK	5.45074	5.89577	5.994	6.01077	5.94354	6.10514	6.29044	6.22598
Baiap2	Baiap2_LTENVYK	5.29796	6.0032	6.0898	6.28733	5.84811	6.13956	6.44957	6.39683
Baiap2	Baiap2_SKGDALDK	5.36109	6.01749	6.05208	6.00557	6.01962	6.11551	6.26295	6.24817
Baiap2	Baiap2_LSDSYSNTLPVRK	5.54047	6.0423	6.11153	6.0214	5.98054	6.04611	6.29464	6.2707
Baiap2	Baiap2_SEEMHRLTENVYK	5.66357	6.0976	6.19623	6.13526	6.14965	6.17872	6.21611	6.26326
Baiap2	Baiap2_DGWHYGESEK	5.44314	6.16483	6.25645	6.22381	6.14653	6.22076	6.48715	6.39129
Baiap2	Baiap2_VLDSDGSDRLHMSLQQGK	6.08221	6.31739	6.44976	6.53244	6.40054	6.45056	6.63668	6.61761
Basp1	Basp1_AEGAGTEEEGTPKESEPQAAADATEVK	0	4.31205	4.52915	4.16823	4.15051	4.59545	4.73312	4.79887
Basp1	Basp1_APAPAAPAAAEPQAEAPAAAASSEQSVAVK	3.9596	4.34155	4.46743	4.4742	4.30912	4.61532	4.76685	4.75096
Basp1	Basp1_AGEASAESTGAADGAAPEEGEAK	3.96891	4.57267	4.73276	4.59789	4.61333	4.82812	4.90276	4.94312
Basp1	Basp1_KAEGAGTEEEGTPKESEPQAAADATEVK	4.17246	4.77532	4.92274	4.9613	5.05488	5.01779	5.17155	5.23697
Basp1	Basp1_KKGYNVNDEK	4.31854	4.91726	4.92159	4.81271	4.83264	5.03182	5.20323	5.23297
Basp1	Basp1_SDAAPAASDSKPSSAEPAPSSK	4.12339	4.95082	4.83156	4.80238	4.83253	5.00273	5.1776	5.09594
Basp1	Basp1_AGEASAESTGAADGAAPEEGEAKK	3.78566	5.00385	5.00527	5.30462	5.00139	5.18225	5.37282	5.34612
Basp1	Basp1_AEGAGTEEEGTPK	4.25542	5.02502	5.10237	5.00634	5.03531	5.30449	5.58306	5.56071
Basp1	Basp1_ESEPQAAADATEVK	4.76233	5.08739	5.14314	5.28076	5.23908	5.27289	5.47071	5.36853
Basp1	Basp1_AGEASAESTGAADGAAPEEGEAKKTEAPAAAGPEAK	4.93993	5.29082	5.37663	5.25924	5.42545	5.5308	5.49834	5.55126
Basp1	Basp1_AEPEKSEGAAEEQPEPAPAPEQEAAAPGPAAGGEAPK	5.17745	5.53824	5.69218	5.75969	5.75776	5.83579	5.92012	5.91043
Basp1	Basp1_SDAAPAASDSKPSSAEPAPSSKETPAASEAPSSAAK	4.80747	5.55516	5.63035	5.3934	5.66451	5.68631	5.69328	5.78384
Basp1	Basp1_EADKAAAAK	5.11217	5.64527	5.68624	5.71381	5.6721	5.87907	6.12001	6.05557
Basp1	Basp1_KAEGAGTEEEGTPK	5.20456	5.70051	5.75733	5.71711	5.71946	5.92676	6.07302	6.07033
Basp1	Basp1_AEEKEADKAAAAK	5.01633	5.76417	5.73068	5.71581	5.86642	5.9899	6.14504	5.98372
Basp1	Basp1_ETPAASEAPSSAAK	5.41344	5.81305	5.90206	6.02007	5.93501	6.00621	6.21511	6.15238
Basp1	Basp1_APAPAAPAAAEPQAEAPAAAASSEQSVAVKE	5.40437	5.84619	5.89516	5.98049	5.98903	6.08447	6.23282	6.14154
Basp1	Basp1_KGYNVNDEKAK	5.09993	5.89654	5.90995	5.74208	5.6985	5.87262	6.0525	6.07711
Basp1	Basp1_GYNVNDEK	5.6872	6.11707	6.11511	6.16429	6.0561	6.21998	6.46255	6.39088
Basp1	Basp1_KGYNVNDEK	5.73802	6.26553	6.28031	6.21785	6.1533	6.33762	6.51251	6.5031
Basp1	Basp1_KTEAPAAAGPEAK	6.33363	6.41278	6.40357	6.40056	6.44872	6.57634	6.72401	6.73141
Basp1	Basp1_GYNVNDEKAK	5.8969	6.43696	6.51136	6.4101	6.33915	6.53177	6.75059	6.75644
Bcr	Bcr_AAFDVNNKDVSVMMSEMDVNAIAGTLK	0	4.03169	4.09188	4.16316	4.1395	4.24974	4.55146	4.30559
Bcr	Bcr_MIYLQTLLAK	4.20753	4.7073	4.49254	4.6902	4.64065	4.64582	4.88482	4.70458
Bcr	Bcr_VPELYEIHKEFYDGLFPR	4.50699	4.92586	4.81555	4.93711	4.83744	5.04356	5.3078	4.99413
Bcr	Bcr_DGFLVEMSESSR	4.69594	4.98935	5.0904	5.0777	5.04887	5.06726	5.23414	5.18535
Bcr	Bcr_AAATTSQPVLTSQQIETIFFK	4.59874	5.11468	5.08782	5.10062	5.16794	5.16418	5.42351	5.20426
Bcr	Bcr_AQFPDSEPPRMELR	4.78209	5.16631	5.03383	5.12568	5.15909	5.17301	5.52533	5.16218
Begain	Begain_AASAADMEK	4.43498	4.8521	4.90818	4.98047	4.77528	4.85153	5.1064	5.08063
Begain	Begain_SADALAGYAASDGDGDRLR	4.7462	4.9655	5.13297	5.24172	5.01862	5.05679	5.28409	5.28695
Begain	Begain_ASPLYATYK	4.65515	5.13625	5.29135	5.22935	5.16459	5.28097	5.4115	5.3881
Begain	Begain_AQLYGTLLN	4.85692	5.15385	5.18481	5.25271	5.25691	5.27212	5.44733	5.3513
Begain	Begain_AASTLGSPLEAQVAPGFAR	4.99635	5.18458	5.21107	5.18304	5.12493	5.30225	5.43069	5.43085
Begain	Begain_LSPQQAFPR	5.08842	5.35259	5.33307	5.45846	5.5337	5.48078	5.71719	5.58144
Begain	Begain_AMSHEIVALNSHLLEAK	4.9763	5.36864	5.41426	5.5015	5.46434	5.47842	5.66431	5.59408
Begain	Begain_RAASAADMEK	4.96497	5.39999	5.3955	5.42778	5.38734	5.47282	5.64054	5.49677
Begain	Begain_AGGDLSLSPSR	5.01263	5.47019	5.6481	5.59807	5.45203	5.63518	5.69541	5.8032
Begain	Begain_VSELPSDFQQR	5.03218	5.47787	5.4732	5.6058	5.52709	5.57331	5.75721	5.69422
Begain	Begain_LSYTTHKLEK	5.03647	5.5317	5.60002	5.68923	5.58786	5.66451	5.85715	5.82027
Begain	Begain_INQELEDKLYR	5.26036	5.5565	5.63029	5.60974	5.58847	5.66523	5.84832	5.74931
Begain	Begain_LETEFDSTR	5.09858	5.61916	5.54242	5.53481	5.50596	5.5989	5.96021	5.86312
Begain	Begain_KPSATYGSGPR	5.44587	5.78966	5.87942	5.91844	5.73107	5.86995	6.14013	6.02657
Begain	Begain_VTIDKLSEDNELYRK	5.36339	5.91316	5.98241	6.10326	5.86344	5.95635	6.04782	6.04364
Begain	Begain_DLGYRDGVEK	5.45584	5.94117	6.01553	5.91018	5.88144	5.96578	6.08934	6.04809
Begain	Begain_VSLHMEK	5.82947	6.10748	6.20809	6.2303	6.2274	6.24252	6.40729	6.27704
Brsk1	Brsk1_ESPAGTPNPTPPSSPSVGGVPWR	0	4.23616	4.14376	4.37876	3.99603	4.3145	4.51834	4.34185
Brsk1	Brsk1_FQVDISSSEGPEPSPR	4.78706	5.03743	5.12704	5.26475	5.18059	5.26119	5.32583	5.28085
Brsk1	Brsk1_MIYYLLLDRK	4.62563	5.15479	5.08429	5.147	5.17955	5.12271	5.29405	5.2393
Brsk1	Brsk1_ALEMAQHSQR	5.05805	5.59681	5.46601	5.73835	5.72552	5.71785	5.91693	5.862
Brsk1	Brsk1_GMIEVDAAR	5.54704	5.87976	5.90824	5.99759	5.98134	6.00208	6.21625	6.08041
Bsn	Bsn_QILEMSAEEDNLEEDDTAVSGR	0	0	3.83318	0	0	4.11451	3.76719	0
Bsn	Bsn_LYSSMSDTNLAEAGLNYHAQR	0	0	4.35067	4.48949	4.33702	4.46147	4.45675	4.43685
Bsn	Bsn_ASQPVAESTPAGLGAAVYEEILQTSQSIAR	3.78497	0	4.37809	3.73724	0	4.20101	4.55335	4.90431
Bsn	Bsn_SGSEYNLPAFMSLYSPTETPSGSSTTPSSGRPLK	0	3.68642	3.90683	4.10741	0	0	3.71679	4.15333
Bsn	Bsn_RLPHNATTGYEELLSEAGPAEPTDSSGALQGGLR	4.28937	3.79403	0	0	3.71643	4.38169	4.00243	0
Bsn	Bsn_GTAPAASQPAGKPQPGPTTAPGPQPAGPPR	0	4.03945	4.03298	4.22665	4.25008	4.28165	4.39153	4.26264
Bsn	Bsn_QREQQDTAESSDDFGSQLR	0	4.15634	4.28269	4.18455	4.05572	4.3746	4.4261	4.36348
Bsn	Bsn_RPHSLSITPEAFDSDEELGDILEEDDSLAWGR	0	4.19678	0	0	0	0	4.35816	4.31507
Bsn	Bsn_FSPIEEAKDVESDLASYPPPTVSSSLTSR	0	4.30681	4.37431	4.59133	4.0291	4.54818	4.63506	4.40671
Bsn	Bsn_LPHNATTGYEELLSEAGPAEPTDSSGALQGGLRR	4.24448	4.36395	4.25305	4.44928	4.60142	4.49525	4.76927	4.26207
Bsn	Bsn_SATTVPSGLGAGEQTQEGLTGK	3.98884	4.50037	4.51733	4.87837	4.47515	4.53028	4.58938	4.68746
Bsn	Bsn_EQQDTAESSDDFGSQLR	4.20151	4.51105	4.60735	4.83282	4.52004	4.63456	4.68636	4.66704
Bsn	Bsn_TLPSPPPEEAHLPLAGQVPSQLYAASLLQR	0	4.51339	4.65244	4.77939	0	4.79049	4.91448	4.93259
Bsn	Bsn_DILITQMGTAQGVGLKPGPVPEPGAEPHR	4.14173	4.51872	4.53548	4.67638	4.47612	4.53769	4.69749	4.50676
Bsn	Bsn_GGEAEEPVPKPYSQDLSR	3.98285	4.53238	4.68008	4.71748	4.68529	4.69881	4.87354	4.81778
Bsn	Bsn_RIADSSVQTDDEEGEGR	4.20501	4.54892	4.49006	4.80238	4.5203	4.58493	4.8088	4.6067
Bsn	Bsn_HSDSGSDSKHDATASSSTTAAATAR	4.26209	4.5575	4.4477	4.80837	4.60761	4.69564	4.73996	4.8589
Bsn	Bsn_LPHNATTGYEELLSEAGPAEPTDSSGALQGGLR	4.58039	4.56698	4.24699	4.57047	4.678	4.57952	4.7787	4.80116
Bsn	Bsn_TQGVVGPGPHEEQRPYPQGLPGR	4.70885	4.58399	4.70892	4.80781	4.76754	4.71113	4.80524	4.79048
Bsn	Bsn_LQPQSQPTTR	4.38423	4.68076	4.75413	4.78803	4.63628	4.77696	4.84624	5.13338
Bsn	Bsn_ILPGGAAEQAGK	4.29618	4.73471	4.67125	4.66673	4.61887	4.82456	4.804	4.87522
Bsn	Bsn_NYVMIDDISELTKDSTPTASESQR	4.5071	4.73983	4.8381	5.0304	4.83661	5.02731	5.17331	5.11441
Bsn	Bsn_IADSSVQTDDEEGEGRYLVTR	4.28346	4.74463	4.72221	4.77694	4.83168	4.7531	4.7867	4.75742
Bsn	Bsn_KGQPGYPSSADYSQSSR	4.3025	4.77123	4.85246	4.87987	4.76257	4.84092	4.96584	5.02654
Bsn	Bsn_GDAVGFQEASLAQYSATTAR	4.55686	4.8134	4.82295	5.02161	4.79966	4.84976	5.04677	5.00886
Bsn	Bsn_SSVSQSPAPTYPSDSHYTSLEQNVPR	4.55952	4.81413	4.91203	5.21764	5.08139	5.12301	5.06596	5.16818
Bsn	Bsn_GLAGPTTVPATK	4.61341	4.86146	4.97928	5.11019	4.96582	5.11127	5.31012	5.31296
Bsn	Bsn_VEPGPRPPGTAVVDLR	4.75678	4.88548	4.94665	5.22326	5.05454	5.00775	5.18036	5.15861
Bsn	Bsn_EKPLSGGDSEVGAPQPSR	4.50827	5.00801	5.09809	5.18444	5.05231	5.15214	5.22029	5.29697
Bsn	Bsn_QQEQLLQLER	4.55602	5.0133	5.04482	5.17447	5.10742	5.21171	5.23752	5.1988
Bsn	Bsn_GLPSSASDMSLQTEEQWEAGR	4.81429	5.01645	5.10568	5.2638	5.20102	5.2537	5.26378	5.19825
Bsn	Bsn_APSAYHHASESK	4.71056	5.02198	5.1724	5.27926	5.22542	5.3284	5.32515	5.27045
Bsn	Bsn_DYLSDSELNQLR	4.69212	5.05676	5.20491	5.32069	5.28733	5.3505	5.50159	5.45148
Bsn	Bsn_SHGPLLPTIEDSSEEEELREEEELLREQEK	4.70714	5.06521	5.05496	5.17418	5.08121	5.31798	5.33456	5.3115
Bsn	Bsn_LEPLGPGGVSGRPGK	4.63362	5.0974	5.12496	5.26696	5.05729	5.26565	5.31637	5.24976
Bsn	Bsn_ELQELQTIKQHVLQQQQEER	4.86439	5.09903	5.11458	5.12255	5.26694	5.11777	5.16002	5.05193
Bsn	Bsn_VGSSLRPSLEAQAVAPSAEWSKPPR	4.7658	5.13793	5.3016	5.3256	5.15085	5.16445	5.3493	5.4127
Bsn	Bsn_FQDEITYGLKK	4.8956	5.14771	5.18707	5.34104	5.2131	5.29299	5.41224	5.4442
Bsn	Bsn_QPPKSPQVLYSPVSPLSPHR	5.33027	5.16759	5.57558	5.57222	5.49014	5.65139	5.62862	5.6418
Bsn	Bsn_IADSSVQTDDEEGEGR	4.95564	5.17185	5.31604	5.53011	5.38258	5.3941	5.51128	5.48684
Bsn	Bsn_SLSDPKPLSPTAEESAKER	4.48566	5.17435	5.12304	5.19563	5.20839	5.34856	5.36103	5.35189
Bsn	Bsn_APSAYHHASESKK	4.85782	5.18563	5.28825	5.39226	5.34114	5.48491	5.49128	5.44269
Bsn	Bsn_AAGPPTPGLGPVPGPGPGPGPGSVPR	5.54166	5.1907	5.35889	5.53684	5.36211	5.36953	5.57455	5.44091
Bsn	Bsn_GEEESEEDSYDPR	4.99629	5.20195	5.29039	5.4375	5.34294	5.39912	5.52952	5.43117
Bsn	Bsn_FQDEITYGLK	4.77682	5.2082	5.27291	5.40341	5.21559	5.38727	5.49139	5.46913
Bsn	Bsn_LLEGSLGEPAPLPLPTPQQPPAGVPHR	5.15064	5.21203	5.41192	5.55418	5.41281	5.48229	5.55717	5.54083
Bsn	Bsn_GLGEHRDYLSDSELNQLR	4.86245	5.21208	5.08778	5.35698	5.20293	5.30944	5.38527	5.28709
Bsn	Bsn_ATEPSKTSSSAQEK	4.94274	5.23307	5.2874	5.65952	5.37074	5.42441	5.42477	5.50116
Bsn	Bsn_GQPGYPSSADYSQSSR	5.03303	5.27488	5.29936	5.53454	5.42526	5.40688	5.57839	5.52009
Bsn	Bsn_ADMTDEEFMR	5.01933	5.31161	5.3282	5.38627	5.37703	5.47884	5.6027	5.52594
Bsn	Bsn_KFQDEITYGLK	5.03779	5.32218	5.36235	5.49678	5.34665	5.44959	5.60135	5.57664
Bsn	Bsn_DPEPPEPLTFR	5.12107	5.3491	5.44152	5.54293	5.45355	5.53338	5.67796	5.61882
Bsn	Bsn_HGSGSGGPDLVQYQPQHGPGLSAPQGLAPLR	5.09747	5.35301	5.26973	5.52055	5.46213	5.44323	5.63805	5.68722
Bsn	Bsn_SQGSFEYQDTQDHDYGGR	5.0515	5.3712	5.49082	5.29471	5.41989	5.43231	5.70635	5.4802
Bsn	Bsn_QPVVYGDPFQSR	5.35388	5.39768	5.43161	5.59292	5.44801	5.60398	5.71052	5.57884
Bsn	Bsn_LQEELERERVELQR	5.20699	5.39813	5.48116	5.55363	5.61016	5.54808	5.68501	5.62256
Bsn	Bsn_ATSVPGPTQATAPPEVGR	5.17537	5.4205	5.37559	5.45281	5.44264	5.40403	5.6818	5.59609
Bsn	Bsn_EAGPRPPGSGPGPGPTPGAK	5.14117	5.44461	5.47508	5.67389	5.52323	5.64383	5.72866	5.69114
Bsn	Bsn_QVEQAVQTAPYR	5.18162	5.45982	5.52937	5.64579	5.60402	5.60549	5.81349	5.71831
Bsn	Bsn_VSPAIHITAATDPK	5.24734	5.47666	5.42861	5.64885	5.55109	5.61972	5.80661	5.65883
Bsn	Bsn_HEARPHPQASPAPAMQK	5.24373	5.48628	5.55695	5.61789	5.60611	5.71124	5.81243	5.71524
Bsn	Bsn_IVFSDASK	5.22355	5.50578	5.60441	5.6705	5.6134	5.72847	5.80501	5.80031
Bsn	Bsn_ADKYGPGPMGPKHPSK	5.18958	5.50602	5.54238	5.62782	5.61393	5.64867	5.58578	5.68725
Bsn	Bsn_HSYHDYDEPPEEGLWPHDEGGPGR	5.29257	5.53445	5.59909	5.76562	5.73565	5.71404	5.87798	5.82506
Bsn	Bsn_YSSVSNIYSDHR	5.40061	5.54355	5.68602	5.82916	5.60357	5.75838	5.95726	5.9264
Bsn	Bsn_YYGVSSR	5.20464	5.56789	5.53667	5.68229	5.58994	5.66282	5.81074	5.83098
Bsn	Bsn_LTEAVSAFGK	5.24492	5.57297	5.67972	5.742	5.59932	5.76587	5.88297	5.90992
Bsn	Bsn_ADMTDEEFMRR	5.49215	5.57792	5.71419	5.89054	5.74483	5.84566	5.82317	5.82508
Bsn	Bsn_DAAEEDERMYGSSSR	5.37188	5.58406	5.69404	5.92127	5.73023	5.80972	5.88553	5.84348
Bsn	Bsn_RLDPKEPLGSQR	5.22725	5.58469	5.64361	5.70613	5.68275	5.80571	5.70415	5.79882
Bsn	Bsn_GYMTPTSPAGSER	5.39907	5.59958	5.64608	5.83389	5.71076	5.74064	5.88909	5.8434
Bsn	Bsn_SAEEAYEDMMR	5.26835	5.60881	5.67182	5.71274	5.68581	5.82472	5.93177	5.87236
Bsn	Bsn_ALGMDMTTAPR	5.48404	5.6584	5.74392	5.92396	5.77373	5.82322	5.98337	5.96554
Bsn	Bsn_KQGMEQK	5.24448	5.66814	5.69189	5.62813	5.66273	5.79782	5.80439	5.83222
Bsn	Bsn_LTEAVSAFGKK	5.34862	5.68207	5.71504	5.84984	5.75052	5.95721	6.01026	6.05465
Bsn	Bsn_LLDTSFASSER	5.52122	5.69274	5.78279	5.88923	5.75156	5.90015	6.02473	6.05111
Bsn	Bsn_AAGAAPLK	5.34498	5.70686	5.78093	5.92568	5.77801	5.95352	6.06157	6.07438
Bsn	Bsn_KNVYEQQR	5.35421	5.70694	5.74291	5.80984	5.76632	5.87358	5.92316	5.91692
Bsn	Bsn_QAHTGPSALQPK	5.47119	5.70845	5.82972	5.89488	5.83468	5.93036	5.98688	6.00501
Bsn	Bsn_AGSKPSSLSMAHGR	5.48574	5.74396	5.76549	5.92375	5.79662	5.87666	6.01974	5.97611
Bsn	Bsn_AEQASSSKPPAAK	5.33363	5.75029	5.85893	5.94921	5.94399	6.03783	6.02111	6.03838
Bsn	Bsn_LVEHESTK	5.49537	5.77991	5.96706	6.03105	5.92897	6.0571	6.10843	6.14273
Bsn	Bsn_KQQEQLLQLER	5.39373	5.79387	5.78425	5.85288	5.76618	5.92467	6.05373	6.00971
Bsn	Bsn_MASAYSGEK	5.50923	5.80649	5.92557	5.96443	5.92529	5.98995	6.16519	6.10738
Bsn	Bsn_YNLPNQVTPLAR	5.55627	5.8578	5.88424	6.25385	5.91487	5.98904	6.17883	6.20022
Bsn	Bsn_ELQELQTIK	5.53445	5.88089	5.9694	6.03969	5.99108	6.06614	6.15412	6.15718
Bsn	Bsn_QPLGKPEQER	5.41389	5.88118	5.95855	5.97922	5.85696	6.13663	6.19112	6.22378
Bsn	Bsn_GPQGLGQPSGSLPAK	5.66229	5.90094	5.96084	6.2925	6.02185	6.11777	6.19846	6.16477
Bsn	Bsn_YLELGITQRK	5.64011	5.90262	5.92479	6.03274	5.99036	5.97258	5.98963	5.99154
Bsn	Bsn_SLAPAAISSKR	5.59147	5.91189	5.97341	6.05342	5.97935	6.12166	6.11511	6.11972
Bsn	Bsn_AHVSPQK	5.61067	5.91433	6.06228	6.06348	6.05698	6.14993	6.29794	6.28908
Bsn	Bsn_QFIADSTLR	5.65401	5.94939	5.95872	6.05865	6.01195	6.10456	6.19692	6.20561
Bsn	Bsn_ADKYGPGPMGPK	5.57927	5.95177	6.01565	6.04438	5.94211	6.13682	6.1506	6.23915
Bsn	Bsn_DSAVDLSSLK	5.49049	5.97591	6.04305	6.11561	6.02362	6.22753	6.30105	6.26853
Bsn	Bsn_ASPQAKPLR	5.75357	6.0128	6.11378	6.17319	6.17032	6.28362	6.26757	6.3014
Bsn	Bsn_QRLEEAK	5.61196	6.05435	6.11046	6.21072	6.12542	6.24549	6.3167	6.28008
Bsn	Bsn_HREEEQLLVQR	5.96168	6.13529	6.18381	6.33748	6.21301	6.29563	6.44612	6.35932
Bsn	Bsn_KTVTSAK	5.76009	6.16684	6.16146	6.25382	6.15079	6.29491	6.37923	6.34976
Bsn	Bsn_ERVELEK	5.95499	6.43324	6.4372	6.48041	6.40846	6.58527	6.65992	6.61239
Bsn	Bsn_KYGLALDPVSGR	6.10164	6.51415	6.55289	6.58345	6.5368	6.63844	6.80613	6.8325
Cacna1b	Cacna1b_GQYLDYEKEEVEAQPR	3.80392	4.62946	4.58384	4.71421	4.59303	4.535	4.88354	4.78635
Cacna1b	Cacna1b_GKDINTIK	5.45711	5.87205	5.8795	5.92736	5.89208	5.96201	6.09733	6.06236
Camk1d	Camk1d_AEYEFDSPYWDDISDSAKDFIR	0	4.80089	4.52983	0	4.8576	4.57219	5.16935	4.59816
Camk1d	Camk1d_IMISDFGLSK	4.38023	5.06756	4.66863	4.68318	4.95525	4.643	5.42596	4.86516
Camk1d	Camk1d_QVLDAVYYLHR	4.89875	5.28355	5.19932	5.43141	5.41661	5.43951	5.67799	5.56553
Camk1d	Camk1d_HPWIAGDTALSK	5.19513	5.74045	5.19003	5.57731	5.71116	5.37144	5.9977	5.48419
Camk1d	Camk1d_GKESSIENEIAVLR	5.21619	5.829	5.47608	5.62092	5.80483	5.6405	6.13146	5.68287
Camk2a	Camk2a_LADFGLAIEVEGEQQAWFGFAGTPGYLSPEVLR	4.19014	4.38223	4.5068	4.50694	4.54355	4.4842	4.75013	4.68227
Camk2a	Camk2a_ESSESTNTTIEDEDTK	4.21922	4.73903	4.56837	4.78335	4.65508	4.71899	4.99801	4.797
Camk2a	Camk2a_ESSESTNTTIEDEDTKVR	4.31444	5.07478	5.08376	5.07361	4.97051	5.10776	5.34949	5.2112
Camk2a	Camk2a_NDGVKESSESTNTTIEDEDTKVR	4.29842	5.16358	5.08343	4.90759	4.99208	4.93213	5.34571	5.18276
Camk2a	Camk2a_LHDSISEEGFHYLVFDLVTGGELFEDIVAR	4.76303	5.26797	5.46301	5.20553	5.30153	5.47545	5.58816	5.54036
Camk2a	Camk2a_FTEEYQLFEELGKGAFSVVR	5.1296	5.62058	5.49278	5.27015	5.64889	5.30638	5.55397	5.50563
Camk2a	Camk2a_SGAPSVLPH	5.27522	5.7041	5.775	6.02362	5.97643	5.9377	6.00359	5.92973
Camk2a	Camk2a_LHDSISEEGHHYLIFDLVTGGELFEDIVAR	5.32327	5.71813	5.85688	5.87894	5.87717	5.92805	6.0762	5.98032
Camk2a	Camk2a_LTQYMDGSGMPK	5.21131	5.75966	5.6303	5.75086	5.72185	5.72524	6.07733	5.87022
Camk2a	Camk2a_ITASEALK	5.44576	5.77607	5.79171	5.8791	5.81497	5.91574	6.08853	5.95577
Camk2a	Camk2a_VTEQLIEAISNGDFESYTK	5.52978	6.20298	6.07151	6.01208	6.02127	6.11797	6.52933	6.38755
Camk2a	Camk2a_ITQYLDAGGIPR	5.76316	6.32317	6.24314	6.24445	6.28264	6.2621	6.56726	6.45806
Camk2a	Camk2a_WQIVHFHR	5.87758	6.3383	6.36814	6.28925	6.34106	6.35083	6.68308	6.56059
Camk2a	Camk2a_MLTINPSK	5.8897	6.36429	6.28153	6.26644	6.30664	6.29872	6.59814	6.43244
Camk2a	Camk2a_FTEEYQLFEELGK	5.56523	6.38917	6.26406	6.21352	6.17592	6.27946	6.55101	6.4391
Camk2a	Camk2a_FYFENLWSR	5.93055	6.44279	6.28099	6.24665	6.27782	6.32133	6.67995	6.44567
Camk2a	Camk2a_DGKWQIVHFHR	6.07969	6.58932	6.53472	6.52894	6.59413	6.52903	6.74031	6.60134
Camk2a	Camk2a_VLAGQEYAAK	6.11005	6.82648	6.70063	6.61148	6.65648	6.71371	6.94029	6.84086
Camk2a	Camk2a_MLTINPSKR	6.29411	6.89925	6.71493	6.66904	6.83058	6.71708	7.10278	6.89929
Camk2a	Camk2a_ITAAEALKHPWISHR	6.42537	7.03858	6.99045	6.82859	6.95754	6.94779	7.22688	7.08189
Camk2a	Camk2a_ITAAEALK	6.36639	7.04755	6.83384	6.89625	6.84528	6.96006	7.35257	7.17178
Camk2b	Camk2b_QTTAPATMSTAASGTTMGLVEQAK	4.0782	4.54952	4.65905	4.25419	4.56374	4.66124	4.8869	4.64295
Camk2b	Camk2b_ESSDSTNTTIEDEDAKAR	4.59992	5.17342	5.02003	5.07015	5.0974	5.11585	5.4071	5.2714
Camk2b	Camk2b_TSQSEETRVWHR	4.90715	5.22204	5.23787	5.46552	5.35532	5.24123	5.5017	5.34838
Camk2b	Camk2b_GSLPPAALEPQTTVIHNPVDGIK	4.93285	5.25682	5.65747	5.58465	5.38398	5.63521	5.8869	5.71891
Camk2b	Camk2b_LHDSISEEGFHYLVFDLVTGGELFEDIVAR	4.76303	5.26797	5.46301	5.20553	5.30153	5.47545	5.58816	5.54036
Camk2b	Camk2b_FTDEYQLYEDIGKGAFSVVR	4.83761	5.3348	5.23732	5.20769	5.43358	5.22183	5.2651	5.29741
Camk2b	Camk2b_NLINQMLTINPAK	4.99645	5.51538	5.49416	5.41968	5.49059	5.54445	5.72609	5.61954
Camk2b	Camk2b_FTDEYQLYEDIGK	4.9401	5.72028	5.6133	5.56357	5.59359	5.59115	5.86295	5.75569
Camk2b	Camk2b_ITASEALK	5.44576	5.77607	5.79171	5.8791	5.81497	5.91574	6.08853	5.95577
Camk2b	Camk2b_ADGVKPQTNSTK	5.10816	5.78656	5.72028	5.8154	5.77003	5.76415	6.05285	5.90427
Camk2b	Camk2b_NSSAITSPK	5.47198	5.83266	5.84676	5.93788	5.91655	5.90126	6.13188	6.00582
Camk2b	Camk2b_TTEQLIEAVNNGDFEAYAK	5.17499	5.9089	5.81101	5.68289	5.75706	5.8588	6.14392	5.97005
Camk2b	Camk2b_LTQYIDGQGRPR	5.65733	6.0192	6.04766	6.06577	6.08536	6.08704	6.28364	6.26033
Camk2b	Camk2b_STVASMMHR	5.75433	6.0406	6.10657	6.07642	6.16349	6.16613	6.50107	6.34402
Camk2b	Camk2b_FYFENLLAK	5.60869	6.26248	6.02922	6.18196	6.15948	6.18373	6.4829	6.33832
Camk2b	Camk2b_NLINQMLTINPAKR	5.80596	6.26524	6.24339	6.23618	6.28488	6.23429	6.4929	6.37427
Camk2b	Camk2b_ITAHEALK	5.64112	6.30833	6.21133	6.20417	6.13919	6.28517	6.67126	6.4729
Camk2b	Camk2b_AGAYDFPSPEWDTVTPEAK	6.37232	6.99811	6.81672	6.84537	6.9093	6.91746	7.26269	7.08347
Camk2d	Camk2d_VTEQLIEAINNGDFEAYTK	3.97375	4.91672	4.56961	4.73498	4.44242	4.74364	5.12294	4.70573
Camk2d	Camk2d_LHDSISEEGFHYLVFDLVTGGELFEDIVAR	4.76303	5.26797	5.46301	5.20553	5.30153	5.47545	5.58816	5.54036
Camk2d	Camk2d_DGKWQNVHFHR	4.96987	5.31562	5.30632	5.42496	5.37815	5.35616	5.59055	5.36933
Camk2d	Camk2d_ANVVTSPK	4.9908	5.56223	5.47978	5.57281	5.51266	5.56355	5.82727	5.67564
Camk2d	Camk2d_AGAYDFPSPEWDTVTPEAKDLINK	5.15229	5.60616	5.59795	5.4969	5.72753	5.49977	5.55346	5.47773
Camk2d	Camk2d_FTDEYQLFEELGK	5.11167	5.74768	5.59602	5.69636	5.66129	5.62547	5.96851	5.81855
Camk2d	Camk2d_LTQYMDGSGMPK	5.21131	5.75966	5.6303	5.75086	5.72185	5.72524	6.07733	5.87022
Camk2d	Camk2d_ITASEALK	5.44576	5.77607	5.79171	5.8791	5.81497	5.91574	6.08853	5.95577
Camk2d	Camk2d_MLTINPAKR	5.30129	5.8274	5.70858	5.73665	5.79607	5.78305	6.08016	5.95846
Camk2d	Camk2d_STVASMMHR	5.75433	6.0406	6.10657	6.07642	6.16349	6.16613	6.50107	6.34402
Camk2d	Camk2d_IPTGQEYAAK	5.63585	6.23203	6.1179	6.0975	6.21005	6.15165	6.42645	6.25518
Camk2d	Camk2d_FYFENALSK	5.68441	6.44891	6.20379	6.21956	6.32558	6.22466	6.61314	6.42872
Camk2d	Camk2d_GAILTTMLATR	6.03318	6.53641	6.48093	6.52444	6.56468	6.62433	6.95497	6.74858
Camk2d	Camk2d_AGAYDFPSPEWDTVTPEAK	6.37232	6.99811	6.81672	6.84537	6.9093	6.91746	7.26269	7.08347
Camk2g	Camk2g_ITEQLIEAINNGDFEAYTK	4.41795	4.74204	4.86033	4.79936	4.71214	4.88594	5.12885	5.07339
Camk2g	Camk2g_SSSSVHLMPQSNNK	4.53203	4.7642	4.82463	5.0175	4.87694	4.9739	5.13348	5.00643
Camk2g	Camk2g_TSQSEETRVWHR	4.90715	5.22204	5.23787	5.46552	5.35532	5.24123	5.5017	5.34838
Camk2g	Camk2g_LHDSISEEGFHYLVFDLVTGGELFEDIVAR	4.76303	5.26797	5.46301	5.20553	5.30153	5.47545	5.58816	5.54036
Camk2g	Camk2g_FTDDYQLFEELGK	4.79496	5.3772	5.29008	5.2032	5.2675	5.35421	5.60269	5.4634
Camk2g	Camk2g_NLINQMLTINPAK	4.99645	5.51538	5.49416	5.41968	5.49059	5.54445	5.72609	5.61954
Camk2g	Camk2g_RITADQALK	5.11528	5.52951	5.4868	5.7149	5.59413	5.63822	5.85589	5.73198
Camk2g	Camk2g_ITADQALK	5.36532	5.66195	5.65922	5.81665	5.7446	5.84813	6.054	5.93708
Camk2g	Camk2g_TSTQEYAAK	5.39599	5.7899	5.73996	5.84087	5.77425	5.80456	6.00108	5.85185
Camk2g	Camk2g_FYFENLLSK	5.23017	5.85496	5.8554	5.80199	5.78351	5.84012	6.14669	6.0182
Camk2g	Camk2g_GAILTTMLVSR	5.54162	5.96242	5.89317	5.98789	5.93492	6.01912	6.32539	6.13399
Camk2g	Camk2g_LTQYIDGQGRPR	5.65733	6.0192	6.04766	6.06577	6.08536	6.08704	6.28364	6.26033
Camk2g	Camk2g_STVASMMHR	5.75433	6.0406	6.10657	6.07642	6.16349	6.16613	6.50107	6.34402
Camk2g	Camk2g_KTSTQEYAAK	5.63511	6.17765	6.1186	6.16664	6.13367	6.16274	6.38562	6.25897
Camk2g	Camk2g_NLINQMLTINPAKR	5.80596	6.26524	6.24339	6.23618	6.28488	6.23429	6.4929	6.37427
Camk2g	Camk2g_AGAYDFPSPEWDTVTPEAK	6.37232	6.99811	6.81672	6.84537	6.9093	6.91746	7.26269	7.08347
Camk4	Camk4_QILEAVAYLHENGIVHR	4.53272	4.78934	4.81708	4.92561	4.70954	4.86455	5.09868	4.87837
Camk4	Camk4_LGSASSSHTSIQENHK	4.60191	5.23636	4.78803	5.20063	5.19463	4.97737	5.53194	5.03858
Camk4	Camk4_TEIGVLLR	4.72085	5.39737	5.15162	5.28387	5.4135	5.21588	5.69206	5.28385
Camk4	Camk4_GYYSERDAADAVK	4.84686	5.43535	5.12529	5.28299	5.50013	5.37005	6.05223	5.4219
Camk4	Camk4_LSHPNIIK	4.82815	5.57741	5.21088	5.48958	5.57424	5.44716	6.00113	5.48454
Camk4	Camk4_GATSIVYR	5.20104	5.79761	5.38728	5.68887	5.81739	5.5872	6.13043	5.69437
Camk4	Camk4_AANFVHMDTAQK	5.06469	5.86617	5.48326	5.56564	5.78577	5.4909	6.11614	5.68538
Camk4	Camk4_KLQEFNAR	5.32601	5.98299	5.59361	5.82136	5.95963	5.74168	6.39178	5.91138
Camk4	Camk4_GTQKPYALK	5.2188	6.10356	5.5636	5.76388	6.0951	5.58916	6.19835	5.6969
Camkk1	Camkk1_VAAINVAHLEEADEGPEPAR	4.15385	4.79198	4.7722	4.82644	4.79141	4.84539	5.04914	4.92163
Camkk1	Camkk1_VYQEIAILK	4.35228	5.06277	4.7895	4.9472	5.03847	4.89616	5.31712	4.97595
Camkv	Camkv_ILAGDYEFDSPYWDDISQAAKDLVTR	4.41671	4.48956	4.47871	4.58144	4.74515	4.61348	4.58284	4.65199
Camkv	Camkv_EVFDWILDQGYYSER	3.83017	4.54152	4.28058	4.63445	4.6487	4.65984	4.9742	4.66849
Camkv	Camkv_KILAGDYEFDSPYWDDISQAAK	3.82359	4.70672	4.4677	4.43718	4.72379	4.71941	5.07813	4.89072
Camkv	Camkv_SDDIASADR	4.55621	4.95587	4.92776	5.19871	5.17551	5.13517	5.32885	5.15888
Camkv	Camkv_LMEVEQDQR	4.50308	5.07712	4.68927	4.94682	5.07497	4.79269	5.49852	5.19659
Camkv	Camkv_QVLEAVAYLHSLK	4.78504	5.24798	5.30387	5.43323	5.36628	5.45947	5.88684	5.67133
Camkv	Camkv_ITAEEAISHEWISGNAASDK	4.87851	5.33746	5.22521	5.42282	5.37185	5.35752	5.84089	5.58787
Camkv	Camkv_ATPATEESTVPATQSSALPAAK	4.94528	5.34483	5.24839	5.39855	5.49358	5.29407	5.67529	5.54255
Camkv	Camkv_ILAGDYEFDSPYWDDISQAAK	4.06491	5.42864	5.202	5.25674	5.41759	5.35597	5.79826	5.46431
Camkv	Camkv_IVISDFHLAK	5.07354	5.65581	5.38364	5.70182	5.7118	5.61021	5.97327	5.7212
Capza1	Capza1_IIESAENEYQTAISENYQTMSDTTFK	4.09384	4.72891	4.80911	4.89942	4.7019	4.80047	4.92612	4.87554
Capza1	Capza1_EASDPQPEDVDGGLKSWR	4.39758	5.11873	5.1776	5.09121	5.10779	5.11929	5.25307	5.34029
Capza1	Capza1_FITHAPPGEFNEVFNDVR	4.68801	5.13095	5.24574	5.27568	5.15722	5.16888	5.45637	5.46891
Capza1	Capza1_EGAAHAFAQYNLDQFTPVK	4.987	5.24807	5.44212	5.45663	5.37306	5.52034	5.68546	5.61415
Capza1	Capza1_IQVHYYEDGNVQLVSHK	4.87599	5.31364	5.42687	5.41224	5.30231	5.36233	5.64449	5.5816
Capza2	Capza2_IEGYEDQVLITEHGDLGNGK	3.74639	4.86116	4.7682	4.88271	4.70059	4.6668	5.22019	5.04556
Capza2	Capza2_KEATDPRPYEAENAIESWR	4.58721	5.06778	5.04226	5.12048	5.05641	5.1551	5.49365	5.46802
Capza2	Capza2_EGAAHAFAQYNLDQFTPVK	4.987	5.24807	5.44212	5.45663	5.37306	5.52034	5.68546	5.61415
Capza2	Capza2_IQVHYYEDGNVQLVSHK	4.87599	5.31364	5.42687	5.41224	5.30231	5.36233	5.64449	5.5816
Capza2	Capza2_EATDPRPYEAENAIESWR	4.90288	5.45474	5.61926	5.51983	5.54593	5.58055	5.92031	5.89744
Capza2	Capza2_IVEAAENEYQTAISENYQTMSDTTFK	5.03339	5.56942	5.71795	5.58928	5.5311	5.65642	5.93344	5.93648
Capza2	Capza2_FTVTPSTTQVVGILK	4.87374	5.60801	5.67853	5.59403	5.4806	5.55845	5.72301	5.82846
Capza2	Capza2_TSVETALR	5.47653	5.92204	6.02649	6.09335	5.93253	6.07008	6.33007	6.25229
Capza2	Capza2_FIIHAPPGEFNEVFNDVR	4.97039	5.94569	5.9424	5.43396	5.76914	5.96222	6.22453	6.27205
Capza2	Capza2_LLLNNDNLLR	5.72241	6.0803	6.20409	6.12532	6.09363	6.17214	6.44514	6.40161
Caskin1	Caskin1_HISSSQELLGDGPPGPGSPMSR	3.88322	0	4.25329	3.97386	4.23621	4.05915	4.29713	4.2403
Caskin1	Caskin1_QVLPSGASHFTPPQTPTK	3.775	4.37827	4.38773	4.45411	4.32934	4.41901	4.42352	4.32461
Caskin1	Caskin1_GSGEPAEQSHFMEDGTAR	4.08336	4.48955	4.44996	4.66385	4.52462	4.55719	4.92146	4.71445
Caskin1	Caskin1_YAASDSEPERDELLVPAAAGPYATVQR	4.70033	4.8357	4.76457	5.10027	4.8119	4.86573	5.13691	5.04666
Caskin1	Caskin1_EAIGPDGEVVNR	4.4572	4.90344	4.925	5.03068	4.82092	5.03266	5.08354	4.97952
Caskin1	Caskin1_KLESASASASEGK	4.46171	4.92005	4.77779	4.99478	4.87132	5.03347	5.36192	5.17719
Caskin1	Caskin1_VATVLASVK	4.51675	4.97444	4.96036	5.06963	5.14252	5.15162	5.32177	5.18067
Caskin1	Caskin1_VGYFPSSLGEAIVK	4.43391	4.99084	4.91788	5.1312	5.04372	5.09076	5.32932	5.13897
Caskin1	Caskin1_LLATVLSQK	4.37175	5.09896	4.79646	5.02157	5.03419	5.02387	5.36024	5.09357
Caskin1	Caskin1_GPAKGEASAEGPPLAR	4.81548	5.17696	5.13868	5.24996	5.27878	5.3209	5.51475	5.24127
Caskin1	Caskin1_AKQSQQENVK	4.56763	5.18682	5.05481	5.10887	5.26302	5.22743	5.40213	5.16915
Caskin1	Caskin1_AGDIITVLEQHPDGR	4.84604	5.21772	5.2119	5.13998	5.1825	5.26269	5.48988	5.34573
Caskin1	Caskin1_SQPPAAHAGQVYGEQPPK	4.89355	5.23163	5.21187	5.46488	5.35184	5.37146	5.58471	5.50043
Caskin1	Caskin1_AQPGSPQALGGPHGPATAK	4.71946	5.24045	4.98112	5.31292	5.21841	5.21147	5.47197	5.20475
Caskin1	Caskin1_SLPQSPTHR	5.04152	5.30127	5.35434	5.50994	5.40442	5.43789	5.59762	5.40066
Caskin1	Caskin1_MTPEDLTAIGVTKPGHR	4.84057	5.33584	5.36165	5.51068	5.39161	5.50383	5.66415	5.51099
Caskin1	Caskin1_STGGHALHAGSEGVK	4.78477	5.39985	5.31578	5.56492	5.43572	5.35151	5.64567	5.49448
Caskin1	Caskin1_EASAALQVR	5.05343	5.57163	5.37847	5.54918	5.63996	5.5171	5.91614	5.67369
Caskin1	Caskin1_AEYSKYEGGPLR	5.21437	5.57551	5.45853	5.62524	5.59383	5.70597	6.03354	5.75531
Caskin1	Caskin1_VEASATLK	5.11515	5.62626	5.50038	5.58929	5.64913	5.52681	5.8558	5.72981
Caskin1	Caskin1_IRQEDGQGPRPSSIEEK	5.14756	5.67014	5.43095	5.58101	5.63069	5.61025	5.85319	5.73485
Caskin1	Caskin1_FILTESDTVK	5.38654	5.73769	5.79032	5.78212	5.84781	5.76964	5.95175	5.87153
Caskin1	Caskin1_GKEQELVQAVK	5.33949	5.77543	5.63662	5.7538	5.81277	5.88169	6.10694	5.87544
Caskin1	Caskin1_HKEAIGPDGEVVNR	5.69513	5.80859	5.87055	6.00303	5.96293	5.99971	6.21093	6.07089
Caskin1	Caskin1_ASVPPVPGKPR	5.43642	5.88468	5.78594	6.00273	5.97474	5.96971	6.23907	6.02432
Caskin1	Caskin1_KPFAGGDR	5.7591	6.30103	6.02983	6.39589	6.31315	6.23167	6.54867	6.28872
Cbr1	Cbr1_SPEEGAETPVYLALLPPDAEGPHGQFVQDK	4.42719	4.46978	4.72805	4.61642	4.64771	4.68911	4.99376	4.77365
Cbr1	Cbr1_KGVHAEEGWPNSAYGVTK	4.52541	4.93637	5.08771	5.21559	5.23297	5.27059	5.53987	5.30428
Cbr1	Cbr1_VNDDTPFHIQAEVTMK	4.27951	5.18287	4.96439	5.08315	5.17832	5.09736	5.48976	5.24967
Cbr1	Cbr1_EYGGLDVLVNNAGIAFK	4.93854	5.4078	5.42063	5.50077	5.48315	5.57195	5.94657	5.72859
Cbr1	Cbr1_ALRDFLLK	4.85718	5.4979	5.36555	5.47325	5.58612	5.68083	6.01699	5.72583
Cbr1	Cbr1_GVHAEEGWPNSAYGVTK	5.33997	5.78815	5.76218	5.97977	5.95319	6.02123	6.33654	6.0803
Cbr1	Cbr1_FVEDTKK	5.33544	5.86354	5.83343	5.94333	5.93251	6.0013	6.29425	6.07882
Cdk17	Cdk17_LSLPADIRIPDGYLEK	4.57374	4.96491	4.9669	5.00745	4.98294	5.00377	5.18085	4.95689
Cdk17	Cdk17_IHALPESVSIFSLK	4.53546	5.04001	4.85161	5.05073	4.99766	4.97162	5.27518	5.08924
Cdk17	Cdk17_LDSEGIELITK	4.73806	5.18107	5.18961	5.24015	5.32492	5.3704	5.59413	5.37354
Cdk17	Cdk17_DLKPQNLLINER	5.32905	5.8158	5.69521	5.80471	5.91693	5.83655	6.18341	5.9077
Cdk17	Cdk17_LADFGLAR	5.40753	5.88689	5.77109	5.80011	5.83608	5.83668	6.15518	5.94874
Cdk18	Cdk18_LDTEGINLLSSLLLYESK	0	3.95855	0	4.23302	4.14283	4.02563	4.45609	4.05411
Cdk18	Cdk18_DLKPQNLLINER	5.32905	5.8158	5.69521	5.80471	5.91693	5.83655	6.18341	5.9077
Cdk18	Cdk18_LADFGLAR	5.40753	5.88689	5.77109	5.80011	5.83608	5.83668	6.15518	5.94874
Cdk5	Cdk5_DLLQNLLK	4.26219	4.70618	4.78253	4.73144	4.89933	4.96969	5.22866	5.02041
Cdk5	Cdk5_VRLDDDDEGVPSSALR	5.00971	5.59658	5.44486	5.58251	5.4522	5.59051	5.78405	5.71755
Cdk5	Cdk5_IGEGTYGTVFK	5.25739	5.65008	5.64729	5.73749	5.71694	5.7243	5.95484	5.8713
Cdk5	Cdk5_AFGIPVR	5.48164	5.8776	5.81675	5.91136	5.9192	5.86954	6.15002	5.98772
Cdk5	Cdk5_LADFGLAR	5.40753	5.88689	5.77109	5.80011	5.83608	5.83668	6.15518	5.94874
Cdk5	Cdk5_DLKPQNLLINR	5.8218	6.44138	6.40971	6.44514	6.58596	6.47192	6.71788	6.58631
Cep170b	Cep170b_DSSPATRPAPEK	4.39959	4.73863	4.79071	4.95748	4.77763	4.88661	5.10762	4.97185
Cep170b	Cep170b_MIDQVFGVFESPELSR	4.51599	4.79578	4.79463	5.00557	4.9415	4.83856	5.06112	4.80009
Cep170b	Cep170b_SPEPDPAPPKETLTFAR	4.60639	4.93962	4.89796	5.00634	5.01779	4.98076	5.24319	5.05618
Cep170b	Cep170b_GSLDWPEEER	4.69081	5.03854	4.98396	5.17144	5.08247	5.06618	5.34657	5.09681
Cep170b	Cep170b_ETETALAALEAR	4.86755	5.05301	5.15731	5.27971	5.21828	5.22035	5.42103	5.3223
Cep170b	Cep170b_KSFVGPGEVDGPGR	5.00724	5.25366	5.10837	5.2026	5.26461	5.18543	5.42464	5.22642
Cfl1	Cfl1_EDLVFIFWAPENAPLK	3.72836	4.38113	4.10257	4.28144	4.39505	4.52561	4.6627	4.55127
Cfl1	Cfl1_EILVGDVGQTVDDPYTTFVK	4.57228	5.05254	5.0991	5.2112	5.17059	5.30822	5.5467	5.57262
Cfl1	Cfl1_YALYDATYETK	5.3194	5.67005	5.6502	5.67335	5.70144	5.82509	6.01149	6.08131
Cfl1	Cfl1_LGGSAVISLEGKPL	5.42731	5.80756	5.63314	5.69103	5.81846	5.8365	6.10123	6.18927
Cfl1	Cfl1_KSSTPEEVK	5.27965	5.8377	5.74646	5.80663	5.82732	5.91821	6.19086	6.26527
Cfl1	Cfl1_MIYASSK	5.57081	5.84597	5.86278	5.97969	5.93623	6.06028	6.30224	6.37453
Cfl1	Cfl1_SSTPEEVKK	5.34536	5.87104	5.87182	5.83493	5.83809	5.93454	6.11922	6.20164
Cfl1	Cfl1_MIYASSKDAIK	5.95898	6.19554	6.23388	6.24237	6.31675	6.3149	6.37725	6.55565
Cfl1	Cfl1_SSTPEEVKKR	5.856	6.27474	6.27531	6.27411	6.4116	6.40005	6.50015	6.67511
Ckb	Ckb_RGTGGVDTAAVGGVFDVSNADR	4.39278	4.50348	4.42954	4.76179	4.55396	4.35984	4.79346	4.71861
Ckb	Ckb_GTGGVDTAAVGGVFDVSNADRLGFSEVELVQMVVDGVK	0	4.62545	0	0	4.45509	0	4.84078	0
Ckb	Ckb_SMTEAEQQQLIDDHFLFDKPVSPLLLASGMAR	3.90902	4.98524	4.69555	4.66355	5.03985	4.69191	5.35438	4.86058
Ckb	Ckb_TFLVWINEEDHLR	4.99425	5.08569	5.0278	5.27303	5.15482	5.15171	5.46325	5.16468
Ckb	Ckb_HGGYQPSDEHKTDLNPDNLQGGDDLDPNYVLSSR	4.61878	5.24898	5.01995	5.07548	5.47054	5.08157	5.58343	5.18093
Ckb	Ckb_DLFDPIIEER	4.87429	5.34569	5.12041	5.29416	5.36873	5.19954	5.83807	5.26193
Ckb	Ckb_GTGGVDTAAVGGVFDVSNADR	4.56029	5.52083	5.16281	5.75979	5.30479	5.34766	5.9472	5.38421
Ckb	Ckb_LGFSEVELVQMVVDGVK	4.5382	5.61231	5.05412	5.07306	5.59553	5.04155	6.11813	5.32771
Ckb	Ckb_FSEVLKR	5.03097	5.63254	5.14177	5.35915	5.63372	5.12801	6.58679	5.62996
Ckb	Ckb_GIWHNDNKTFLVWINEEDHLR	5.12539	5.78876	5.32814	5.75977	6.00247	5.47365	6.14993	5.53722
Ckb	Ckb_LAVEALSSLDGDLSGR	5.48426	5.87712	5.75236	5.77542	5.94817	5.84363	6.26107	5.87759
Ckb	Ckb_LRFPAEDEFPDLSSHNNHMAK	0	5.90671	5.1784	0	5.97615	5.23267	6.38973	5.49319
Ckb	Ckb_LEQGQAIDDLMPAQK	5.25696	5.96323	5.59364	5.65098	5.95988	5.73282	6.48731	5.94376
Ckb	Ckb_VLTPELYAELR	5.28274	5.97212	5.56678	5.89551	6.02572	5.6117	6.41659	5.81598
Ckb	Ckb_LLIEMEQRLEQGQAIDDLMPAQK	5.13514	5.99114	5.57257	5.57762	6.12228	5.3883	6.25547	5.61632
Ckb	Ckb_GGNMKEVFTR	5.23495	6.14576	5.57826	5.55741	6.17872	5.5279	6.75594	5.96741
Ckb	Ckb_GIWHNDNK	5.66508	6.31338	6.07489	6.09458	6.36233	6.10619	6.82336	6.30649
Ckb	Ckb_LLIEMEQR	5.42307	6.71639	5.90974	5.88729	6.66544	5.88834	7.20545	6.36547
Cldn11	Cldn11_MGHEPGVAK	5.82723	6.12074	6.21846	6.35753	5.98884	6.12044	6.47213	6.50571
Cldn11	Cldn11_KMDELGSK	5.68708	6.34584	6.46901	6.2876	6.20396	6.30602	6.53614	6.60987
Cldn11	Cldn11_FYYSSGSSSPTHAK	5.82991	6.37754	6.42195	6.47217	6.33864	6.46636	6.77138	6.82079
Cldn11	Cldn11_MDELGSK	5.56816	6.49431	6.54795	6.41682	6.30974	6.46358	6.71964	6.80816
Cltc	Cltc_VGYTPDWIFLLR	3.70801	3.73242	4.20507	4.452	3.65102	4.46247	4.38001	4.46273
Cltc	Cltc_FDVNTSAVQVLIEHIGNLDR	0	3.99315	4.18803	4.23086	4.22453	4.23875	4.30216	3.82832
Cltc	Cltc_AVDVFFPPEAQNDFPVAMQISEK	4.30608	4.24244	4.10585	4.49001	4.39853	4.2512	4.45759	4.42749
Cltc	Cltc_DTELAEELLQWFLQEEKR	0	4.29959	4.16808	4.01928	4.28986	4.42076	4.41989	4.55841
Cltc	Cltc_HNIMDFAMPYFIQVMKEYLTK	0	4.34749	3.86933	4.2408	4.30548	4.5538	4.62902	4.34972
Cltc	Cltc_DPELWGSVLLESNPYR	4.11574	4.39113	4.5584	4.52755	4.2086	4.4839	4.64313	4.42711
Cltc	Cltc_DAMQYASESKDTELAEELLQWFLQEEKR	0	4.4248	4.41883	4.62134	4.52674	4.87133	4.59975	4.77179
Cltc	Cltc_LAELEEFINGPNNAHIQQVGDR	4.4998	4.70491	4.76007	4.87077	4.8881	4.82407	5.04163	4.9126
Cltc	Cltc_VGEQAQVVIIDMNDPSNPIR	4.62673	4.76152	4.90749	5.0579	4.99703	5.02983	5.10062	5.02829
Cltc	Cltc_MREHLELFWSR	4.35997	4.80914	4.90283	5.04376	4.95644	5.23581	5.28197	5.23157
Cltc	Cltc_KAVDVFFPPEAQNDFPVAMQISEK	4.30542	4.83009	4.75295	4.9911	4.80608	5.00856	4.9662	5.00707
Cltc	Cltc_EKVGEQAQVVIIDMNDPSNPIR	4.82863	4.83119	4.8556	4.97677	5.07803	4.85902	5.00005	4.99056
Cltc	Cltc_SVNESLNNLFITEEDYQALR	4.68395	4.8406	4.85191	5.02363	4.95974	4.9828	5.0472	4.89073
Cltc	Cltc_WLLLTGISAQQNR	4.82662	4.86122	5.03407	5.13178	5.13777	5.2048	5.24561	5.24005
Cltc	Cltc_HNIMDFAMPYFIQVMK	4.64076	4.92952	4.89915	5.18916	5.09573	5.27656	5.43278	5.26642
Cltc	Cltc_NNLAGAEELFAR	4.56133	5.00204	4.97709	5.07672	5.07119	5.13005	5.21029	5.03174
Cltc	Cltc_YIEIYVQK	4.80307	5.06532	5.05634	5.21421	5.20987	5.36365	5.57225	5.44631
Cltc	Cltc_LLEMNLMHAPQVADAILGNQMFTHYDR	4.53706	5.10233	4.9672	5.40963	5.31882	5.35698	5.39503	5.38491
Cltc	Cltc_EAIDSYIKADDPSSYMEVVQAANASGNWEELVK	4.42702	5.11827	5.09806	5.10701	5.15951	5.26909	5.07445	5.14752
Cltc	Cltc_VVGAMQLYSVDR	5.10497	5.20225	5.29175	5.43837	5.34903	5.38164	5.48966	5.47592
Cltc	Cltc_LASTLVHLGEYQAAVDGAR	5.12672	5.2178	5.42656	5.3088	5.38899	5.50601	5.59869	5.53489
Cltc	Cltc_AHMGMFTELAILYSK	4.98039	5.22147	5.32818	5.47075	5.28067	5.48117	5.57612	5.56254
Cltc	Cltc_RKDPELWGSVLLESNPYR	0	5.27363	5.2707	5.16239	5.60835	5.48618	5.52209	5.68036
Cltc	Cltc_TLQIFNIEMK	5.15235	5.32507	5.38288	5.61595	5.5209	5.55317	5.5525	5.49765
Cltc	Cltc_TSIDAYDNFDNISLAQR	5.10887	5.35048	5.40097	5.48813	5.39323	5.46185	5.522	5.52998
Cltc	Cltc_ENPYYDSR	5.18803	5.35336	5.27488	5.50527	5.39136	5.54892	5.6353	5.58128
Cltc	Cltc_ADDPSSYMEVVQAANASGNWEELVK	5.39867	5.35543	5.48616	5.58718	5.7263	5.89892	5.70166	5.75518
Cltc	Cltc_FLRENPYYDSR	5.2293	5.37389	5.37337	5.5374	5.5427	5.54185	5.6797	5.62272
Cltc	Cltc_TSIDAYDNFDNISLAQRLEK	4.80393	5.41427	5.34445	5.52333	5.47143	5.49922	5.54469	5.53564
Cltc	Cltc_IVLDNSVFSEHR	5.06277	5.42898	5.41209	5.64817	5.465	5.6395	5.73612	5.69823
Cltc	Cltc_KDPELWGSVLLESNPYR	5.08451	5.53652	5.44225	5.52723	5.47828	5.56875	5.59329	5.62766
Cltc	Cltc_IAAYLFK	5.27962	5.55022	5.54396	5.82352	5.69106	5.92925	5.95324	5.90494
Cltc	Cltc_ALEHFTDLYDIK	5.2187	5.55993	5.61894	5.77915	5.71525	5.81441	5.81928	5.77429
Cltc	Cltc_SVDPTLALSVYLR	5.44069	5.60727	5.67229	5.75299	5.70169	5.82046	5.84722	5.82829
Cltc	Cltc_FNALFAQGNYSEAAK	5.16865	5.64769	5.51975	5.65438	5.58393	5.7014	5.74207	5.79985
Cltc	Cltc_GQFSTDELVAEVEK	5.2058	5.65579	5.58989	5.74837	5.72198	5.77291	5.85707	5.82402
Cltc	Cltc_ARESYVETELIFALAK	5.47414	5.65727	5.70042	5.86947	5.86331	5.91208	5.93768	5.85417
Cltc	Cltc_VSQPIEGHAASFAQFK	5.50838	5.69301	5.68206	5.79343	5.74813	5.91369	5.85506	5.89311
Cltc	Cltc_KFNALFAQGNYSEAAK	5.4258	5.69816	5.70096	5.83982	5.77205	5.87358	5.90305	5.91094
Cltc	Cltc_AHTMTDDVTFWK	5.47805	5.72893	5.73707	5.88395	5.81675	5.79724	5.8789	5.87551
Cltc	Cltc_LLLPWLEAR	5.52885	5.72953	5.62835	5.87994	5.75353	5.86513	5.87111	5.88511
Cltc	Cltc_EHLELFWSR	5.15861	5.77048	5.81192	5.85415	5.71728	5.90084	6.0325	6.03218
Cltc	Cltc_ESYVETELIFALAK	5.63839	5.826	5.84167	5.97238	5.91493	5.99997	5.93503	5.93161
Cltc	Cltc_GQFSTDELVAEVEKR	5.55095	5.87995	5.82145	6.01628	5.86591	6.147	6.10078	6.06915
Cltc	Cltc_LEKHELIEFR	5.43813	5.89882	5.8603	5.99182	5.89669	6.13609	6.14151	6.10432
Cltc	Cltc_IYIDSNNNPER	5.65245	5.93422	5.88945	6.09262	6.00864	6.0321	6.23616	6.05419
Cltc	Cltc_AFMTADLPNELIELLEK	5.59266	5.99591	5.99694	6.20374	6.13802	6.401	6.35212	6.31664
Cltc	Cltc_EAIDSYIK	5.59307	6.00651	6.01098	6.13799	6.03527	6.35679	6.29752	6.2584
Cltc	Cltc_GMVKEAIDSYIK	5.85449	6.04829	6.1328	6.28044	6.27089	6.36478	6.15293	6.22526
Cltc	Cltc_RPISADSAIMNPASK	5.76365	6.08454	6.10072	6.22722	6.17097	6.30201	6.32428	6.26722
Cltc	Cltc_LHIIEVGTPPTGNQPFPK	5.8325	6.14398	6.08554	6.28598	6.10578	6.28899	6.25693	6.273
Cltc	Cltc_AYEFAER	5.98612	6.17129	6.09555	6.29548	6.16533	6.37672	6.36957	6.37114
Cltc	Cltc_AVNYFSK	5.93016	6.18113	6.1344	6.27674	6.19852	6.37912	6.29848	6.31988
Cltc	Cltc_VVGAMQLYSVDRK	5.90125	6.21333	6.13742	6.32412	6.30803	6.3954	6.33862	6.34475
Cltc	Cltc_KVSQPIEGHAASFAQFK	5.90602	6.25761	6.25195	6.32805	6.33272	6.46891	6.36998	6.27059
Cltc	Cltc_LLYNNVSNFGR	6.11311	6.29338	6.28058	6.40992	6.36862	6.45716	6.53019	6.52171
Cltc	Cltc_ALEHFTDLYDIKR	6.22492	6.41629	6.43824	6.63823	6.52471	6.74514	6.63824	6.61212
Cltc	Cltc_KVGYTPDWIFLLR	6.17348	6.49079	6.4888	6.74068	6.56837	6.90995	6.7487	6.79833
Cnksr2	Cnksr2_WSPSQVVDWMK	4.49233	4.9684	4.95015	4.98221	4.92697	4.9731	5.29763	5.02923
Cnksr2	Cnksr2_IAQEEYMFQR	4.87475	5.26506	5.19737	5.27962	5.17774	5.20906	5.54255	5.35647
Cnksr2	Cnksr2_GSESPNSFLDQEYR	5.05069	5.45864	5.23762	5.42198	5.42975	5.35205	5.73409	5.4807
Cnksr2	Cnksr2_ITHQELEDLGVSR	5.27791	5.51984	5.51898	5.81653	5.55999	5.6096	5.99422	5.70802
Cnksr2	Cnksr2_ALEEASLSPLGEHR	5.59227	5.8818	5.89967	6.19546	6.02759	6.06588	6.18854	6.0758
Cnksr2	Cnksr2_ISGDQLLR	5.60806	5.93554	5.80464	5.88447	5.91976	5.9488	6.21312	5.99897
Cnp	Cnp_VLVLDDTNHERERLDQLFEMADQYQYQVVLVEPK	4.38478	5.09433	5.23292	5.08279	5.13514	5.34353	5.19557	5.37433
Cnp	Cnp_KAGQVFLEELGNHK	4.68505	5.10975	5.17875	5.17511	5.19858	5.32905	5.45694	5.44677
Cnp	Cnp_TAGAQVVLTDQELQLWPSDLDKPSASEGLPPGSR	0	5.30266	5.3352	5.28423	5.14984	5.37013	5.5232	5.51214
Cnp	Cnp_EKNQWQLSADDLK	4.61977	5.35917	5.53097	5.36239	5.38543	5.61469	5.64328	5.62452
Cnp	Cnp_ERLDQLFEMADQYQYQVVLVEPK	4.76812	5.40574	5.49448	5.45813	5.45229	5.64159	5.73941	5.74837
Cnp	Cnp_DFLPLYFGWFLTK	5.11321	5.52559	5.60885	5.77398	5.53977	5.90942	6.07857	6.00835
Cnp	Cnp_GLPGSGKSTLAR	5.44988	5.53513	5.89535	5.48366	5.74665	5.94686	5.66699	6.05782
Cnp	Cnp_LDQLFEMADQYQYQVVLVEPK	4.83848	5.62432	5.67891	5.60445	5.54258	5.7334	5.95101	5.99199
Cnp	Cnp_WMLSLTKK	5.30786	5.64319	5.80522	5.80394	5.72934	5.80708	5.77003	5.86637
Cnp	Cnp_AGQVFLEELGNHK	5.25838	5.64818	5.75106	5.78986	5.66187	5.83424	5.95617	5.91053
Cnp	Cnp_LSISALFVTPK	5.20496	5.69674	5.88708	5.83135	5.78615	5.85093	5.9482	5.98265
Cnp	Cnp_NQWQLSADDLKK	5.22202	5.76947	5.82621	5.87752	5.76139	5.87148	5.88499	5.89676
Cnp	Cnp_LELVSYFGK	5.22467	5.83148	5.88397	5.83951	5.77721	5.97519	6.19618	6.19866
Cnp	Cnp_KSHTFLPK	5.48035	5.86957	6.00647	6.00475	6.00424	6.06209	6.17655	6.1871
Cnp	Cnp_GKPVPIHGSR	5.52752	5.96104	6.09712	6.10452	6.07835	6.10602	6.13675	6.17275
Cnp	Cnp_SHTFLPK	5.37676	5.97025	6.12228	5.95007	5.98781	6.08357	6.24346	6.2754
Cnp	Cnp_AAGAEEYAQQEVVK	5.37884	5.97124	6.07609	6.12863	6.03491	6.11431	6.20447	6.29217
Cnp	Cnp_WMLSLTK	5.38466	6.00441	6.10982	6.04657	5.88632	6.02666	5.97878	6.17339
Cnp	Cnp_SSETLRK	5.49966	6.03655	6.10254	6.09409	6.05419	6.19257	6.35067	6.33742
Cnp	Cnp_EKLELVSYFGK	5.48518	6.04669	6.10961	6.1611	6.1088	6.30005	6.43917	6.37829
Cnp	Cnp_HFISGDEPK	5.78757	6.06711	6.1345	6.26098	6.0854	6.21069	6.37311	6.37225
Cnp	Cnp_GGSQGEAVGELPR	5.72447	6.06741	6.11883	6.18938	6.13682	6.18101	6.42671	6.35419
Cnp	Cnp_VLVLDDTNHERER	5.89224	6.24913	6.32044	6.34698	6.33965	6.44052	6.64815	6.55662
Cnp	Cnp_ADFSEAYK	5.86057	6.35515	6.47448	6.39287	6.41389	6.51921	6.60965	6.60287
Cnp	Cnp_HFISGDEPKEK	5.8447	6.36586	6.47564	6.37729	6.45521	6.53432	6.62303	6.61132
Cnp	Cnp_AIFTGYYGK	6.03914	6.48761	6.59147	6.56216	6.40729	6.502	6.48527	6.61953
Cnp	Cnp_LILEKYHDGTK	6.17023	6.58287	6.71276	6.55253	6.80939	6.64878	6.53652	6.72473
Cnp	Cnp_GKLYSLGK	6.25276	6.74939	6.85403	6.77888	6.66867	6.7515	6.701	6.83438
Cnp	Cnp_MVSADAYK	6.19036	6.77967	6.87121	6.80596	6.77348	6.90421	7.02975	7.05388
Cnp	Cnp_ADFSEAYKR	6.27818	6.82214	6.95159	6.86746	6.86549	7.00217	7.1023	7.10158
Cnp	Cnp_VLVLDDTNHER	6.51861	6.86753	6.88101	6.97734	7.04434	6.98187	7.11451	7.20537
Cnp	Cnp_AAGAEEYAQQEVVKR	6.59192	7.10068	7.21759	7.1312	7.0786	7.20014	7.1645	7.33145
Cnrip1	Cnrip1_VVYTGIYDTEGVAPTK	4.48976	5.05127	4.94124	4.94679	4.9303	5.083	5.2465	5.15861
Cnrip1	Cnrip1_IQPNDGPVFFK	5.03149	5.35031	5.4009	5.39249	5.37945	5.38205	5.78913	5.70034
Coro2b	Coro2b_FLAIVTESAGGGSFLVIPLEQTGR	0	0	0	0	0	0	3.70571	0
Coro2b	Coro2b_VLIWNLDIGEPVK	4.19016	4.47998	4.55859	4.54373	4.52118	4.55185	4.66567	4.68121
Coro2b	Coro2b_VGLVEWHPTTNNILFSAGYDYK	4.79616	4.93864	5.08934	5.2228	5.00656	5.19277	5.20764	5.22029
Coro2b	Coro2b_RVGLVEWHPTTNNILFSAGYDYK	4.67035	5.04782	4.83719	5.1474	5.02527	5.02515	5.08365	5.05881
Coro2b	Coro2b_YYEISTEKPYLSYLMEFR	4.82599	5.22663	5.365	5.33941	5.27942	5.38412	5.57706	5.62398
Coro2b	Coro2b_NMTEALLELHGHSR	5.24085	5.4419	5.54169	5.60919	5.5596	5.5793	5.70431	5.67757
Coro2b	Coro2b_VVFLGNMKR	5.22776	5.532	5.61788	5.69854	5.60673	5.75653	5.93135	5.92365
Coro2b	Coro2b_VVFLGNMK	5.41506	5.73957	5.858	5.94493	5.87544	6.0117	6.30944	6.19064
Coro2b	Coro2b_GLIEPISMIVPR	5.50951	5.75132	5.85205	5.94261	5.84407	6.00873	6.17348	6.15975
Coro2b	Coro2b_IWEIPDGGLKR	5.39641	5.81091	5.96724	6.05679	5.92833	6.04407	6.25188	6.26578
Coro2b	Coro2b_IEPNYPK	5.56399	5.88528	6.01072	6.01034	5.93374	6.0849	6.27367	6.30211
Coro2b	Coro2b_VVFKAPIR	5.56116	5.95273	6.04376	6.04127	6.06006	6.0992	6.27834	6.34555
Coro2b	Coro2b_LKEELAQK	5.67427	6.1184	6.25227	6.28954	6.16215	6.41268	6.59397	6.61817
Coro2b	Coro2b_QLQLELK	5.65952	6.12192	6.26117	6.25522	6.16274	6.33492	6.52534	6.60787
Coro2b	Coro2b_GLGVMPK	5.67968	6.17508	6.24633	6.23825	6.18018	6.32424	6.4942	6.47689
Cpne6	Cpne6_YSVLLVLTDGVVSDMAETR	0	0	0	0	0	0	3.88739	0
Cpne6	Cpne6_VLAIEYFFEEK	4.13609	4.27107	4.49567	4.42379	4.48118	4.65763	4.75172	4.68237
Cpne6	Cpne6_LYSDEQWVEVER	4.82887	5.11528	4.94607	5.06506	5.15815	5.18571	5.32379	5.27143
Cpne6	Cpne6_DIVQFVPFRDFK	4.77379	5.32348	5.35209	5.50389	5.46479	5.54243	5.63108	5.44592
Cpne6	Cpne6_DIVQFVPFR	5.41974	5.70307	5.71006	5.75713	5.80356	5.88266	6.07159	5.91966
Cpne6	Cpne6_QPNHYLQALR	5.38243	5.72268	5.75025	5.78134	5.79573	5.83655	6.10941	5.91207
Csde1	Csde1_AHSVNGITEEANPTIYSGK	4.04234	4.80801	4.72437	4.90891	4.83035	4.71328	5.26802	4.93224
Ctnnd2	Ctnnd2_QGGIQLLVDLLDHR	4.22147	0	0	4.45251	4.37466	4.38678	4.65945	4.17023
Ctnnd2	Ctnnd2_RQGGIQLLVDLLDHR	0	4.10305	4.3597	4.05698	4.26186	4.27891	4.40269	4.35799
Ctnnd2	Ctnnd2_GWAEDVAGMAYALR	4.19626	4.31165	4.45621	4.72314	4.45746	4.80592	4.98888	4.81782
Ctnnd2	Ctnnd2_SLSQSQGDPLPPAHTGTFR	4.61238	4.82494	4.93952	4.94772	5.03503	4.95243	5.14452	5.03399
Ctnnd2	Ctnnd2_ALQSPEHHIDPIYEDR	4.53896	5.00937	5.06472	5.05523	5.13843	5.12776	5.28827	5.07763
Ctnnd2	Ctnnd2_EQELQFER	4.53491	5.08927	4.94187	5.14492	5.11029	5.07683	5.47016	5.14455
Ctnnd2	Ctnnd2_DLVHRLPGGNNSNNSGSK	4.66935	5.19073	5.14498	5.159	5.17106	5.34945	5.5388	5.30231
Ctnnd2	Ctnnd2_ASYAAGPASNYADPYR	5.41462	5.28348	5.1715	5.35251	5.31233	5.25917	5.60095	5.22008
Ctnnd2	Ctnnd2_GLPILVELLR	4.86402	5.31313	5.33614	5.41516	5.39608	5.49308	5.84069	5.55122
Ctnnd2	Ctnnd2_IQLHSSQVLR	4.92331	5.39002	5.39012	5.42004	5.49034	5.34225	5.67503	5.4265
Ctnnd2	Ctnnd2_ASYSSQHGHLAPELR	5.32079	5.40724	5.51553	5.70846	5.57605	5.64386	5.85797	5.71984
Ctnnd2	Ctnnd2_DYETYQPFPNSTR	5.39134	5.61055	5.54722	5.70248	5.75815	5.73202	5.84183	5.76091
Ctnnd2	Ctnnd2_DAGGIEK	5.23104	5.77235	5.61499	5.66072	5.76365	5.75626	6.01803	5.74402
Ctnnd2	Ctnnd2_ALRDAGGIEK	5.78967	6.11334	6.0228	6.04214	6.19195	6.09304	6.2751	6.1577
Ctnnd2	Ctnnd2_LVHASEQYSK	5.85588	6.11578	5.99298	6.18619	6.0952	6.04798	6.34682	6.14333
Ctnnd2	Ctnnd2_ANDDNKIALK	5.7411	6.31723	6.21157	6.17589	6.34553	6.25377	6.44104	6.20564
Cyp46a1	Cyp46a1_LLEEETLIDGVRVPGNTPLLFSTYVMGR	0	4.2075	4.09576	4.27873	4.3019	4.31831	4.23744	4.32832
Cyp46a1	Cyp46a1_LLEEETLIDGVR	4.17522	4.48807	4.55966	4.74692	4.42552	4.58556	4.84852	4.66346
Cyp46a1	Cyp46a1_ALQTVFGER	4.99293	5.44649	5.30346	5.48317	5.4922	5.45468	5.76502	5.566
Cyp46a1	Cyp46a1_LQAEVDEVVGSKR	5.21527	5.53228	5.37711	5.60608	5.56667	5.51737	5.78973	5.54004
D1Pas1	D1Pas1_DFLDEYIFLAVGR	0	4.25689	4.09847	4.40827	4.48608	4.44665	4.61022	4.37796
D1Pas1	D1Pas1_ELAVQIYEEARK	3.91817	4.46593	4.39865	4.62476	4.52666	4.54152	4.74186	4.60395
D1Pas1	D1Pas1_SFLLDLLNATGK	3.59054	4.51788	4.57561	4.54563	4.72449	4.72933	4.92381	4.86975
D1Pas1	D1Pas1_HVINFDLPSDIEEYVHR	4.64918	4.92677	4.92694	5.25554	4.9076	5.00277	5.1396	5.16977
D1Pas1	D1Pas1_DLLDLLVEAK	4.39208	5.05065	4.98131	5.21914	5.1584	5.3638	5.64223	5.36077
D1Pas1	D1Pas1_VGNLGLATSFFNER	4.84644	5.15079	5.21922	5.37789	5.24257	5.21612	5.4355	5.3644
D1Pas1	D1Pas1_DREEALHQFR	4.82954	5.25273	5.24655	5.43724	5.32527	5.31171	5.5974	5.42935
D1Pas1	D1Pas1_QEVPSWLENMAFEHHYK	4.66767	5.26295	5.29971	5.32519	5.2915	5.40317	5.63882	5.51509
D1Pas1	D1Pas1_MLDMGFEPQIR	4.91711	5.41533	5.33604	5.48503	5.43328	5.45222	5.7229	5.6496
D1Pas1	D1Pas1_ELAVQIYEEAR	5.04234	5.54008	5.4524	5.60189	5.5616	5.53177	5.84053	5.72257
D1Pas1	D1Pas1_LVDMMER	5.23822	5.63554	5.65813	5.72506	5.6886	5.63724	5.92474	5.80266
D1Pas1	D1Pas1_HAIPIIK	5.59031	6.1989	6.11401	6.13764	6.14576	6.20564	6.39543	6.30118
D1Pas1	D1Pas1_DKDAYSSFGSR	5.86262	6.42071	6.48444	6.44891	6.43718	6.54088	6.8022	6.72929
Ddx3x	Ddx3x_DFLDEYIFLAVGR	0	4.25689	4.09847	4.40827	4.48608	4.44665	4.61022	4.37796
Ddx3x	Ddx3x_ELAVQIYEEARK	3.91817	4.46593	4.39865	4.62476	4.52666	4.54152	4.74186	4.60395
Ddx3x	Ddx3x_SFLLDLLNATGK	3.59054	4.51788	4.57561	4.54563	4.72449	4.72933	4.92381	4.86975
Ddx3x	Ddx3x_HVINFDLPSDIEEYVHR	4.64918	4.92677	4.92694	5.25554	4.9076	5.00277	5.1396	5.16977
Ddx3x	Ddx3x_DLLDLLVEAK	4.39208	5.05065	4.98131	5.21914	5.1584	5.3638	5.64223	5.36077
Ddx3x	Ddx3x_EATKGFYDKDSSGWSSSK	4.22318	5.05208	5.04747	5.04234	5.01875	5.12418	5.26217	5.19087
Ddx3x	Ddx3x_VGNLGLATSFFNER	4.84644	5.15079	5.21922	5.37789	5.24257	5.21612	5.4355	5.3644
Ddx3x	Ddx3x_DREEALHQFR	4.82954	5.25273	5.24655	5.43724	5.32527	5.31171	5.5974	5.42935
Ddx3x	Ddx3x_QEVPSWLENMAFEHHYK	4.66767	5.26295	5.29971	5.32519	5.2915	5.40317	5.63882	5.51509
Ddx3x	Ddx3x_DSLTLVFVETK	4.90272	5.36644	5.37197	5.45887	5.40961	5.51961	5.62359	5.55914
Ddx3x	Ddx3x_MLDMGFEPQIR	4.91711	5.41533	5.33604	5.48503	5.43328	5.45222	5.7229	5.6496
Ddx3x	Ddx3x_ELAVQIYEEAR	5.04234	5.54008	5.4524	5.60189	5.5616	5.53177	5.84053	5.72257
Ddx3x	Ddx3x_LVDMMER	5.23822	5.63554	5.65813	5.72506	5.6886	5.63724	5.92474	5.80266
Ddx3x	Ddx3x_GFYDKDSSGWSSSK	5.17604	5.75762	5.70843	5.60853	5.68686	5.83364	6.08261	5.90569
Ddx3x	Ddx3x_HAIPIIK	5.59031	6.1989	6.11401	6.13764	6.14576	6.20564	6.39543	6.30118
Ddx3x	Ddx3x_DKDAYSSFGSR	5.86262	6.42071	6.48444	6.44891	6.43718	6.54088	6.8022	6.72929
Ddx3y	Ddx3y_DFLDEYIFLAVGR	0	4.25689	4.09847	4.40827	4.48608	4.44665	4.61022	4.37796
Ddx3y	Ddx3y_ELAVQIYEEARK	3.91817	4.46593	4.39865	4.62476	4.52666	4.54152	4.74186	4.60395
Ddx3y	Ddx3y_SFLLDLLNATGK	3.59054	4.51788	4.57561	4.54563	4.72449	4.72933	4.92381	4.86975
Ddx3y	Ddx3y_GADSLENFLFQER	4.30854	4.57564	4.42348	4.72186	4.57776	4.67266	4.92633	4.86372
Ddx3y	Ddx3y_HVINFDLPSDIEEYVHR	4.64918	4.92677	4.92694	5.25554	4.9076	5.00277	5.1396	5.16977
Ddx3y	Ddx3y_DLLDLLVEAK	4.39208	5.05065	4.98131	5.21914	5.1584	5.3638	5.64223	5.36077
Ddx3y	Ddx3y_VGNLGLATSFFNER	4.84644	5.15079	5.21922	5.37789	5.24257	5.21612	5.4355	5.3644
Ddx3y	Ddx3y_DREEALHQFR	4.82954	5.25273	5.24655	5.43724	5.32527	5.31171	5.5974	5.42935
Ddx3y	Ddx3y_DSLTLVFVETK	4.90272	5.36644	5.37197	5.45887	5.40961	5.51961	5.62359	5.55914
Ddx3y	Ddx3y_MLDMGFEPQIR	4.91711	5.41533	5.33604	5.48503	5.43328	5.45222	5.7229	5.6496
Ddx3y	Ddx3y_ELAVQIYEEAR	5.04234	5.54008	5.4524	5.60189	5.5616	5.53177	5.84053	5.72257
Ddx3y	Ddx3y_KGADSLENFLFQER	5.04045	5.54103	5.55132	5.51933	5.58247	5.65487	5.80899	5.73553
Ddx3y	Ddx3y_LVDMMER	5.23822	5.63554	5.65813	5.72506	5.6886	5.63724	5.92474	5.80266
Ddx3y	Ddx3y_VVWVEELDKR	5.23442	5.75252	5.69856	5.71696	5.71149	5.78035	6.00634	5.88457
Ddx3y	Ddx3y_HAIPIIK	5.59031	6.1989	6.11401	6.13764	6.14576	6.20564	6.39543	6.30118
Ddx3y	Ddx3y_DKDAYSSFGSR	5.86262	6.42071	6.48444	6.44891	6.43718	6.54088	6.8022	6.72929
Ddx5	Ddx5_QNFTEPTAIQAQGWPVALSGLDMVGVAQTGSGK	4.23709	4.60079	4.72826	4.7804	4.47016	4.55368	4.81453	4.75453
Ddx5	Ddx5_QVSDLISVLR	0	4.6622	4.47513	4.75135	4.60022	4.67359	4.80419	4.57604
Ddx5	Ddx5_FVINYDYPNSSEDYIHR	4.75539	4.70953	4.93796	4.93475	5.19753	5.07244	5.21104	4.90513
Ddx5	Ddx5_TTYLVLDEADR	4.54793	4.85391	5.01064	4.92139	4.94779	5.0891	5.24445	5.14737
Ddx5	Ddx5_TLSYLLPAIVHINHQPFLER	4.50379	4.87052	4.86216	5.13053	4.88174	5.23755	5.09079	5.14737
Ddx5	Ddx5_DWVLNEFK	4.72229	5.12412	5.22632	5.21094	5.16631	5.26414	5.58735	5.47634
Ddx5	Ddx5_GLDVEDVKFVINYDYPNSSEDYIHR	4.7681	5.23523	5.33622	5.40269	5.34637	5.44554	5.46489	5.4729
Ddx5	Ddx5_DGWPAMGIHGDKSQQER	4.87179	5.26451	5.30733	5.50755	5.36497	5.36682	5.6068	5.5302
Ddx5	Ddx5_HGKAPILIATDVASR	5.21235	5.31541	5.39108	5.41997	5.4575	5.40705	5.66998	5.52357
Ddx5	Ddx5_TIVFVETK	4.97498	5.40458	5.45492	5.45485	5.37807	5.44284	5.68982	5.63689
Ddx5	Ddx5_MLDMGFEPQIR	4.91711	5.41533	5.33604	5.48503	5.43328	5.45222	5.7229	5.6496
Ddx5	Ddx5_LMEEIMSEKENK	4.90408	5.42075	5.4282	5.39801	5.42017	5.45964	5.6764	5.55894
Ddx5	Ddx5_TAQEVDTYRR	5.24237	5.502	5.50559	5.66041	5.53641	5.59144	5.81351	5.68465
Ddx5	Ddx5_QTLMWSATWPK	4.99169	5.54217	5.55689	5.61639	5.58348	5.67927	5.8825	5.79671
Ddx5	Ddx5_EANQAINPK	5.32652	5.56128	5.62653	5.72822	5.67264	5.69583	5.8991	5.79048
Ddx5	Ddx5_KIVDQIRPDR	5.28215	5.62179	5.66877	5.78142	5.7079	5.77216	5.99012	5.88227
Ddx5	Ddx5_NFYQEHPDLAR	5.23379	5.63084	5.69674	5.74302	5.53451	5.6245	5.91788	5.80704
Ddx5	Ddx5_WNLDELPKFEK	5.32067	5.81061	5.85608	5.79706	5.76544	5.90534	6.10326	6.00647
Ddx5	Ddx5_GLDVEDVK	5.48618	5.82267	5.8945	5.88594	5.84641	5.95413	6.17397	6.04222
Ddx5	Ddx5_KFGNPGEK	5.57273	5.83688	5.9715	5.94763	5.91456	5.89926	6.22681	6.07878
Ddx5	Ddx5_APILIATDVASR	5.64358	5.90559	5.98587	6.01026	6.06666	6.04883	6.26033	6.18133
Ddx5	Ddx5_TIVFVETKR	5.68333	6.02539	6.05431	6.30077	6.026	6.06922	6.33427	6.21339
Ddx5	Ddx5_GYSNLLKR	6.10782	6.44621	6.46401	6.53204	6.48858	6.52477	6.84685	6.72008
Dgkb	Dgkb_HPPVAILPLGTGNDLAR	4.83008	5.15434	5.15085	5.28283	5.27001	5.15891	5.46102	5.26477
Dgkb	Dgkb_WAHLSPSEFSQLQK	4.71095	5.18503	5.10715	5.34885	5.32197	5.30404	5.59789	5.38521
Dgkb	Dgkb_ILKDIESSTEIMLDR	4.7219	5.45071	5.19407	5.24465	5.39463	5.20861	5.65189	5.45655
Dgkb	Dgkb_YAEYSTKK	5.3612	5.93552	5.71022	5.83335	5.95796	5.91528	6.20279	5.93837
Dgkb	Dgkb_SKPALLSGGLR	5.53727	6.12149	5.8828	6.05007	6.055	6.07232	6.35828	6.10921
Dgkh	Dgkh_ALYNETEALLVGR	4.30358	4.61571	4.67298	4.9854	4.79597	4.86044	5.03595	4.88914
Dgkh	Dgkh_DTATEIAINVK	4.86838	5.2539	5.13856	5.30199	5.27215	5.25749	5.51047	5.26699
Dgkh	Dgkh_VPLHLESPHEER	5.25416	5.53023	5.42638	5.90407	5.67549	5.60363	5.84353	5.65613
Dlg1	Dlg1_AMKLEQEFTEHFTAIVQGDTLEDIYNQVK	3.80541	4.65928	4.53115	4.62227	4.72202	4.59055	4.60214	4.71185
Dlg1	Dlg1_FGDILHVINASDDEWWQAR	4.5042	4.75325	4.83969	4.90492	4.86406	4.85868	5.1063	4.94948
Dlg1	Dlg1_QVTPDGESDEVGVIPSKR	4.34301	4.75734	4.87946	4.88409	4.8304	4.8708	5.01255	5.00195
Dlg1	Dlg1_GNSGLGFSIAGGTDNPHIGDDSSIFITK	4.19016	4.7979	4.76897	4.87659	4.95534	4.92074	5.14283	4.94285
Dlg1	Dlg1_KGSSDELQAEPEPSR	4.4445	4.99494	5.02551	5.10965	5.03016	5.16364	5.45462	5.27147
Dlg1	Dlg1_FIEAGQYNNHLYGTSVQSVR	4.72576	5.02107	5.16415	5.03683	5.08569	5.11093	5.37293	5.26484
Dlg1	Dlg1_IITGGAAAQDGR	4.32366	5.08031	5.02784	5.44896	4.94	5.08167	5.27377	5.18792
Dlg1	Dlg1_ALHLLEEYR	4.96915	5.09423	5.11167	5.25084	5.2177	5.20295	5.39465	5.31838
Dlg1	Dlg1_DSGLPSQGLNFR	4.67641	5.15382	5.09104	5.09941	5.04258	5.02445	5.31226	5.32133
Dlg1	Dlg1_EQMEKDIQEHK	4.48845	5.26233	5.35771	5.19352	5.14108	5.40007	5.47741	5.39011
Dlg1	Dlg1_IISVNSVDLR	5.24378	5.62578	5.60758	5.66915	5.60555	5.67553	5.85049	5.8227
Dlg1	Dlg1_SMENIMEMNKR	5.17167	5.64221	5.60232	5.65878	5.63426	5.69197	5.81686	5.73228
Dlg1	Dlg1_AVLGDDEITREPR	5.3955	5.66969	5.68828	5.71219	5.63645	5.70239	5.88917	5.82177
Dlg1	Dlg1_IIEGGAAHKDGK	5.09941	5.69688	5.6968	5.65849	5.62652	5.74133	5.84694	5.8085
Dlg1	Dlg1_VNEADVRDVTHSK	5.40601	5.75247	5.81486	5.83708	5.82799	5.81728	6.02715	5.89659
Dlg1	Dlg1_QIIEEQSGPYIWVPAK	5.36782	5.75414	5.84847	5.80138	5.66566	5.84921	6.07886	6.10466
Dlg1	Dlg1_DYHFVTSR	5.76396	5.78419	5.77248	6.00894	5.80615	5.79783	5.97409	5.84445
Dlg1	Dlg1_AASHEQAAAALK	5.42612	5.82906	5.81525	5.86556	5.83354	5.89144	6.08372	5.96117
Dlg1	Dlg1_LTEEQARK	5.39916	5.92263	5.96772	5.89465	5.89233	5.89991	6.09412	6.08686
Dlg1	Dlg1_ALFDYDK	5.32156	6.03129	6.12769	5.98306	5.90807	6.1422	6.33254	6.26498
Dlg1	Dlg1_IIEGGAAHK	5.62356	6.08888	6.14839	6.10085	6.04556	6.15606	6.4127	6.32015
Dlg1	Dlg1_AVEALKEAGSIVR	5.69206	6.16268	6.19179	6.13764	6.12274	6.20599	6.35299	6.31854
Dlg1	Dlg1_GLGFSIAGGVGNQHIPGDNSIYVTK	5.74433	6.27999	6.35843	6.34355	6.23767	6.32129	6.49561	6.38853
Dlg1	Dlg1_ALFDYDKTK	6.71148	7.33407	7.41502	7.24065	7.38766	7.44812	7.443	7.41681
Dlg2	Dlg2_ASPAPIIVNTDTLDTIPYVNGTEIEYEFEEITLER	3.91661	0	0	4.00992	3.69999	3.81054	4.28051	0
Dlg2	Dlg2_GAGQTVTIIAQYQPEDYARFEAK	0	4.75257	4.87822	4.94803	4.83252	4.86951	4.82937	4.73923
Dlg2	Dlg2_YGDILHVINASDDEWWQAR	4.79955	4.92282	5.03767	5.0974	5.06952	4.99382	5.2863	5.21683
Dlg2	Dlg2_FIEAGQYNDNLYGTSVQSVR	4.65638	4.95212	5.12291	5.05181	4.99354	4.99262	5.14799	5.1049
Dlg2	Dlg2_EQMMNHSMSSGSGSLR	4.3889	4.96601	4.9031	4.94158	4.89373	5.0185	5.23687	5.05462
Dlg2	Dlg2_AENYQLLWDTIASLK	4.28791	4.97958	4.84747	4.74329	4.94979	4.86596	5.16572	4.90983
Dlg2	Dlg2_GASHEQAAAALKGAGQTVTIIAQYQPEDYAR	4.68953	4.99049	5.16531	5.12535	5.16935	5.15011	5.24589	5.19117
Dlg2	Dlg2_GAGQTVTIIAQYQPEDYAR	4.35409	5.04938	5.14214	5.25998	5.36118	5.34325	5.49733	5.3927
Dlg2	Dlg2_LLMVNNYSLEEVTHEEAVAILK	4.7378	5.05324	5.05828	5.09433	5.00411	5.12477	5.31125	5.2154
Dlg2	Dlg2_SFLLSTPYPHYHLGLLPDSDMTSHSQHSTATR	5.01557	5.24391	5.17193	5.34235	5.27252	5.35738	5.52088	5.31161
Dlg2	Dlg2_EQMEKDIQEHK	4.48845	5.26233	5.35771	5.19352	5.14108	5.40007	5.47741	5.39011
Dlg2	Dlg2_GDIPGLGDDGYGTK	4.92526	5.28106	5.33914	5.38322	5.36039	5.47353	5.64098	5.5773
Dlg2	Dlg2_TLRGQEDLILSYEPVTR	4.93856	5.31275	5.38452	5.49134	5.4869	5.45899	5.63965	5.64763
Dlg2	Dlg2_RVTLDGDSEEMGVIPSK	4.92301	5.35797	5.42062	5.52748	5.38814	5.4508	5.69954	5.5383
Dlg2	Dlg2_YGDILHVINASDDEWWQARR	4.95656	5.37468	5.3801	5.5959	5.44492	5.6343	5.78393	5.63648
Dlg2	Dlg2_AISLEGEPR	4.96321	5.38586	5.27481	5.42598	5.47972	5.37992	5.72574	5.53129
Dlg2	Dlg2_IIPGGAAAEDGR	4.94881	5.3965	5.36239	5.5703	5.30097	5.35259	5.63237	5.54728
Dlg2	Dlg2_EQMEKDIQEHKFIEAGQYNDNLYGTSVQSVR	4.93922	5.4238	5.50213	5.10951	5.36114	5.44034	5.50247	5.50117
Dlg2	Dlg2_DYEVDGRDYHFVISR	5.13954	5.42382	5.45249	5.60998	5.48313	5.568	5.75348	5.63455
Dlg2	Dlg2_GDQILSVNGIDLR	5.27568	5.42857	5.53174	5.65468	5.58798	5.63247	5.70541	5.64263
Dlg2	Dlg2_LTEEQAK	4.89652	5.44242	5.44157	5.3927	5.38387	5.43602	5.66529	5.60503
Dlg2	Dlg2_VNEVDVSEVSHSK	0	5.53076	5.61153	5.51095	5.43899	5.55354	5.74843	5.67986
Dlg2	Dlg2_IIPGGAAAEDGRLR	5.15333	5.56581	5.69827	5.86931	5.6597	5.66296	5.84417	5.79368
Dlg2	Dlg2_LVIEEQSGPFIWIPSK	5.35874	5.60782	5.66638	5.56969	5.47994	5.61891	5.90597	5.84133
Dlg2	Dlg2_AISLEGEPRK	5.12759	5.62438	5.54723	5.55569	5.595	5.59878	5.81889	5.72648
Dlg2	Dlg2_DSGLPSQGLSFK	5.22461	5.67527	5.68827	5.73541	5.69677	5.75913	6.05115	5.95555
Dlg2	Dlg2_RDYEVDGRDYHFVISR	5.36391	5.68091	5.74555	5.77211	5.72838	5.70772	5.89368	5.84773
Dlg2	Dlg2_HMLGEDDYTRPPEPVYSTVNK	5.50598	5.68477	5.89228	6.13675	5.82548	5.91004	5.91467	5.9039
Dlg2	Dlg2_DYHFVISR	5.6119	5.82202	5.89453	5.89434	5.9366	5.96708	6.09205	5.93798
Dlg2	Dlg2_SKDSGLPSQGLSFK	5.42819	5.82391	5.87843	5.92762	5.87001	5.9924	6.17266	6.05972
Dlg2	Dlg2_QEINYTRPVIILGPMK	5.62212	5.82972	5.90548	5.92584	5.82733	5.91256	6.15888	6.0758
Dlg2	Dlg2_NTSDVVYLK	5.14653	5.87046	5.79181	5.72681	5.54727	5.68569	5.93158	5.85702
Dlg2	Dlg2_FNAKPGVIDSK	5.31505	5.88017	5.87217	5.78007	5.79218	5.84261	6.09517	6.01385
Dlg2	Dlg2_RVTLDGDSEEMGVIPSKR	5.3704	5.94888	5.89426	5.94884	5.86632	5.92991	6.07081	6.02049
Dlg2	Dlg2_AMFDYDKSKDSGLPSQGLSFK	5.25905	5.95511	6.07313	5.90684	5.94138	6.02003	6.03699	6.03703
Dlg2	Dlg2_GNSGLGFSIAGGTDNPHIGDDPGIFITK	5.55659	5.96536	5.96216	5.9552	5.94036	6.01845	6.15162	6.16071
Dlg2	Dlg2_GQEDLILSYEPVTR	5.72468	5.96901	6.12901	5.99997	6.00048	6.07842	6.2858	6.14076
Dlg2	Dlg2_VTLDGDSEEMGVIPSKR	5.50073	5.9846	5.99506	6.03105	5.97256	6.05034	6.23842	6.14656
Dlg2	Dlg2_QPSVTLQR	5.47615	6.00402	6.07383	6.01427	5.97601	6.08422	6.27878	6.18047
Dlg2	Dlg2_QEINYTRPVIILGPMKDR	5.51306	6.03084	5.99856	6.02747	5.92622	5.99909	6.1786	6.13859
Dlg2	Dlg2_YQDEDGPHDHSLPR	5.7478	6.10411	6.13796	6.09132	6.06763	6.16044	6.438	6.35648
Dlg2	Dlg2_GPELVHVSEK	5.77903	6.10578	6.16548	6.2035	6.168	6.23353	6.45059	6.29438
Dlg2	Dlg2_AVEALKEAGSIVR	5.69206	6.16268	6.19179	6.13764	6.12274	6.20599	6.35299	6.31854
Dlg2	Dlg2_GASHEQAAAALK	5.6887	6.1653	6.22825	6.18806	6.13213	6.22047	6.46325	6.40817
Dlg2	Dlg2_GLGFSIAGGVGNQHIPGDNSIYVTK	5.74433	6.27999	6.35843	6.34355	6.23767	6.32129	6.49561	6.38853
Dlg2	Dlg2_IIDGGAAQKDGR	5.91364	6.42402	6.41619	6.35442	6.32064	6.33806	6.53287	6.51084
Dlg2	Dlg2_LTHEVRGPELVHVSEK	6.08063	6.51018	6.52188	6.50924	6.52665	6.60033	6.71447	6.79622
Dlg2	Dlg2_AMFDYDKSK	5.88488	6.54618	6.61313	6.43316	6.40688	6.59373	6.7027	6.66234
Dlg3	Dlg3_AMKLEQEFGEYFTAIVQGDSLEEIYNK	0	3.70563	4.07375	4.10517	3.98491	4.31433	4.36004	4.46926
Dlg3	Dlg3_GVTSNTSDSESSSKGQEDAILSYEPVTR	0	4.00139	3.87226	3.85076	4.13862	4.14545	4.23353	4.20412
Dlg3	Dlg3_EQMEKDIQDNKFIEAGQFNDNLYGTSIQSVR	3.99185	4.4457	4.40973	4.43804	4.45509	4.48081	4.57011	4.5398
Dlg3	Dlg3_DNEVDGQDYHFVVSR	4.99183	4.75703	4.9391	5.10568	4.87723	5.07544	5.11328	5.05085
Dlg3	Dlg3_LVTPHGESEQIGVIPSK	4.52816	5.01482	5.03799	5.01591	4.82982	5.01929	5.2769	5.21485
Dlg3	Dlg3_NLKGQEDAILSYEPVTR	4.81348	5.06274	5.08088	5.26312	5.30151	5.22604	5.34154	5.29004
Dlg3	Dlg3_GLGFSIAGGIGNQHIPGDNSIYITK	4.60455	5.07148	5.07037	5.19984	5.07192	5.17269	5.34248	5.25778
Dlg3	Dlg3_IIPGGAAAMDGR	5.10006	5.19571	5.20431	5.31562	5.21972	5.16982	5.50302	5.3369
Dlg3	Dlg3_VNEVDVSEVVHSR	5.05243	5.20893	5.32701	5.57077	5.35656	5.52169	5.54047	5.46036
Dlg3	Dlg3_IIEGGAAQK	4.77296	5.30583	5.25859	5.30333	5.23704	5.32185	5.58017	5.44537
Dlg3	Dlg3_RDNEVDGQDYHFVVSR	5.01629	5.36414	5.30034	5.59499	5.30658	5.38121	5.673	5.59741
Dlg3	Dlg3_QIIEDQSGHYIWVPSPEKL	4.99094	5.40872	5.26724	5.47988	5.40071	5.44623	5.58813	5.63959
Dlg3	Dlg3_NATHEQAAAALKR	5.13691	5.45802	5.47382	5.59987	5.41953	5.51022	5.71135	5.64813
Dlg3	Dlg3_LLAVNNTNLQDVRHEEAVASLK	5.0951	5.53454	5.58066	5.62818	5.53342	5.68509	5.95132	5.83886
Dlg3	Dlg3_IIEGGAAQKDGR	5.41583	5.77867	5.82014	5.80593	5.80295	5.88543	5.9695	5.99879
Dlg3	Dlg3_AVEALKEAGPVVR	5.73731	6.06595	6.06521	6.09363	6.08842	6.08332	6.31788	6.26567
Dlg4	Dlg4_QVTPDGESDEVGVIPSKR	4.34301	4.75734	4.87946	4.88409	4.8304	4.8708	5.01255	5.00195
Dlg4	Dlg4_SLENVLEINK	4.32313	4.78509	4.92121	4.86686	4.86628	4.94239	5.07141	5.06255
Dlg4	Dlg4_NAGQTVTIIAQYKPEEYSR	4.43565	4.89688	4.94039	4.85563	4.81478	4.87023	5.03182	4.96559
Dlg4	Dlg4_NAGQTVTIIAQYKPEEYSRFEAK	4.39329	4.98046	5.03182	4.81399	4.87308	4.93778	4.9009	4.86885
Dlg4	Dlg4_GDQILSVNGVDLR	4.59275	5.04017	4.96941	5.16284	4.98078	4.73382	5.19929	5.05998
Dlg4	Dlg4_LRVNDSILFVNEVDVR	4.74665	5.09314	5.21118	5.44621	5.22619	5.35522	5.55617	5.44908
Dlg4	Dlg4_DIQAHKFIEAGQYNSHLYGTSVQSVR	4.97922	5.20295	5.18685	5.45873	5.36976	5.35244	5.47425	5.33778
Dlg4	Dlg4_IHDLREQLMNSSLGSGTASLR	5.15278	5.30344	5.51184	5.4085	5.46525	5.46434	5.58625	5.53231
Dlg4	Dlg4_EVTHSAAVEALKEAGSIVR	4.87486	5.4203	5.53783	5.3622	5.33764	5.42887	5.4746	5.55807
Dlg4	Dlg4_VIEDLSGPYIWVPAR	5.8653	5.4241	5.57823	5.50971	5.51269	5.61207	5.83291	5.69841
Dlg4	Dlg4_RVIEDLSGPYIWVPAR	5.46427	5.43502	5.60324	5.51357	5.5603	5.61428	5.78635	5.66603
Dlg4	Dlg4_FIEAGQYNSHLYGTSVQSVR	5.02764	5.50258	5.55621	5.67471	5.52816	5.62287	5.83007	5.644
Dlg4	Dlg4_ILAVNSVGLEDVMHEDAVAALK	5.16765	5.59002	5.64711	5.63037	5.54093	5.67374	5.91959	5.81914
Dlg4	Dlg4_NASHEQAAIALK	5.18376	5.63124	5.64927	5.72863	5.63493	5.6032	5.85249	5.78748
Dlg4	Dlg4_VHSDSETDDIGFIPSK	5.03387	5.63786	5.63132	5.60512	5.54024	5.59356	5.90608	5.84837
Dlg4	Dlg4_EQLMNSSLGSGTASLR	5.45131	5.69414	5.73779	5.83292	5.74375	5.85595	6.03997	5.87489
Dlg4	Dlg4_VNDSILFVNEVDVR	5.37972	5.78242	5.78171	5.80361	5.86184	5.8494	6.20192	5.9127
Dlg4	Dlg4_EVAEQGK	5.13526	5.80561	5.89343	5.67917	5.69727	5.85292	6.02768	5.92241
Dlg4	Dlg4_GNSGLGFSIAGGTDNPHIGDDPSIFITK	5.32108	5.82781	5.86473	5.72738	5.81122	5.79885	5.99684	6.0013
Dlg4	Dlg4_REYEIDGR	5.41464	5.83709	5.92453	5.88981	5.80716	5.91202	6.1617	6.06539
Dlg4	Dlg4_IIPGGAAAQDGR	5.56733	5.85593	5.876	5.99579	5.861	5.86897	6.10459	6.03226
Dlg4	Dlg4_KGDQILSVNGVDLR	5.33196	5.92432	5.89191	5.91826	5.80027	5.84455	6.07262	6.01582
Dlg4	Dlg4_RVHSDSETDDIGFIPSK	5.54449	5.96431	6.09996	6.02755	6.06885	6.09691	6.18455	6.18859
Dlg4	Dlg4_MEKDIQAHK	5.42568	5.9864	6.03423	6.01481	5.87385	6.00022	6.13682	6.10398
Dlg4	Dlg4_ALFDYDK	5.32156	6.03129	6.12769	5.98306	5.90807	6.1422	6.33254	6.26498
Dlg4	Dlg4_AVEALKEAGSIVR	5.69206	6.16268	6.19179	6.13764	6.12274	6.20599	6.35299	6.31854
Dlg4	Dlg4_REYEIDGRDYHFVSSR	5.96121	6.1749	6.20763	6.34201	6.46334	6.31666	6.4808	6.44702
Dlg4	Dlg4_EYEIDGRDYHFVSSR	5.77614	6.1949	6.24539	6.21147	6.14842	6.22858	6.46046	6.38475
Dlg4	Dlg4_RVHSDSETDDIGFIPSKR	5.88015	6.31923	6.41774	6.33302	6.31677	6.39014	6.52432	6.50132
Dlg4	Dlg4_DLLGEEDIPREPR	5.81549	6.32098	6.29504	6.25696	6.20927	6.26124	6.53297	6.36741
Dlg4	Dlg4_EKMEKDIQAHK	5.64955	6.34386	6.41742	6.22745	6.30333	6.32019	6.35626	6.37083
Dlg4	Dlg4_IIEGGAAHKDGR	5.80451	6.37636	6.37075	6.34414	6.24358	6.32834	6.5325	6.50152
Dlg4	Dlg4_NTYDVVYLK	5.67588	6.39705	6.42703	6.3201	6.12179	6.43906	6.70088	6.62651
Dlg4	Dlg4_EVTHSAAVEALK	6.07577	6.44264	6.5456	6.54393	6.45439	6.57334	6.73106	6.7129
Dlg4	Dlg4_DYHFVSSR	6.1991	6.56377	6.57312	6.4931	6.53058	6.61488	6.79344	6.65431
Dlg4	Dlg4_SLENVLEINKR	6.0016	6.58845	6.65309	6.63617	6.51431	6.6473	6.80747	6.72622
Dlg4	Dlg4_VHSDSETDDIGFIPSKR	6.13605	6.77173	6.68335	6.61551	6.67069	6.62262	6.98009	6.9058
Dlg4	Dlg4_ALFDYDKTK	6.71148	7.33407	7.41502	7.24065	7.38766	7.44812	7.443	7.41681
Dlgap1	Dlgap1_LPTNLLDQFER	4.30025	4.46675	4.60852	4.73591	4.55455	4.69841	4.92897	4.67562
Dlgap1	Dlgap1_SASQYFMEAYNTISEQAVK	4.67285	5.22735	5.21035	5.25811	5.22953	5.17173	5.42601	5.32562
Dlgap1	Dlgap1_ANRLPTNLLDQFER	4.76695	5.28641	5.21371	5.09072	5.0648	5.27275	5.46558	5.43981
Dlgap1	Dlgap1_SLDSLDPAGLLTSPK	4.72728	5.29042	5.33951	5.21176	5.28158	5.3126	5.51273	5.41105
Dlgap1	Dlgap1_RHYTSQQELKDESALVPR	4.81374	5.33614	5.38791	5.47457	5.37231	5.44397	5.72319	5.61331
Dlgap1	Dlgap1_AVSEVSINR	5.10051	5.58687	5.56104	5.49944	5.58421	5.54964	5.78665	5.67261
Dlgap1	Dlgap1_ATQPSLTELTTLK	5.3029	5.82079	5.81035	5.75866	5.83539	5.83857	6.07795	5.96128
Dlgap1	Dlgap1_HLVHSVQK	5.29717	5.83932	5.93696	5.90247	5.84435	5.9908	6.12149	6.10147
Dlgap1	Dlgap1_KTPPPVPPR	5.51118	5.88437	5.87945	5.95374	5.87921	5.96009	6.18636	5.96318
Dlgap1	Dlgap1_TIQSSTGVIK	5.40092	5.97687	6.04407	6.04501	5.95698	6.00182	6.21434	6.09677
Dlgap1	Dlgap1_DGYHTLQYK	5.44716	5.99234	5.9376	5.9434	5.82668	5.8821	6.28251	6.12872
Dlgap1	Dlgap1_ISNEHSPK	5.6485	6.14672	6.18718	6.18412	6.09051	6.14223	6.37236	6.3628
Dlgap2	Dlgap2_TQVDTSTLPPPDPWLEPSLDTVETGR	4.5334	4.4553	4.68954	4.82628	4.78332	4.65401	4.81	4.78769
Dlgap2	Dlgap2_ADSIEIYIPEAQTRL	4.55546	4.61701	4.82456	4.77294	4.96399	5.04266	5.04619	4.9829
Dlgap2	Dlgap2_TTSKPLISVTAQSSTESTQDAYQDSR	4.03346	4.76689	4.65829	4.80696	4.70957	4.726	4.93732	4.76061
Dlgap2	Dlgap2_EMEREAEENDLLEDILGK	4.50144	4.77366	4.8298	4.94184	4.89756	5.12882	5.34487	5.2154
Dlgap2	Dlgap2_EAEENDLLEDILGK	4.27265	4.8191	4.88461	4.91776	4.83193	5.13424	5.43153	5.16005
Dlgap2	Dlgap2_SDSRVDDHHQSHLSK	4.53994	5.11518	5.24272	5.1352	5.03242	5.11545	5.31002	5.2293
Dlgap2	Dlgap2_HSEPSTPTQYGALR	4.94849	5.22858	5.1275	5.37541	5.35048	5.29261	5.47503	5.35149
Dlgap2	Dlgap2_MSPWPQDSR	4.78954	5.3088	5.34437	5.31106	5.18327	5.33452	5.56703	5.48772
Dlgap2	Dlgap2_VNRIPANLLDQFEK	4.88683	5.33912	5.33508	5.35818	5.28006	5.35411	5.55668	5.53078
Dlgap2	Dlgap2_VDDHHQSHLSK	4.82974	5.44789	5.49855	5.434	5.41068	5.49357	5.71661	5.66693
Dlgap2	Dlgap2_EYHSVGVQVEDEKR	4.92905	5.48346	5.41604	5.63652	5.40379	5.5071	5.6878	5.54187
Dlgap2	Dlgap2_AMNLALETAAAQR	5.43851	5.52715	5.62904	5.8684	5.64381	5.66673	5.83864	5.74653
Dlgap2	Dlgap2_STAAVSYTNYKK	4.54615	5.53963	5.51406	5.33826	5.39645	5.42511	5.67878	5.55867
Dlgap2	Dlgap2_SLDLPDRQR	5.14126	5.63138	5.51427	5.68432	5.64993	5.59026	5.84823	5.60705
Dlgap2	Dlgap2_GLQFGSSFQR	5.23475	5.70101	5.75282	5.68293	5.56964	5.6908	6.00779	5.89691
Dlgap2	Dlgap2_IIESPERKEER	5.19025	5.79708	5.72652	5.85861	5.74053	5.69813	6.03563	5.88507
Dlgap2	Dlgap2_DGFHTLQYQR	5.41039	5.81491	5.86992	6.01745	5.83246	5.8906	6.04926	6.06718
Dlgap2	Dlgap2_HLVHSVQK	5.29717	5.83932	5.93696	5.90247	5.84435	5.9908	6.12149	6.10147
Dlgap2	Dlgap2_KTPPPVPPR	5.51118	5.88437	5.87945	5.95374	5.87921	5.96009	6.18636	5.96318
Dlgap2	Dlgap2_GLREYHSVGVQVEDEKR	5.58592	6.05023	5.99727	6.10589	5.95658	5.97796	6.25356	6.1617
Dlgap2	Dlgap2_DGSWFLK	5.44272	6.11083	6.08923	6.02375	6.0128	6.12323	6.40754	6.22126
Dlgap3	Dlgap3_HSSATESADSIEIYIPEAQTR	3.71987	4.31842	4.3797	4.39102	4.45501	4.39796	4.5129	4.43085
Dlgap3	Dlgap3_EGYPLPYEPPATDGSPGPTPVPAPGPGSGRR	4.04096	4.39249	4.15165	4.57582	4.34893	4.424	4.44345	4.10823
Dlgap3	Dlgap3_HSSATESADSIEIYIPEAQTRL	0	4.47618	4.38527	4.27316	4.44306	4.55645	4.90173	4.78011
Dlgap3	Dlgap3_AGLGHLSPEGPLSLSEGPSSVGPEGGPGGVGAGGGSSTFPR	5.32414	4.59259	4.95643	5.10755	4.81703	4.83093	5.05676	4.942
Dlgap3	Dlgap3_EAEDYELPEEILEK	4.57741	5.09416	5.08814	5.25957	5.05462	5.29453	5.51629	5.31909
Dlgap3	Dlgap3_FADQQHMDVGPAAR	4.84899	5.09861	5.14164	5.24905	5.09164	5.18806	5.36184	5.2547
Dlgap3	Dlgap3_ISITAQSSTDSAHESFTAAEGPAR	4.73994	5.14746	4.96204	5.17601	5.21995	5.07115	5.40861	5.28328
Dlgap3	Dlgap3_LPPTLLDQFEK	4.71479	5.19084	5.25583	5.21224	5.18247	5.29833	5.53969	5.44612
Dlgap3	Dlgap3_TYHYLQVPQDDWGGYPTGGK	5.19695	5.38258	5.49056	5.56829	5.4459	5.47442	5.62977	5.57373
Dlgap3	Dlgap3_GPAGPGPGPGSGAAPEAR	5.34725	5.4049	5.46289	5.67861	5.53509	5.56359	5.76504	5.64415
Dlgap3	Dlgap3_KAPPPIPPGSQAPPR	5.16047	5.51812	5.42578	5.6761	5.60391	5.53671	5.73731	5.57335
Dlgap3	Dlgap3_TLELAPVPPR	5.17062	5.53346	5.526	5.76954	5.58034	5.63641	5.83104	5.74232
Dlgap3	Dlgap3_DGYPGAGPGK	5.06711	5.61057	5.64814	5.65408	5.61273	5.62251	5.79104	5.75688
Dlgap3	Dlgap3_GLLGPETK	5.02646	5.68724	5.64969	5.54433	5.61459	5.70333	5.82025	5.76142
Dlgap3	Dlgap3_APYLLGSR	5.28328	5.68787	5.67727	5.6698	5.62427	5.68655	5.89896	5.80443
Dlgap3	Dlgap3_TVHTQGQWAYR	5.14448	5.69056	5.68041	5.81578	5.72596	5.84535	6.04387	5.93675
Dlgap3	Dlgap3_HLVHSVQK	5.29717	5.83932	5.93696	5.90247	5.84435	5.9908	6.12149	6.10147
Dlgap3	Dlgap3_SSIPGYSR	5.42425	5.84155	5.93227	5.92268	5.89349	5.97243	6.10857	6.052
Dlgap3	Dlgap3_GATRLPPTLLDQFEK	5.34201	5.88821	5.93479	5.84026	5.88039	5.97954	6.09754	6.07412
Dlgap3	Dlgap3_QLPVQQDGFHTLPYQR	5.40485	5.91842	6.00557	5.95474	5.88091	6.15951	6.21938	6.08253
Dlgap3	Dlgap3_SAWHTMMVSQGR	5.63106	5.93525	6.05023	5.83175	6.11384	5.98915	5.97707	6.17768
Dlgap3	Dlgap3_EFHSIGVQVEEDKRR	5.48588	6.05189	6.1345	6.15122	6.03595	6.07247	6.32646	6.20696
Dlgap3	Dlgap3_LLEPKEEK	5.27577	6.21423	6.1964	6.01376	6.10694	6.18879	6.31865	6.29691
Dlgap3	Dlgap3_DGEWFIK	5.50261	6.24077	6.18444	6.16349	6.14154	6.25542	6.44584	6.33431
Dlgap3	Dlgap3_APTYSVFR	5.9515	6.38521	6.39236	6.30604	6.2971	6.36575	6.58825	6.55405
Dlgap4	Dlgap4_FPGQNTLPGDGLFPLNNQLPPPSSTFPR	4.1088	4.24878	4.39329	4.74651	4.71247	4.66991	4.43889	4.55332
Dlgap4	Dlgap4_HLSDSLDPPHEPLFAGPDRNPYLLSPTEAFAR	4.33911	4.48664	4.64125	4.96257	4.75567	4.85052	4.8137	4.78924
Dlgap4	Dlgap4_SEQGTLTSSESHSEAIPK	0	4.50979	4.61129	4.35019	4.51427	4.68753	4.77091	4.71684
Dlgap4	Dlgap4_ATQQSLGEQSNPR	4.46928	4.64029	4.72978	4.98542	4.96595	4.90089	4.91952	4.89402
Dlgap4	Dlgap4_LPANLLDQFEK	4.4387	5.0167	4.96988	4.84917	4.91184	5.03523	5.20298	5.04759
Dlgap4	Dlgap4_SGPASGLMTLGR	4.6339	5.13786	5.02588	5.16427	5.15758	5.15924	5.30763	5.29345
Dlgap4	Dlgap4_APSMEGTAGK	4.49296	5.14965	5.04743	5.20344	5.13827	5.28285	5.56716	5.30765
Dlgap4	Dlgap4_YFMHAYNTISGHMLK	4.95027	5.4509	5.39648	5.65679	5.61797	5.47131	5.65891	5.74658
Dlgap4	Dlgap4_DGFSTLQFPR	5.1941	5.68128	5.6381	5.6436	5.59754	5.66558	5.88127	5.75841
Dlgap4	Dlgap4_KTPPPVPPR	5.51118	5.88437	5.87945	5.95374	5.87921	5.96009	6.18636	5.96318
Dmwd	Dmwd_WAVGEGPLNEFAFSPDGR	4.23272	4.75455	4.57004	4.83607	4.82131	4.80003	4.97606	4.66218
Dmwd	Dmwd_AFTDEETEAQAGQASWPR	4.58246	4.96705	4.9421	5.17832	5.1793	5.21262	5.49033	5.22329
Dmwd	Dmwd_AGETGAGPLPR	5.03335	5.41809	5.41853	5.52956	5.52045	5.57089	5.70748	5.61606
Dusp3	Dusp3_SPTLVIAYLMMR	3.74376	4.30257	4.00195	4.47254	4.28829	4.24694	4.40326	4.23416
Dusp3	Dusp3_ATDFIDQALAHK	4.83239	5.11241	5.0517	5.24616	5.22301	5.22019	5.43758	5.24369
Dusp3	Dusp3_ANDTQEFNLSAYFER	5.27898	5.49925	5.59107	5.5671	5.62037	5.6348	5.84418	5.66209
Dusp3	Dusp3_LGITHVLNAAEGR	5.12873	5.6412	5.55327	5.7345	5.71755	5.63793	5.90675	5.72061
Dusp3	Dusp3_VYVGNASVAQDITQLQK	5.36118	5.85567	5.63836	5.81141	5.80737	5.73793	6.13843	5.90216
Dynll1	Dynll1_YNIEKDIAAHIK	5.083	5.74207	5.69473	5.71008	5.54253	5.78245	5.96803	5.97239
Dynll1	Dynll1_DIAAHIKK	5.59753	6.12067	6.09381	6.09447	6.11421	6.2461	6.48292	6.37035
Eef1a1	Eef1a1_IGYNPDTVAFVPISGWNGDNMLEPSANMPWFK	0	0	0	0	4.13663	4.0876	4.10261	0
Eef1a1	Eef1a1_YYVTIIDAPGHRDFIK	4.75832	5.41029	5.29881	5.4251	5.37916	5.41233	5.64658	5.4966
Eef1a1	Eef1a1_QTVAVGVIK	5.21339	5.51311	5.43281	5.52347	5.64607	5.60653	5.73385	5.56763
Eef1a1	Eef1a1_LPLQDVYK	4.85158	5.55218	5.40783	5.44427	5.54683	5.5058	5.91969	5.63588
Eef1a1	Eef1a1_IGGIGTVPVGR	5.25945	5.7372	5.68801	5.69399	5.842	5.73698	6.0291	5.85309
Eef1a1	Eef1a1_RYEEIVK	5.34262	5.86592	5.73773	5.89067	5.88731	6.00363	6.52364	6.07958
Eef1a1	Eef1a1_AAGAGKVTK	5.25399	5.9179	5.78755	5.68362	6.10044	5.76839	5.92166	5.78237
Eef1a1	Eef1a1_KLEDGPK	5.39707	6.04104	5.89101	5.75199	6.00325	5.87183	6.18452	5.86849
Eef1a1	Eef1a1_EVSTYIKK	5.25137	6.06963	5.81642	5.94432	5.98338	6.18991	6.74268	6.24856
Eef1a1	Eef1a1_THINIVVIGHVDSGK	5.86529	6.11528	6.08221	6.22311	6.28983	6.19471	6.4187	6.21791
Eef1a1	Eef1a1_EHALLAYTLGVK	5.4709	6.20159	5.95441	6.12437	6.04583	6.09927	6.48827	6.20257
Eef1a1	Eef1a1_STTTGHLIYK	5.74774	6.32521	6.28812	6.28369	6.31658	6.28364	6.59722	6.46195
Eef2	Eef2_ALLELQLEPEELYQTFQR	0	0	4.15293	3.75894	3.84949	3.98166	4.22616	4.17067
Eef2	Eef2_STAISLFYELSENDLNFIK	3.82394	3.98566	4.31494	4.40458	4.28305	4.40156	4.32531	4.49653
Eef2	Eef2_AYLPVNESFGFTADLR	4.57343	4.74123	4.81131	4.97368	4.92834	4.85496	5.07207	4.86258
Eef2	Eef2_YLAEKYEWDVAEAR	4.50482	4.9613	4.97748	4.97039	5.10935	5.0761	5.23985	5.12571
Eef2	Eef2_GHVFEESQVAGTPMFVVK	5.05653	5.2854	5.23719	5.41966	5.31583	5.38124	5.67027	5.53719
Efhd2	Efhd2_ADLNQGIGEPQSPSRR	4.32701	4.59579	4.73495	4.77126	4.4755	4.59308	4.96523	4.9368
Efhd2	Efhd2_VQAINVSSRFEEEIKAEQEER	4.27328	4.96017	4.92517	4.73243	4.73217	4.81539	5.10415	5.24433
Efhd2	Efhd2_ADLNQGIGEPQSPSR	4.70667	5.28803	5.29239	5.48646	5.25634	5.41984	5.63332	5.54714
Efhd2	Efhd2_VFNPYTEFKEFSRK	4.79118	5.43281	5.46937	5.12834	5.0881	4.96967	5.24554	5.51527
Efhd2	Efhd2_VFNPYTEFK	4.81779	5.44455	5.43508	5.37051	5.2178	5.27087	5.61651	5.63922
Efhd2	Efhd2_RADLNQGIGEPQSPSR	4.9851	5.57011	5.56605	5.50849	5.52209	5.53324	5.95724	5.97153
Efhd2	Efhd2_FEEEIKAEQEER	5.12087	5.586	5.7304	5.62926	5.40658	5.66839	6.01013	5.99251
Efhd2	Efhd2_QAEEVKQR	4.85095	5.59318	5.70509	5.40814	5.37426	5.4242	5.89623	5.93557
Efhd2	Efhd2_EFLLIFRK	5.03238	5.66231	5.74317	5.63009	5.43244	5.41674	5.76372	5.92689
Efhd2	Efhd2_EFLLIFR	5.0532	5.72978	5.76862	5.57357	5.39021	5.32065	5.69254	5.92562
Efhd2	Efhd2_RVFNPYTEFKEFSR	5.13767	5.74399	5.89647	5.73593	5.67076	5.57943	5.90873	6.17872
Efhd2	Efhd2_VQAINVSSR	5.22386	5.75472	5.81472	5.73517	5.61167	5.7834	6.21864	6.17603
Efhd2	Efhd2_DGFIDLMELK	5.08311	5.78178	5.90404	5.6847	5.4326	5.51808	5.94632	6.07107
Efhd2	Efhd2_AAAGELQEDSGLHVLAR	5.38405	5.81447	5.86255	5.82515	5.74783	5.85654	6.11324	6.05918
Efhd2	Efhd2_SMIQEVDEDFDSK	5.31378	5.83163	5.94386	5.85865	5.68735	5.74221	5.97743	6.02177
Efhd2	Efhd2_SMIQEVDEDFDSKLSFR	5.28144	6.10223	6.18577	5.94092	5.90491	5.93883	6.0898	6.27704
Efhd2	Efhd2_AAFKELQSTFK	5.61979	6.14687	6.27628	6.04992	6.07236	6.18557	6.39839	6.43913
Efhd2	Efhd2_QYDAGRDGFIDLMELK	5.57618	6.25288	6.33021	6.13602	6.04017	5.99748	6.33149	6.49852
Efhd2	Efhd2_LSEIDVSTEGVKGAK	5.5615	6.30341	6.41236	6.00966	6.1068	5.97767	6.2051	6.54455
Efhd2	Efhd2_KAAAGELQEDSGLHVLAR	5.77023	6.3948	6.45033	6.30816	6.32646	6.18344	6.40812	6.627
Efhd2	Efhd2_LGAPQTHLGLK	6.14681	6.52027	6.62122	6.50405	6.38796	6.45766	6.6513	6.81658
Efhd2	Efhd2_ELQSTFK	5.96701	6.53626	6.62892	6.54307	6.42483	6.46995	6.87912	6.83846
Efhd2	Efhd2_LSEIDVSTEGVK	5.983	6.71864	6.72594	6.50009	6.34631	6.34598	6.7927	6.93246
Eif4a1	Eif4a1_DIETFYNTSIEEMPLNVADLI	3.9686	3.99779	3.89232	3.89863	3.95855	4.19665	4.11601	3.76146
Eif4a1	Eif4a1_GIDVQQVSLVINYDLPTNRENYIHR	4.31458	4.44356	4.39903	4.58909	4.48467	4.54255	4.6112	4.46938
Eif4a1	Eif4a1_MFVLDEADEMLSR	4.06763	4.45297	4.38885	4.52762	4.38714	4.41435	4.77538	4.59729
Eif4a1	Eif4a1_GIDVQQVSLVINYDLPTNR	4.44278	4.60374	4.70128	4.88532	4.67005	4.76949	4.88594	4.83673
Eif4a1	Eif4a1_MLVLDEADEMLNK	4.65857	4.98468	4.96322	5.00758	5.04899	5.07104	5.2733	5.25643
Eif4a1	Eif4a1_GRDVIAQSQSGTGK	5.12581	5.46	5.49617	5.60816	5.46721	5.4715	5.60802	5.62083
Eif4a1	Eif4a1_GYDVIAQAQSGTGK	5.02041	5.53018	5.54214	5.73868	5.67854	5.55979	5.89181	5.64164
Eif4a1	Eif4a1_LQMEAPHIIVGTPGR	5.21445	5.55012	5.5435	5.67048	5.58967	5.6333	5.85713	5.73909
Eif4a1	Eif4a1_VLITTDLLAR	5.38906	5.82287	5.48569	5.74261	5.79399	5.64691	5.95976	5.60084
Eif4a1	Eif4a1_GFKDQIYDIFQK	5.38054	6.13399	5.89902	6.23922	6.28829	6.31099	6.73524	6.32467
Eif4a2	Eif4a2_MLVLDEADEMLNK	4.65857	4.98468	4.96322	5.00758	5.04899	5.07104	5.2733	5.25643
Eif4a3	Eif4a3_MLVLDEADEMLNK	4.65857	4.98468	4.96322	5.00758	5.04899	5.07104	5.2733	5.25643
Eif4a3	Eif4a3_GRDVIAQSQSGTGK	5.12581	5.46	5.49617	5.60816	5.46721	5.4715	5.60802	5.62083
Eif4a3	Eif4a3_GIYAYGFEKPSAIQQR	5.53265	5.9662	5.86233	6.00886	6.10113	6.03234	6.31281	6.06897
Eif4a3	Eif4a3_KVDWLTEK	5.41704	6.13909	6.02808	6.07896	5.9605	5.93978	6.17348	6.09816
Eif4a3l1	Eif4a3l1_MLVLDEADEMLNK	4.65857	4.98468	4.96322	5.00758	5.04899	5.07104	5.2733	5.25643
Eif4a3l1	Eif4a3l1_GRDVIAQSQSGTGK	5.12581	5.46	5.49617	5.60816	5.46721	5.4715	5.60802	5.62083
Eif4a3l1	Eif4a3l1_KVDWLTEK	5.41704	6.13909	6.02808	6.07896	5.9605	5.93978	6.17348	6.09816
Elavl4	Elavl4_ELEQLFSQYGR	0	4.29618	3.82256	4.34626	3.98037	4.23317	4.57835	4.47254
Elavl4	Elavl4_VIRDFNTNK	5.25746	5.63963	5.51971	5.69164	5.60929	5.63333	5.82458	5.78909
Elfn2	Elfn2_DSTYSQLSPR	4.31969	4.75358	4.91983	4.96842	4.78767	4.88186	5.06558	5.07817
Elfn2	Elfn2_HYYSGYSSSPEYSSESTHK	4.42614	4.87521	4.88949	4.81687	4.93388	4.90298	5.17852	5.08522
Elfn2	Elfn2_VQFAKDEDLHDILDYWK	4.54152	4.91247	4.92337	4.77362	5.03395	4.81917	5.15476	4.99484
Elfn2	Elfn2_YGADVDAGSIVHAAQK	4.73193	5.09528	5.14126	5.26138	5.1835	5.1514	5.33436	5.30466
Elfn2	Elfn2_GVSAQQKL	4.94049	5.37802	5.37055	5.49393	5.35353	5.41842	5.6882	5.48578
Elfn2	Elfn2_VSFLKPLTR	5.1561	5.6016	5.61173	5.59852	5.61181	5.56484	5.81186	5.69772
Elfn2	Elfn2_GLEAGLDTPK	5.28222	5.70726	5.72712	5.76407	5.7839	5.80024	5.99113	5.82929
Elmo2	Elmo2_IQPEILELIK	4.58417	5.08146	4.86638	5.0472	5.11909	5.13799	5.33963	5.16932
Elmo2	Elmo2_YADGPQLYVTEQTR	4.90919	5.22681	5.20358	5.31884	5.32373	5.31796	5.58487	5.51124
Elmo2	Elmo2_DIIFELRR	5.02727	5.26797	5.20567	5.44815	5.31123	5.21995	5.55984	5.238
Elmo2	Elmo2_ALPSKPNSLDQFK	4.83725	5.56779	5.48804	5.54632	5.5437	5.59589	5.85096	5.59503
Epb41l1	Epb41l1_APESDTGDEDQDQER	3.88134	4.25907	4.29951	4.59353	4.22131	4.36951	4.55496	4.5828
Epb41l1	Epb41l1_IIITGDEDVDQDQALALAIK	4.61947	4.74958	4.75352	4.76173	4.65542	4.81971	4.87477	4.6421
Epb41l1	Epb41l1_DVLTSTYGATAETLSTSTTTHVTK	4.75613	5.10175	4.93517	4.9217	4.966	5.09493	5.30419	5.01377
Epb41l1	Epb41l1_AVVYRETDPSPEER	4.72324	5.16302	5.04155	5.21825	5.28042	5.08472	5.38545	5.10449
Epb41l1	Epb41l1_IRPGEYEQFESTIGFK	4.95523	5.34443	5.2399	5.3628	5.22241	5.30818	5.5766	5.40109
Epb41l1	Epb41l1_ETDPSPEERDKKPQES	4.46226	5.44849	5.09965	5.18503	5.35563	5.20861	5.41991	5.18024
Epb41l1	Epb41l1_AAGYTSTDKLK	5.18873	5.62879	5.62524	5.70312	5.67596	5.77473	5.87947	5.74452
Epb41l1	Epb41l1_GAAAMIPGPQTVATEIR	5.51541	5.64724	5.5939	5.76111	5.73198	5.65956	5.96098	5.81503
Epb41l1	Epb41l1_SLPELDRDKSDSETEGLVFAR	4.92102	5.6511	5.34673	5.39671	5.67469	5.40123	5.88008	5.45785
Epb41l1	Epb41l1_IRPGEYEQFESTIGFKLPNHR	5.33212	5.68409	5.66127	5.62869	5.66928	5.59993	5.77791	5.73312
Epb41l1	Epb41l1_LQHPDMLVTK	5.18461	5.7066	5.52668	5.62438	5.62098	5.61391	5.98266	5.58289
Epb41l1	Epb41l1_AGLREGSEEK	5.13672	5.79352	5.53672	5.5354	5.61134	5.60259	5.92416	5.61367
Epb41l1	Epb41l1_SLSPIIGK	5.29986	5.86392	5.74658	5.87269	5.92812	5.80123	6.19435	5.85685
Epb41l1	Epb41l1_HQASINELKR	5.58409	6.07291	5.94165	6.02247	6.03723	6.0054	6.26757	6.06179
Epb41l1	Epb41l1_ELKPEQETTPR	5.42187	6.07409	5.89805	5.95794	6.01799	6.02772	6.30906	6.0063
Epb41l1	Epb41l1_GMTPGEAEIHFLENAK	5.60266	6.11394	6.02193	6.17947	6.18673	6.10109	6.42565	6.15317
Epb41l1	Epb41l1_KKIEPEAMLQSR	5.67216	6.3735	6.14223	6.26255	6.27397	6.31861	6.5479	6.28511
Eps15l1	Epb41l2_KGSDQAGADASK	5.20938	5.58835	5.50417	5.60098	5.73482	5.72176	5.80062	5.66406
Eps15l1	Epb41l2_GLSPAQADSQFLENAKR	5.23985	5.61892	5.58726	5.68181	5.73633	5.69597	5.90285	5.72398
Etl4	Etl4_TQDQDVPVTGYGQVVLR	4.0479	4.60541	4.79752	4.69514	4.52594	4.75371	4.85525	4.80437
Etl4	Etl4_NQADGAGTAHVSAGK	4.5916	4.6879	4.82212	4.95022	4.87119	4.98878	5.03743	5.01225
Etl4	Etl4_HVTDGLLKGTDASQAAQYVAMEK	4.13843	4.79662	4.75246	4.71632	4.90052	4.80703	5.07701	4.82945
Etl4	Etl4_MLESPSVAIYIKDDSR	4.45343	4.90121	5.05185	5.12245	4.93082	5.03938	5.24874	5.16403
Etl4	Etl4_NEGFYADPYLYHEGR	4.64388	4.98715	5.03763	5.19847	5.04096	5.16227	5.32722	5.19819
Etl4	Etl4_LLEEAQANIMK	4.61493	5.12704	5.18535	5.23523	5.18989	5.284	5.37481	5.34643
Etl4	Etl4_MSIASSHGGHPLDVPDHVIAYHR	5.06982	5.24155	5.32354	5.47384	5.38794	5.41584	5.61938	5.42254
Etl4	Etl4_GPITSSSK	4.87124	5.26954	5.30829	5.39359	5.32042	5.55881	5.65277	5.56782
Etl4	Etl4_QKYLHEEER	5.01124	5.44118	5.44581	5.46761	5.51403	5.54033	5.73525	5.63113
Etl4	Etl4_GEFPTLQNK	5.17967	5.48093	5.57933	5.68757	5.60421	5.66397	5.89184	5.79034
Etl4	Etl4_ALFVSAFPQQLTMK	5.17482	5.51068	5.55466	5.52675	5.53903	5.56787	5.6677	5.59233
Etl4	Etl4_HVTDGLLK	5.01641	5.57053	5.6067	5.58566	5.5558	5.77425	5.96224	5.80879
Etl4	Etl4_EAFLEHLK	5.15555	5.62473	5.59271	5.63711	5.63046	5.8022	5.87066	5.79618
Etl4	Etl4_TIHTPSLASYK	5.30404	5.63923	5.68564	5.83661	5.74137	5.78587	5.89535	5.86526
Etl4	Etl4_AVSIEKAEK	5.21746	5.64937	5.71898	5.70462	5.78106	5.82639	5.86744	5.75101
Etl4	Etl4_VVTLKDVEDGAFLLR	5.13584	5.67002	5.67632	5.7648	5.71147	5.77993	5.8795	5.88533
Etl4	Etl4_DVKPDEDMSSK	5.11491	5.67304	5.72655	5.58789	5.68752	5.81441	5.75113	5.73324
Etl4	Etl4_MIDLHPHLNTHGPPHTLQPDR	5.70143	5.67875	5.72268	5.84586	5.71329	5.76586	6.04817	5.97274
Etl4	Etl4_EPGTLVYIEKPR	5.44632	5.75453	5.78244	5.90557	5.78805	5.95164	6.09318	5.99536
Etl4	Etl4_RLEDPVQR	5.57174	5.84771	5.91429	5.94805	5.89482	5.91571	6.03306	5.98504
Etl4	Etl4_ATAAEVLK	5.61514	5.96291	5.97022	6.03874	6.05034	6.01	6.24645	6.08711
Etl4	Etl4_KYPDSHLPTLGSK	5.67289	5.96646	6.12222	6.09531	6.05335	6.16492	6.31833	6.27878
Fam81a	Fam81a_DIEVLQEQIR	4.83518	5.00308	5.05881	5.24974	5.02996	5.17485	5.44232	5.29813
Fam81a	Fam81a_ENSGANERDVEK	4.30948	5.22029	5.19324	5.13887	4.82562	5.13188	5.31888	5.19637
Fam81a	Fam81a_QLNRDIEVLQEQIR	4.87683	5.23727	5.24908	5.37177	5.28621	5.29636	5.46745	5.36156
Fam81a	Fam81a_IKDAEGQISQLLSR	4.86313	5.31391	5.32763	5.23444	5.30535	5.33652	5.49279	5.37484
Fam81a	Fam81a_GTVEELSNQILSAR	5.05069	5.41583	5.39629	5.66815	5.50277	5.45338	5.71326	5.52012
Fam81a	Fam81a_LFLEEHIR	5.16474	5.45558	5.6739	5.69188	5.68183	5.71897	5.83984	5.79124
Fam81a	Fam81a_ARDNISYGTNSALK	5.31341	5.67821	5.72685	5.79224	5.71147	5.76722	5.90627	5.80579
Fam81a	Fam81a_QLSGLGDLR	5.34017	5.79379	5.80251	5.83355	5.77373	5.70408	6.02111	5.91248
Fam81a	Fam81a_KPDEEKVHGR	5.18393	5.83539	5.87062	5.68871	5.74744	5.80073	5.94941	5.90403
Fam81a	Fam81a_IDHLSLIVK	5.21974	5.84058	5.83137	5.81501	5.76146	5.88182	6.12525	6.0306
Fam81a	Fam81a_STYEGLQHLNKEQQAAK	5.21825	5.89148	5.92981	5.82496	5.81445	5.86825	5.98346	5.97606
Farp1	Farp1_DLIGIDNLVTPGR	4.32956	4.38317	4.37535	4.41954	4.38261	4.5647	4.73599	4.4863
Farp1	Farp1_DLIGIDNLVTPGREFIR	4.59552	4.86597	4.80357	5.00797	4.94568	5.01716	5.09695	5.05007
Farp1	Farp1_SLIFPNFEPLHK	4.41217	4.91337	4.76839	5.14675	4.99271	5.158	5.44331	5.1557
Farp1	Farp1_AALAEITEMVAQLHGTMIK	4.64339	4.94952	5.02264	5.18924	5.12301	5.1793	5.42791	5.21764
Farp1	Farp1_LGAPENSGISTLER	4.75179	5.11949	5.02424	5.2626	5.34244	5.21712	5.44688	5.22311
Farp1	Farp1_IMEFHHSHVGQTPAESDFQLLEVAR	5.19176	5.31381	5.34459	5.52041	5.4566	5.39067	5.69235	5.53003
Farp1	Farp1_GQKPPPTPSGK	5.2071	5.76272	5.56499	5.68448	5.73328	5.71183	5.9696	5.72198
Fasn	Fasn_VYLWEDPNSKLFDHPEVPTPPESASVSR	0	4.19607	3.63591	4.14498	4.2145	4.253	4.45867	4.38984
Fasn	Fasn_VHLTGINVNPNALFPPVEFPAPR	3.93523	4.23845	4.5518	4.59364	4.34584	4.70329	4.77639	4.6992
Fasn	Fasn_AVAHGDGDTQRDLVK	4.49604	4.59972	4.78569	4.97517	4.91737	4.78796	4.79843	4.84118
Fasn	Fasn_VLLSLEHGVWAPNLHFHNPNPEIPALLDGR	0	4.64543	4.55946	4.66931	4.76193	4.63476	4.68222	4.61582
Fasn	Fasn_GVDLVLNSLAEEK	4.38705	4.79089	4.77809	4.9586	4.93844	5.08611	5.17395	5.06752
Fasn	Fasn_LFDHPEVPTPPESASVSR	4.47195	4.79279	4.74102	4.86144	4.86867	4.92953	4.9815	4.88066
Fasn	Fasn_TLEAVQDLLEQGR	4.53556	4.82783	4.80507	4.76521	4.72843	4.91332	5.0276	4.90626
Fasn	Fasn_FPQLDDTSFANSR	4.47734	4.86913	4.86159	4.97016	4.94209	4.90186	5.12002	5.0607
Fasn	Fasn_LLEASHAFEVSDTGNLIVSGK	4.66709	4.99565	5.03036	5.26609	5.09559	5.1743	5.25751	5.21283
Fasn	Fasn_GNAGQTNYGFANSTMER	4.80545	5.18904	5.29021	5.35851	5.37945	5.40019	5.57799	5.48831
Fasn	Fasn_RQQEQLVPTLEK	5.20265	5.19529	5.24949	5.44855	5.44582	5.31239	5.55739	5.39732
Fasn	Fasn_VTAIYIDPATHR	4.83798	5.23442	5.17368	5.39486	5.34189	5.32241	5.62659	5.40853
Fasn	Fasn_QAPAPTAHAALPHLLHASGR	4.97562	5.27818	5.23017	5.59906	5.41261	5.39955	5.58599	5.52802
Fasn	Fasn_ATQQGLK	4.94423	5.31209	5.29392	5.48698	5.44105	5.51243	5.64971	5.6118
Fasn	Fasn_EQTAHAFVNVLTR	5.20458	5.32274	5.32175	5.5849	5.41442	5.42085	5.68716	5.59577
Fasn	Fasn_AAMLGQEDPPQHGLPR	4.92009	5.41402	5.27692	5.62241	5.60838	5.42869	5.64136	5.46725
Fasn	Fasn_LDPGSPELQQVLK	5.02637	5.42823	5.44517	5.52063	5.44826	5.63756	5.75123	5.70973
Fasn	Fasn_GYTVLGVEGR	5.15855	5.4351	5.37976	5.61343	5.55944	5.68731	5.7873	5.66429
Fasn	Fasn_AQVEDAFR	5.21118	5.45556	5.43933	5.73875	5.64929	5.70485	5.84575	5.68348
Fasn	Fasn_FDASFFGVHPK	5.15199	5.48903	5.60538	5.614	5.61049	5.68497	5.89882	5.82252
Fasn	Fasn_EAVLAAYWR	5.37889	5.53503	5.5744	5.70561	5.70473	5.76409	5.91912	5.82362
Fasn	Fasn_DHKDNLEFFLTNLGK	5.133	5.54213	5.57708	5.5323	5.68611	5.74917	5.85944	5.77921
Fasn	Fasn_QFLDVEHSK	5.2996	5.62352	5.69168	5.76507	5.72399	5.81468	5.85086	5.84413
Fasn	Fasn_LKEDTQVADVTTSR	5.25823	5.63061	5.69672	5.80294	5.78611	5.8342	5.90425	5.88205
Fasn	Fasn_DTSFEQHVLLHTGGK	5.30583	5.67722	5.68576	5.86078	5.81317	5.91731	5.97706	6.00915
Fasn	Fasn_DGAWGAFR	5.61178	5.78013	5.8436	5.98082	5.91622	5.96174	6.10575	6.01465
Fasn	Fasn_SDEAVKPLGVK	5.31494	5.85405	5.88744	6.00411	5.94712	6.11777	6.17566	6.1115
Fasn	Fasn_AADQYKPK	5.4864	5.9225	5.95183	6.03551	6.08817	6.18398	6.18381	6.14943
Fkbp8	Fkbp8_EFLAATEPEPAPAPAPEEWLDILGNGLLR	0	0	0	3.76028	4.16803	3.98346	4.36709	0
Fkbp8	Fkbp8_GKVLAQQGEYSEAIPILR	5.0517	5.23292	5.10398	5.34203	5.38001	5.28567	5.51462	5.33204
Fkbp8	Fkbp8_ADFVLAANSYDLAIK	4.94761	5.42602	5.25346	5.28056	5.46165	5.41387	5.68442	5.36829
Fkbp8	Fkbp8_TIHAELSK	5.23447	5.46657	5.49896	5.60371	5.58846	5.55345	5.90161	5.64818
Gabra1	Gabra1_IWTPDTFFHNGKK	4.93916	5.36245	5.24874	5.41461	5.38272	5.33323	5.69891	5.56389
Gabra1	Gabra1_KTFNSVSK	5.30893	5.78529	5.73537	5.80623	5.73484	5.7767	6.04918	5.91339
Gabra1	Gabra1_GDPGLATIAK	5.53798	5.79738	5.67279	5.88093	5.91651	5.82769	6.15253	5.84476
Gabra1	Gabra1_SVVPEKPK	5.47448	5.9688	5.83488	5.96634	5.97014	5.94723	6.2512	5.94371
Gabra1	Gabra1_AEVVYEWTREPAR	5.85792	6.24883	6.19435	6.09388	6.18498	6.26989	6.40724	6.30846
Gapdh	Gapdh_DPTNIKWGEAGAEYVVESTGVFTTMEK	0	4.35883	4.17173	4.09972	4.0057	4.25554	4.43004	4.35643
Gapdh	Gapdh_DGRGAAQNIIPASTGAAK	4.51522	4.6902	4.85522	5.03048	4.96371	4.91816	4.93902	4.87276
Gapdh	Gapdh_VVDLMAYMASK	4.90029	5.2905	5.274	5.42666	5.31137	5.42174	5.64259	5.54275
Gapdh	Gapdh_WGEAGAEYVVESTGVFTTMEK	5.20055	5.49463	5.526	5.84707	5.5859	5.68966	5.82843	5.77512
Gapdh	Gapdh_TVDGPSGK	5.12821	5.53876	5.50431	5.68935	5.6407	5.72884	5.76416	5.77596
Gapdh	Gapdh_VKVGVNGFGR	5.38589	5.60437	5.61324	5.81485	5.6381	5.7829	5.83549	5.76201
GAPDH	GAPDH_RVIISAPSADAPMFVMGVNHEKYDNSLK	5.31656	5.69639	5.6521	5.8356	5.80664	5.89934	5.84767	5.80007
Gapdh	Gapdh_LISWYDNEYGYSNR	5.59478	5.80194	5.75555	5.93477	5.77544	5.96539	6.0943	5.95153
Gapdh	Gapdh_VIPELNGK	5.4763	5.91237	5.89787	6.04021	5.98968	6.06867	6.14513	6.12186
Gapdh	Gapdh_RVIISAPSADAPMFVMGVNHEK	5.6486	5.91575	5.95895	6.17606	6.0558	6.15863	6.21447	6.12985
Gapdh	Gapdh_LTGMAFR	5.5344	5.93584	5.89312	6.061	5.91694	6.15863	6.2971	6.23086
Gapdh	Gapdh_QASEGPLK	6.0249	6.04112	6.06175	6.28722	6.17797	6.31218	6.39536	6.33106
Gapdh	Gapdh_VIHDNFGIVEGLMTTVHAITATQK	5.82834	6.055	6.08962	6.20295	6.11767	6.26689	6.29623	6.32164
Gapdh	Gapdh_VIISAPSADAPMFVMGVNHEK	5.74717	6.06371	6.04945	6.22663	6.14693	6.22285	6.33118	6.30745
Gapdh	Gapdh_GAAQNIIPASTGAAK	5.79919	6.07925	6.17661	6.27383	6.30348	6.4025	6.51199	6.40439
Gapdh	Gapdh_VIISAPSADAPMFVMGVNHEKYDNSLK	5.70709	6.17748	6.22652	6.27649	6.33361	6.38828	6.36337	6.31973
Gapdh	Gapdh_VVDLMAYMASKE	6.32451	6.59956	6.61367	6.76995	6.69953	6.7756	6.86195	6.83102
Gfap	Gfap_ITIPVQTFSNLQIR	4.35799	4.09975	4.59247	4.45661	4.55342	4.51097	4.72801	4.63715
Gfap	Gfap_LQDETNLRLEAENNLAAYR	4.08415	4.25147	4.54846	4.75775	4.84058	4.61916	4.7895	4.73737
Gfap	Gfap_LLEGEENRITIPVQTFSNLQIR	4.76515	4.75992	4.9059	5.08146	5.04634	4.95609	5.13197	5.14916
Gfap	Gfap_VDFSLAGALNAGFK	4.43829	4.82403	5.12963	5.21495	5.03667	5.20257	5.41902	5.38155
Gfap	Gfap_AEMMELNDR	4.59209	4.8461	5.1745	5.11408	4.96902	5.13268	5.45217	5.3906
Gfap	Gfap_TQYEAVATSNMQETEEWYR	4.67444	4.88949	5.02654	5.1986	5.06893	5.08754	5.19607	5.26661
Gfap	Gfap_LEAENNLAAYR	4.62151	4.95975	5.07052	5.09775	4.94459	5.10384	5.35476	5.28556
Gfap	Gfap_LQDETNLRLEAENNLAAYRQEADEATLAR	4.8317	5.02359	5.2005	5.19235	5.13367	5.22966	5.3927	5.45716
Gfap	Gfap_LEAENNLAAYRQEADEATLAR	4.67309	5.09346	5.15473	5.22516	5.03499	5.24945	5.52604	5.49907
Gfap	Gfap_RSYASETVVR	4.84606	5.11207	5.24302	5.47777	5.26649	5.34323	5.50334	5.43745
Gfap	Gfap_SYASETVVR	4.84433	5.17363	5.27215	5.31517	5.28421	5.39877	5.5111	5.50848
Gfap	Gfap_EQLAQQQVHVEMDVAKPDLTAALR	4.84865	5.22922	5.41197	5.45384	5.37013	5.43808	5.63829	5.61299
Gfap	Gfap_LDQLTANSAR	5.14148	5.26694	5.43071	5.4396	5.39028	5.51811	5.63298	5.65632
Gfap	Gfap_DNFAQDLGTLR	4.94407	5.35378	5.46631	5.43295	5.35972	5.53342	5.68554	5.6963
Gfap	Gfap_AEMMELNDRFASYIEK	5.11508	5.44253	5.54622	5.63335	5.58714	5.7013	5.65037	5.74899
Gfap	Gfap_FASYIEK	5.00013	5.44373	5.57962	5.54373	5.44967	5.5926	5.80134	5.87699
Gfap	Gfap_SVSEGHLKR	5.30462	5.54568	5.7006	5.81478	5.79441	5.84367	5.89157	5.8833
Gfap	Gfap_LRLDQLTANSAR	5.21927	5.57708	5.53791	5.7669	5.68619	5.7025	5.85768	5.84014
Gfap	Gfap_LADVYQAELR	5.13367	5.60054	5.70392	5.75813	5.72217	5.7068	5.99944	5.93271
Gfap	Gfap_IYEEEVRELR	5.37713	5.60088	5.62135	5.75651	5.71554	5.76145	5.89695	5.84149
Gfap	Gfap_ASERAEMMELNDR	5.36583	5.61353	5.75443	5.87884	5.73186	5.84696	6.00268	5.96525
Gfap	Gfap_SVSEGHLK	5.21054	5.67003	5.78885	5.87617	5.83645	5.86489	6.02596	5.98984
Gfap	Gfap_ESASYQEALAR	5.43014	5.69242	5.75738	5.9876	5.78178	5.9443	6.05412	5.97822
Gfap	Gfap_LLEGEENR	5.44691	5.82012	5.89937	6.0278	5.73128	6.02218	6.21777	6.21775
Gfap	Gfap_KVESLEEEIQFLR	5.32389	5.8575	5.93732	5.96745	5.98167	6.04317	6.16516	6.18455
Gfap	Gfap_LEEEGQSLKEEMAR	5.43842	5.86209	5.94913	5.98665	5.90212	6.079	6.20415	6.26783
Gfap	Gfap_IYEEEVR	5.55089	5.88143	5.92028	6.01682	5.84506	6.04305	6.25563	6.3032
Gfap	Gfap_FADLTDAASR	5.57614	5.92325	6.0454	6.06262	5.95988	6.13399	6.27987	6.30062
Gfap	Gfap_LEVERDNFAQDLGTLR	5.61044	5.92633	6.02906	6.06232	6.05671	6.11853	6.29026	6.31867
Gfap	Gfap_LALDIEIATYRK	5.65249	5.93869	6.08422	6.09569	6.12801	6.23925	6.30809	6.35288
Gfap	Gfap_ALAAELNQLR	5.74162	5.99002	6.10408	6.16014	6.07744	6.16738	6.31099	6.31258
Gfap	Gfap_MTPPLPAR	5.71873	6.03599	6.11959	6.1954	6.13491	6.20925	6.31948	6.36607
Gfap	Gfap_KIYEEEVRELR	5.76922	6.19002	6.36414	6.36103	6.33732	6.44525	6.52767	6.49557
Gfap	Gfap_SKFADLTDAASR	6.0703	6.48761	6.62962	6.59049	6.56639	6.66091	6.75629	6.82214
Gfap	Gfap_KIYEEEVR	6.18684	6.5911	6.72426	6.73648	6.66807	6.8297	6.96585	6.95414
Gfap	Gfap_HLQEYQDLLNVK	6.14777	6.80335	6.96158	6.6816	6.74765	6.82982	7.05622	7.12382
Gja1	Gja1_QASEQNWANYSAEQNR	4.37599	4.75654	4.81754	4.90791	4.9928	4.88281	5.18792	4.95492
Gja1	Gja1_VAQTDGVNVEMHLK	4.89292	5.23576	5.08429	5.46069	5.26727	5.29442	5.59603	5.42472
Gja1	Gja1_GDWSALGK	4.94061	5.38759	5.33866	5.46956	5.52028	5.59228	5.97923	5.7321
Gja1	Gja1_VAAGHELQPLAIVDQRPSSR	5.09573	5.56076	5.25871	5.79996	5.52546	5.50588	5.70983	5.60326
Gja1	Gja1_YGIEEHGKVK	5.13669	5.701	5.53805	5.6851	5.69839	5.71536	5.91043	5.76237
Gja1	Gja1_SDPYHATTGPLSPSK	5.37976	5.78601	5.67774	5.7756	5.83313	5.83468	6.09608	5.93254
Gja1	Gja1_ASSRPRPDDLEI	5.30031	5.86314	5.47175	5.6188	5.77101	5.53244	6.10951	5.7092
Gja1	Gja1_FKYGIEEHGK	5.65878	6.30608	6.31012	6.25571	6.2306	6.32738	6.53337	6.46709
Gja1	Gja1_YGIEEHGK	5.7448	6.50252	6.36988	6.323	6.34618	6.36646	6.73438	6.57943
Gm15294	Gm15294_VIISAPSADAPMFVMGVNHEK	5.74717	6.06371	6.04945	6.22663	6.14693	6.22285	6.33118	6.30745
Gm17087	Gm17087_VWHHTFYNELR	5.45414	5.56633	5.71955	5.73233	5.61033	5.79831	6.02329	5.96288
Gm17087	Gm17087_VAPEEHPVLLTEAPLNPK	6.47085	7.37816	7.56163	7.38059	7.27768	7.47318	7.81765	7.85502
Gm17087	Gm17087_HQGVMVGMGQK	7.18534	7.67953	7.78565	7.73713	7.61038	7.69824	8.04364	8.07569
Gm3839	Gm3839_DPTNIKWGEAGAEYVVESTGVFTTMEK	0	4.35883	4.17173	4.09972	4.0057	4.25554	4.43004	4.35643
Gm3839	Gm3839_DGRGAAQNIIPASTGAAK	4.51522	4.6902	4.85522	5.03048	4.96371	4.91816	4.93902	4.87276
Gm3839	Gm3839_VVDLMAYMASK	4.90029	5.2905	5.274	5.42666	5.31137	5.42174	5.64259	5.54275
Gm3839	Gm3839_WGEAGAEYVVESTGVFTTMEK	5.20055	5.49463	5.526	5.84707	5.5859	5.68966	5.82843	5.77512
Gm3839	Gm3839_TVDGPSGK	5.12821	5.53876	5.50431	5.68935	5.6407	5.72884	5.76416	5.77596
Gm3839	Gm3839_VKVGVNGFGR	5.38589	5.60437	5.61324	5.81485	5.6381	5.7829	5.83549	5.76201
Gm3839	Gm3839_RVIISAPSADAPMFVMGVNHEKYDNSLK	5.31656	5.69639	5.6521	5.8356	5.80664	5.89934	5.84767	5.80007
Gm3839	Gm3839_LISWYDNEYGYSNR	5.59478	5.80194	5.75555	5.93477	5.77544	5.96539	6.0943	5.95153
Gm3839	Gm3839_VIPELNGK	5.4763	5.91237	5.89787	6.04021	5.98968	6.06867	6.14513	6.12186
Gm3839	Gm3839_RVIISAPSADAPMFVMGVNHEK	5.6486	5.91575	5.95895	6.17606	6.0558	6.15863	6.21447	6.12985
Gm3839	Gm3839_LTGMAFR	5.5344	5.93584	5.89312	6.061	5.91694	6.15863	6.2971	6.23086
Gm3839	Gm3839_QASEGPLK	6.0249	6.04112	6.06175	6.28722	6.17797	6.31218	6.39536	6.33106
Gm3839	Gm3839_VIHDNFGIVEGLMTTVHAITATQK	5.82834	6.055	6.08962	6.20295	6.11767	6.26689	6.29623	6.32164
Gm3839	Gm3839_VIISAPSADAPMFVMGVNHEK	5.74717	6.06371	6.04945	6.22663	6.14693	6.22285	6.33118	6.30745
Gm3839	Gm3839_GAAQNIIPASTGAAK	5.79919	6.07925	6.17661	6.27383	6.30348	6.4025	6.51199	6.40439
Gm3839	Gm3839_VIISAPSADAPMFVMGVNHEKYDNSLK	5.70709	6.17748	6.22652	6.27649	6.33361	6.38828	6.36337	6.31973
Gm3839	Gm3839_VVDLMAYMASKE	6.32451	6.59956	6.61367	6.76995	6.69953	6.7756	6.86195	6.83102
Gm49325	Gm49325_VAGQDGSVVQFK	3.74726	4.92595	4.47744	4.44163	4.98093	4.62273	5.23119	4.62199
Gm5580	Gm5580_MLVLDEADEMLNK	4.65857	4.98468	4.96322	5.00758	5.04899	5.07104	5.2733	5.25643
Gm5580	Gm5580_GRDVIAQSQSGTGK	5.12581	5.46	5.49617	5.60816	5.46721	5.4715	5.60802	5.62083
Gm5580	Gm5580_GIYAYGFEKPSAIQQR	5.53265	5.9662	5.86233	6.00886	6.10113	6.03234	6.31281	6.06897
Gm5580	Gm5580_KVDWLTEK	5.41704	6.13909	6.02808	6.07896	5.9605	5.93978	6.17348	6.09816
Gm8797	Gm8797_QLEDGRTLSDYNIQK	4.78168	5.47699	5.20572	5.36588	5.52187	5.36035	5.67561	5.42387
Gm8797	Gm8797_TLSDYNIQKESTLHLVLR	5.14728	5.97465	5.67699	5.78318	5.97737	6.04564	6.33165	6.16773
Gm8797	Gm8797_TITLEVEPSDTIENVK	5.26996	6.41196	5.64224	5.78347	6.18184	5.84976	6.48978	5.9436
Gm8797	Gm8797_ESTLHLVLR	5.94196	6.53812	6.1878	6.402	6.50869	6.31235	6.8529	6.43223
Gm8797	Gm8797_AKIQDKEGIPPDQQR	5.53875	6.63849	6.08973	6.1825	6.63369	6.22422	6.77768	6.31969
Gm8797	Gm8797_TLSDYNIQK	5.70768	6.91338	6.10785	6.07813	6.69701	6.29092	7.13021	6.41007
Gm8797	Gm8797_IQDKEGIPPDQQR	5.93356	7.1051	6.32288	6.38274	6.93606	6.37932	7.21495	6.59734
Gnai1	Gnai1_QLFVLAGAAEEGFMTAELAGVIK	0	4.55636	4.49093	4.74654	4.4249	4.67333	4.61117	4.70477
Gnai1	Gnai1_SREYQLNDSAAYYLNDLDR	4.12149	4.5665	4.46821	4.49527	4.56806	4.76787	4.83527	4.77336
Gnai1	Gnai1_NVQFVFDAVTDVIIK	4.47293	4.70619	4.87639	4.80335	4.83169	4.9809	5.08354	5.03254
Gnai1	Gnai1_EYQLNDSAAYYLNDLDR	4.19973	4.83426	4.75048	4.78895	4.88487	4.90146	5.12483	4.9208
Gnai1	Gnai1_MFDVGGQR	5.06926	5.52134	5.50372	5.55771	5.48432	5.55238	5.66957	5.62866
Gnai1	Gnai1_IAQPNYIPTQQDVLR	5.11975	5.62078	5.34553	5.38286	5.5954	5.63573	5.70228	5.60107
Gnai1	Gnai1_NLREDGEK	5.10285	5.6942	5.6328	5.69315	5.64422	5.75527	5.91177	5.85114
Gnai1	Gnai1_LKIDFGDSAR	5.22176	5.74681	5.70908	5.68841	5.67842	5.83937	5.95936	5.89248
Gnai1	Gnai1_LLLLGAGESGK	5.50436	6.25421	6.17788	6.14292	6.25621	6.2528	6.41415	6.28364
Gnai1	Gnai1_TTGIVETHFTFK	5.87689	6.32303	6.36916	6.34036	6.35434	6.45364	6.60828	6.49153
Gnai2	Gnai2_NVQFVFDAVTDVIIK	4.47293	4.70619	4.87639	4.80335	4.83169	4.9809	5.08354	5.03254
Gnai2	Gnai2_SREYQLNDSAAYYLNDLER	4.46201	5.13252	5.0696	4.89145	5.10633	5.03077	5.29352	5.13872
Gnai2	Gnai2_AVVYSNTIQSIMAIVK	4.78244	5.16602	5.24294	5.2228	5.3826	5.24606	5.40116	5.27903
Gnai2	Gnai2_AMGNLQIDFADPQRADDAR	4.86202	5.37762	5.30696	5.27547	5.35887	5.33856	5.51509	5.30408
Gnai2	Gnai2_MFDVGGQR	5.06926	5.52134	5.50372	5.55771	5.48432	5.55238	5.66957	5.62866
Gnai2	Gnai2_IAQSDYIPTQQDVLR	5.28563	5.57225	5.45022	5.66186	5.64957	5.5891	5.8593	5.65682
Gnai2	Gnai2_NLREDGEK	5.10285	5.6942	5.6328	5.69315	5.64422	5.75527	5.91177	5.85114
Gnai2	Gnai2_LLLLGAGESGK	5.50436	6.25421	6.17788	6.14292	6.25621	6.2528	6.41415	6.28364
Gnai2	Gnai2_TTGIVETHFTFK	5.87689	6.32303	6.36916	6.34036	6.35434	6.45364	6.60828	6.49153
Gnai3	Gnai3_NVQFVFDAVTDVIIK	4.47293	4.70619	4.87639	4.80335	4.83169	4.9809	5.08354	5.03254
Gnai3	Gnai3_SREYQLNDSASYYLNDLDR	4.30986	4.81692	4.81068	4.72793	4.87205	4.87798	5.07111	4.93013
Gnai3	Gnai3_MFDVGGQR	5.06926	5.52134	5.50372	5.55771	5.48432	5.55238	5.66957	5.62866
Gnai3	Gnai3_NLREDGEK	5.10285	5.6942	5.6328	5.69315	5.64422	5.75527	5.91177	5.85114
Gnai3	Gnai3_LLLLGAGESGK	5.50436	6.25421	6.17788	6.14292	6.25621	6.2528	6.41415	6.28364
Gnai3	Gnai3_TTGIVETHFTFK	5.87689	6.32303	6.36916	6.34036	6.35434	6.45364	6.60828	6.49153
Gnal	Gnal_IDSVSLVDYTPTDQDLLR	4.52495	4.66573	4.83298	5.0566	4.73773	4.90999	5.07273	5.0515
Gnal	Gnal_SIAPITDFEYSQEFFDHVK	3.95119	4.73638	4.78377	4.85107	4.99131	4.86626	5.19877	4.9293
Gnal	Gnal_SIAPITDFEYSQEFFDHVKK	4.8255	4.91417	5.04278	5.17786	5.15534	5.11103	5.34138	5.17722
Gnal	Gnal_MFDVGGQR	5.06926	5.52134	5.50372	5.55771	5.48432	5.55238	5.66957	5.62866
Gnao1	Gnao1_YYLDSLDRIGAGDYQPTEQDILR	4.5892	4.94802	4.95183	5.09195	5.00733	5.00681	5.19449	5.08686
Gnao1	Gnao1_MFDVGGQR	5.06926	5.52134	5.50372	5.55771	5.48432	5.55238	5.66957	5.62866
Gnao1	Gnao1_YYLDSLDR	5.09388	5.66318	5.65979	5.64307	5.66509	5.71507	5.90059	5.77576
Gnao1	Gnao1_LFDVGGQRSER	5.46948	5.6742	5.65631	5.81737	5.88934	5.75376	5.86993	5.79161
Gnao1	Gnao1_MEDTEPFSAELLSAMMR	5.47302	5.72071	5.76059	5.71716	5.68863	5.85163	5.94789	5.95818
Gnao1	Gnao1_LFDVGGQR	5.41964	5.80383	5.78423	5.79001	5.85836	5.77673	5.92129	5.8812
Gnao1	Gnao1_IIHEDGFSGEDVK	5.41921	5.94238	5.91913	6.07122	5.94117	6.02764	6.20962	6.04603
Gnao1	Gnao1_IGAGDYQPTEQDILR	5.47922	6.10278	5.91077	6.01081	6.0149	5.98575	6.23343	6.02094
Gnao1	Gnao1_KDLFGEK	5.29995	6.11767	6.05196	5.9612	6.00411	6.05285	6.09972	6.03076
Gnao1	Gnao1_EYQLNDSAK	5.51285	6.1304	6.05212	5.99469	6.04801	6.09712	6.30844	6.154
Gnao1	Gnao1_TTGIVETHFTFK	5.87689	6.32303	6.36916	6.34036	6.35434	6.45364	6.60828	6.49153
Gnao1	Gnao1_SREYQLNDSAK	5.77249	6.44414	6.38288	6.34559	6.43615	6.44946	6.57452	6.43173
Gnao1	Gnao1_NLKEDGISAAK	5.89604	6.52516	6.48389	6.36146	6.43987	6.54494	6.69692	6.56152
Gnao1	Gnao1_AMDTLGVEYGDKERK	5.83315	6.56011	6.50116	6.42988	6.59871	6.58525	6.72042	6.59793
Gnao1	Gnao1_AMDTLGVEYGDKER	6.15302	6.74413	6.70588	6.819	6.78289	6.80843	6.92615	6.79396
Gnas	Gnas_QADYVPSDQDLLR	3.80349	4.70525	4.49966	4.5047	4.58845	4.65799	4.97754	4.86173
Gnas	Gnas_YTTPEDATPEPGEDPR	4.74958	5.0226	5.01141	5.2652	5.10874	5.16489	5.32129	5.25814
Gnas	Gnas_YFIRDEFLR	4.90788	5.29636	5.26696	5.4387	5.36959	5.41749	5.72951	5.63484
Gnas	Gnas_MFDVGGQR	5.06926	5.52134	5.50372	5.55771	5.48432	5.55238	5.66957	5.62866
Gnas	Gnas_AKYFIRDEFLR	5.05243	5.52267	5.54252	5.51569	5.51339	5.54514	5.71237	5.72258
Gnas	Gnas_VLTSGIFETK	5.07269	5.56121	5.43013	5.54289	5.58156	5.62305	5.89376	5.80221
Gnas	Gnas_ALWEDEGVR	5.3347	5.70968	5.79829	5.81188	5.87234	5.83412	6.09219	5.99049
Gnas	Gnas_SKIEDYFPEFAR	5.18594	5.79557	5.7561	5.69802	5.74895	5.78507	6.00009	6.01013
Gnat1	Gnat1_MFDVGGQR	5.06926	5.52134	5.50372	5.55771	5.48432	5.55238	5.66957	5.62866
Gnat1	Gnat1_LLLLGAGESGK	5.50436	6.25421	6.17788	6.14292	6.25621	6.2528	6.41415	6.28364
Gnat2	Gnat2_MFDVGGQR	5.06926	5.52134	5.50372	5.55771	5.48432	5.55238	5.66957	5.62866
Gnat2	Gnat2_LLLLGAGESGK	5.50436	6.25421	6.17788	6.14292	6.25621	6.2528	6.41415	6.28364
Gnat3	Gnat3_MFDVGGQR	5.06926	5.52134	5.50372	5.55771	5.48432	5.55238	5.66957	5.62866
Gnat3	Gnat3_LLLLGAGESGK	5.50436	6.25421	6.17788	6.14292	6.25621	6.2528	6.41415	6.28364
Gnb1	Gnb1_LIIWDSYTTNK	5.05116	5.72062	5.74233	5.78586	5.68102	5.93002	6.06145	6.0029
Gnb1	Gnb1_IYAMHWGTDSR	5.64785	6.0329	5.95878	6.18101	6.10677	6.19844	6.38236	6.2757
Gnb1	Gnb1_LLVSASQDGK	5.99054	6.59845	6.57489	6.56608	6.50794	6.67381	6.81206	6.7349
Gnb2	Gnb2_LIIWDSYTTNK	5.05116	5.72062	5.74233	5.78586	5.68102	5.93002	6.06145	6.0029
Gnb2	Gnb2_IYAMHWGTDSR	5.64785	6.0329	5.95878	6.18101	6.10677	6.19844	6.38236	6.2757
Gnb2	Gnb2_LLVSASQDGK	5.99054	6.59845	6.57489	6.56608	6.50794	6.67381	6.81206	6.7349
Gpsm1	Gpsm1_AYGNLGNTHYLLGNFTEATTFHK	4.80608	5.04144	4.86596	4.92082	4.99067	5.11625	5.22719	5.12769
Grasp	Grasp_AAPLPSGPPAAAAPPGAPGEELYAALEDYHPAELYR	0	0	4.20344	0	3.93095	3.79813	4.06588	4.3061
Grasp	Grasp_ALGPSSAETPASVLFPAPR	4.36182	4.56788	4.77104	4.77706	4.80532	4.72773	4.91471	4.8268
Grasp	Grasp_ALAVSGGTLPR	5.00561	5.46018	5.41581	5.60429	5.65636	5.67496	5.77019	5.70366
Gria2	Gria2_NAQNINPSSSQNSQNFATYK	0	4.22298	0	3.74074	3.7393	4.12548	4.42085	4.14364
Gria2	Gria2_YTSALTYDAVQVMTEAFR	4.42935	4.5663	4.72993	4.78559	4.77195	4.77776	4.83025	4.71709
Gria2	Gria2_GLSTLQAVLDSAAEK	4.28764	4.94088	5.13047	5.17176	4.99493	5.06867	5.43877	5.34217
Gria2	Gria2_YAYLLESTMNEYIEQR	4.48439	4.95055	5.11913	5.01482	4.95467	5.00596	5.256	5.02617
Gria2	Gria2_ADIAIAPLTITLVR	4.45324	4.98417	4.89544	5.1366	4.86268	5.09044	5.43801	5.36715
Gria2	Gria2_IWNGMVGELVYGK	4.24561	4.98473	4.97281	5.03651	4.85942	5.05991	5.35809	5.36069
Gria2	Gria2_GYHYIIANLGFTDGDLLK	4.55183	5.07544	5.25614	5.3827	5.28509	5.47112	5.76004	5.5945
Gria2	Gria2_GSSLGNAVNLAVLK	4.78441	5.07715	5.22095	5.29255	5.167	5.28432	5.52115	5.3639
Gria2	Gria2_WQVTAINVGNINNDKKDETYR	4.66948	5.19778	5.19366	5.19293	5.126	5.3443	5.58889	5.55727
Gria2	Gria2_MVSPIESAEDLSK	4.8059	5.21315	5.22953	5.36001	5.27747	5.26572	5.70968	5.53467
Gria2	Gria2_VGMVQFSTSEFR	4.964	5.25193	5.23995	5.50394	5.37807	5.47646	5.60725	5.55365
Gria2	Gria2_GKYAYLLESTMNEYIEQR	5.00273	5.27704	5.19623	5.29097	5.30385	5.37523	5.62207	5.51452
Gria2	Gria2_EYPGAHTATIK	5.04587	5.27782	5.37449	5.44523	5.42482	5.55151	5.75211	5.57306
Gria2	Gria2_GADQEYSAFR	4.98598	5.30619	5.35122	5.34893	5.31133	5.37811	5.63657	5.53822
Gria2	Gria2_EGYNVYGIESVKI	5.14246	5.61597	5.73249	5.63168	5.68743	5.73512	6.03882	5.98317
Gria2	Gria2_WSTLEEKEYPGAHTATIK	4.9277	5.63144	5.65434	5.59404	5.67432	5.80742	6.05835	5.92831
Gria2	Gria2_QVQVEGLSGNIK	5.37142	5.70014	5.79136	5.83129	5.77707	5.78916	6.03771	5.9573
Gria2	Gria2_LTIVGDGK	5.20922	5.77461	5.80539	5.81866	5.81435	5.84987	6.15954	6.07203
Gria2	Gria2_GYGIATPK	5.34844	5.94243	5.95813	5.92394	5.9385	6.00022	6.32648	6.15731
Gria2	Gria2_KIGYWSEVDK	5.39224	5.94638	5.97498	5.95255	5.90603	6.00578	6.3453	6.2104
Gria2	Gria2_VGGNLDSK	5.45494	6.0916	6.11498	5.99481	6.01678	6.09181	6.41612	6.35814
Gria3	Gria3_FAFLLESTMNEYIEQR	0	4.23674	4.11167	3.84897	3.89738	4.15881	4.1939	4.30533
Gria3	Gria3_IWNGMVGELVYGR	0	4.41009	3.98344	4.21688	4.22251	3.77595	4.69439	4.45562
Gria3	Gria3_GKFAFLLESTMNEYIEQR	4.33716	4.5005	4.64837	4.72288	4.712	4.88096	5.07493	4.9171
Gria3	Gria3_GYHYMLANLGFTDIVLER	4.24536	4.66021	4.77162	4.65255	4.49111	4.77072	4.89075	4.89085
Gria3	Gria3_ADIAVAPLTITLVR	4.45381	4.73422	4.73943	4.94357	4.82226	4.89598	5.20513	4.99013
Gria3	Gria3_TIVVTTILESPYVMYK	4.51745	4.88386	4.97035	4.98969	5.01482	4.95014	5.26219	5.20542
Gria3	Gria3_SVGNIKDIQEFRR	5.02633	5.59638	5.61461	5.56947	5.5932	5.63719	5.84883	5.77173
Gria3	Gria3_MVSPIESAEDLAK	5.1991	5.66091	5.67263	5.75024	5.68763	5.70557	6.03141	5.88666
Gria3	Gria3_YGARDPETK	5.32081	5.78715	5.81316	5.91667	5.78738	5.83607	6.1213	6.07943
Gria3	Gria3_LSIVGDGK	5.35336	5.86057	5.89204	5.87714	5.84111	5.92366	6.15912	6.08814
Gria3	Gria3_GYGVATPK	5.56232	5.8929	5.99148	5.96732	5.967	6.02543	6.24819	6.16128
Gria3	Gria3_EGYNVYGTESVKI	5.44006	5.92833	5.87124	6.10037	6.09562	5.92719	6.14067	6.14485
Gria3	Gria3_VGGNLDSK	5.45494	6.0916	6.11498	5.99481	6.01678	6.09181	6.41612	6.35814
Grin1	Grin1_EWNGMMGELLSGQADMIVAPLTINNER	4.44226	4.55943	4.57543	4.73927	4.54233	4.65617	4.73676	4.65416
Grin1	Grin1_VYNWNHIILLVSDDHEGR	4.58232	4.70177	4.68185	4.90785	4.80698	4.91234	4.98281	5.02478
Grin1	Grin1_IVNIGAVLSTR	4.29789	4.85225	4.85929	4.82878	4.82149	5.02024	5.1452	5.01745
Grin1	Grin1_YQGLTILVK	4.27485	5.01691	5.11982	5.09188	5.05042	5.20293	5.42174	5.28955
Grin1	Grin1_NYENLDQLSYDNK	4.69574	5.07365	5.06112	5.17068	5.13431	5.13577	5.3283	5.22165
Grin1	Grin1_IIWPGGETEKPR	5.01704	5.29999	5.43494	5.37002	5.34175	5.38489	5.55207	5.54834
Grin1	Grin1_AQYIEFSKPFK	4.84695	5.3827	5.44912	5.41066	5.35551	5.55432	5.64627	5.5627
Grin1	Grin1_HNYESAAEAIQAVR	5.18273	5.38441	5.51188	5.58754	5.53653	5.50943	5.92852	5.71238
Grin1	Grin1_SHENGFMEDLDKTWVR	4.93247	5.40692	5.419	5.42433	5.42516	5.48606	5.6801	5.62533
Grin1	Grin1_QSSVDIYFR	5.04634	5.49922	5.55398	5.50768	5.47717	5.47863	5.72227	5.66703
Grin1	Grin1_YADGVTGRVEFNEDGDRK	4.8452	5.50325	5.49647	5.46722	5.41692	5.45033	5.51218	5.52284
Grin1	Grin1_HMEKHNYESAAEAIQAVR	5.30914	5.51576	5.61679	5.68032	5.61452	5.6704	5.82662	5.80321
Grin1	Grin1_GALQNQK	4.90644	5.51842	5.51281	5.46198	5.36335	5.50552	5.83474	5.65959
Grin1	Grin1_VEFNEDGDRK	4.97221	5.55091	5.53253	5.60011	5.44968	5.63493	5.82404	5.70024
Grin1	Grin1_VIILSASEDDAATVYR	5.28418	5.55229	5.59389	5.71951	5.58643	5.63486	5.84074	5.76933
Grin1	Grin1_GALQNQKDTVLPR	5.37074	5.68062	5.7813	5.82921	5.7542	5.77625	5.96888	5.90868
Grin1	Grin1_QVELSTMYR	5.39252	5.78023	5.7997	5.83706	5.74326	5.75479	5.98479	5.91674
Grin1	Grin1_AITSTLASSFK	5.41206	5.80017	5.89911	5.85137	5.7444	5.83878	6.16976	6.04626
Grin1	Grin1_RLETLLEERESK	5.54502	6.07864	6.11697	6.09022	6.01962	6.1262	6.28062	6.20946
Grin1	Grin1_RLETLLEER	5.70351	6.18267	6.21859	6.25566	6.21635	6.27642	6.44259	6.43428
Grin1	Grin1_YADGVTGR	5.64621	6.18517	6.23001	6.1936	6.11965	6.25266	6.49298	6.41832
Grin2a	Grin2a_NPLHNEDGLPNNDQYK	4.01225	4.36235	4.43401	4.48758	4.27862	4.52853	4.59161	4.60902
Grin2a	Grin2a_EFPSGLISVSYDDWDYSLEAR	3.99706	4.39365	4.26564	4.52476	4.42862	4.39709	4.64583	4.3717
Grin2a	Grin2a_LDAFIYDAAVLNYK	4.22868	4.46647	4.56861	4.57117	4.53524	4.67266	4.85736	4.83818
Grin2a	Grin2a_DSIFGENMNELQTFVANR	4.37914	4.71977	4.82368	4.97883	4.81025	4.83074	4.96425	4.75105
Grin2a	Grin2a_GTPALNIAVLLGHSHDVTER	4.75708	4.84564	5.13985	5.31633	5.08275	5.1478	5.27628	5.23855
Grin2a	Grin2a_TGKLDAFIYDAAVLNYK	4.34132	4.8476	4.97606	4.72269	4.76007	4.87757	5.03791	5.03539
Grin2a	Grin2a_SMESLRQDSLNQNPVSQRDEK	4.37005	4.86609	5.01687	5.11029	4.93733	4.95675	5.11221	5.1754
Grin2a	Grin2a_SFQGKDSIFGENMNELQTFVANR	4.67903	4.90421	4.91964	5.21838	5.1109	4.91865	4.90294	5.11661
Grin2a	Grin2a_DGLGILTTAASSMLEK	4.77066	4.9952	5.09975	5.13574	5.14177	5.07291	5.30775	5.15719
Grin2a	Grin2a_LLEGNLYGSLFSVPSSK	4.73977	5.01891	5.08963	5.08697	4.96701	5.07387	5.28001	5.21998
Grin2a	Grin2a_VRDGLGILTTAASSMLEK	4.65444	5.12779	5.19047	5.16257	5.17199	5.26153	5.36566	5.32288
Grin2a	Grin2a_YLPEEVAHSDISETSSR	4.71544	5.33876	5.23933	5.18313	5.24359	5.31303	5.55133	5.35218
Grin2a	Grin2a_SLLPDHTSDNPFLHTYGDDQR	5.05473	5.38785	5.36472	5.48858	5.48424	5.49443	5.68233	5.60167
Grin2a	Grin2a_GVEDALVSLK	4.9612	5.48618	5.58448	5.5468	5.57895	5.61613	5.78394	5.71025
Grin2a	Grin2a_GHSDVYISEHVMPYAANK	5.26515	5.49365	5.58095	5.70086	5.64658	5.66922	5.8335	5.76505
Grin2a	Grin2a_GSLIVDMVSDKGNLIYSDNR	5.11103	5.54546	5.58327	5.60604	5.5885	5.65847	5.78825	5.76449
Grin2a	Grin2a_EIDLSRPSR	5.30049	5.56858	5.73205	5.82995	5.71217	5.79958	5.90486	5.83333
Grin2a	Grin2a_SSLFPQGLEDSKR	5.09353	5.77953	5.84928	5.58095	5.67917	5.70253	5.93524	5.93335
Grin2a	Grin2a_FSYIPEAK	5.39945	5.8034	5.87188	5.78399	5.76415	5.84618	6.06513	5.97917
Grin2a	Grin2a_AADFIQR	5.56065	5.97764	5.99699	5.95829	5.91827	6.01157	6.22188	6.12545
Grin2b	Grin2b_LHNYSSTVAGQNSGR	4.51976	4.83971	4.83125	5.19976	4.86899	4.86113	5.19363	5.06808
Grin2b	Grin2b_DGIAIITTAASDMLSEHSFIPEPK	3.97167	4.89844	4.85983	4.74751	4.85695	4.89194	5.06693	4.95205
Grin2b	Grin2b_AFNGSSNGHVYEK	4.53415	4.95201	4.97	5.15673	5.05911	4.97389	5.20094	5.1447
Grin2b	Grin2b_SDVSDISTHTVTYGNIEGNAAK	4.61434	4.9792	4.98693	5.13341	5.07361	5.14576	5.31307	5.16637
Grin2b	Grin2b_REFDEIELAYR	4.72039	5.03407	5.12477	5.28659	5.14374	5.17106	5.43467	5.3409
Grin2b	Grin2b_LSSIESDV	4.60578	5.14799	5.20047	5.15412	5.1776	5.11268	5.46632	5.29886
Grin2b	Grin2b_FMDGSPYAHMFEMPAGESSFANK	4.94869	5.19307	5.37389	5.27793	5.21638	5.27887	5.44168	5.40465
Grin2b	Grin2b_SRREFDEIELAYR	5.00053	5.26449	5.31376	5.40693	5.32883	5.34082	5.53125	5.42111
Grin2b	Grin2b_NNYAEMHAYMGK	4.92395	5.2909	5.359	5.40855	5.36071	5.38452	5.53894	5.47217
Grin2b	Grin2b_VRDGIAIITTAASDMLSEHSFIPEPK	4.80873	5.32652	5.33357	5.39526	5.35068	5.382	5.58226	5.4499
Grin2b	Grin2b_QPTVAGASK	4.84133	5.42853	5.46687	5.3641	5.28312	5.40939	5.64501	5.55986
Grin2b	Grin2b_HGTGDKHGVVGGVPAPWEK	5.02289	5.552	5.55265	5.54738	5.59844	5.61604	5.744	5.66689
Grin2b	Grin2b_YSGHDDLIR	5.30827	5.57904	5.55391	5.59471	5.60492	5.63204	5.89414	5.75708
Grin2b	Grin2b_EFDEIELAYR	5.32916	5.62541	5.69282	5.76889	5.66698	5.79236	5.96751	5.81983
Grin2b	Grin2b_ENSPHWEHVDLTDIYK	5.23682	5.73023	5.83045	5.79642	5.83742	5.793	5.93426	5.90485
Grin2b	Grin2b_SSVTTAGHHHNNPGSGYMLSK	5.31423	5.80109	5.85463	5.6941	5.67552	5.78422	5.98031	5.92484
Grin2b	Grin2b_LVTIGSGK	5.21131	5.82696	5.90452	5.91405	5.80905	5.94404	6.1878	6.09465
Grin2b	Grin2b_ESSVYDISEHRR	5.91859	6.1813	6.26167	6.34023	6.23689	6.28436	6.49747	6.39971
Grin2b	Grin2b_GVDDALLSLK	5.75305	6.26293	6.37136	6.29059	6.31781	6.4127	6.57395	6.47426
Grin2b	Grin2b_DKEGLRDFYLDQFR	5.81926	6.35214	6.43289	6.30777	6.35214	6.41531	6.61903	6.50809
Gripap1	Gripap1_LLEQLQEIGQEKEQLTQDLQEAR	0	4.30643	4.13146	4.30235	4.3425	4.29717	4.6316	4.04692
Gripap1	Gripap1_ALQDQVSSQSADAQEQVEGLLAENSALR	4.24729	4.65681	4.61044	4.86244	4.75474	4.73331	4.97377	4.89472
Gripap1	Gripap1_DMEVLSQEIVR	4.27999	4.71901	4.84079	5.0935	4.91552	4.96016	5.11863	5.04903
Gripap1	Gripap1_VMLDELAMETLQEK	4.45874	4.95928	4.74705	4.8697	5.10867	5.04372	5.35073	5.11478
Gripap1	Gripap1_LQQELEAANQSLAELR	4.65005	4.98251	4.98671	5.21511	5.01047	5.14217	5.36998	5.28722
Gripap1	Gripap1_EQTSELASELQHR	4.91567	5.26692	5.36228	5.51919	5.40629	5.39515	5.56952	5.45182
Gripap1	Gripap1_LQAENTALQK	4.95165	5.47965	5.41103	5.55564	5.52286	5.41365	5.79545	5.59093
Gripap1	Gripap1_LQEILTNSK	4.83598	5.49384	5.23895	5.45071	5.58801	5.42169	5.80582	5.51148
Gripap1	Gripap1_DLVKPGDENLR	4.99556	5.65109	5.45832	5.55541	5.60476	5.48073	6.00822	5.67684
[truncated: 3,283 more rows]

## Sheet: Tab2- Ub peptides
PEPTIDE MASTERLIST	Ub positions MS1	Ub positions MS2	Ub positions MS3	MS1 contra (log abundance)	MS1 ipsi (log abundance)	MS1 sham (log abundance)	MS2 contra (log abundance)	MS2 ipsi (log abundance)	MS2 sham (log abundance)	MS3 ipsi (log abundance)	MS3 sham (log abundance)
Abce1/GSELQNYFTKILEDDLK		Abce1/GSELQNYFTK(1)ILEDDLK	Abce1/GSELQNYFTK(0.999)ILEDDLK(0.001)				0	6.43048	0	6.66174	0
Abce1/INKLNSIKDVEQK	Abce1/INK(0.995)LNSIK(0.005)DVEQK			0	5.56518	0
Abce1/LKPDEGGEVPVLNVSYKPQKISPK	Abce1/LKPDEGGEVPVLNVSYK(0.123)PQK(0.153)ISPK(0.724)			0	6.45672	0
Abcf2/LVDEEPQLTKR	Abcf2/LVDEEPQLTK(1)R			0	6.10765	0
Abcf2/SKLVDEEPQLTK	Abcf2/SK(1)LVDEEPQLTK			0	6.18777	0
Abcf2/YGLTGKQQVSPIR	Abcf2/YGLTGK(1)QQVSPIR	Abcf2/YGLTGK(1)QQVSPIR	Abcf2/YGLTGK(1)QQVSPIR	0	6.9424	0	0	7.20621	0	7.64199	0
Abcf2/YYTGNYDQYVKTR		Abcf2/YYTGNYDQYVK(1)TR					0	6.6005	0
Abhd6/FKVPQQILQGLVDVR		Abhd6/FK(1)VPQQILQGLVDVR	Abhd6/FK(1)VPQQILQGLVDVR				0	6.26503	0	6.87437	0
Abhd6/LKELEESAAIQK	Abhd6/LK(1)ELEESAAIQK	Abhd6/LK(1)ELEESAAIQK		0	5.77735	0	0	6.34786	0
Abhd6/VPTQIIWGKQDQVLDVSGADILAK	Abhd6/VPTQIIWGK(0.998)QDQVLDVSGADILAK(0.002)		Abhd6/VPTQIIWGK(1)QDQVLDVSGADILAK	0	6.30285	0				6.93492	0
Ablim1/AIYDIERPDLITYEPFYTSGYEDKQER	Ablim1/AIYDIERPDLITYEPFYTSGYEDK(1)QER			6.51013	6.58744	6.4471
Ablim1/CGEPCKGEVLR		Ablim1/CGEPCK(1)GEVLR					6.65802	6.30865	6.03201
Ablim1/DGSPYCEKDYQGLFGVK		Ablim1/DGSPYCEK(0.995)DYQGLFGVK(0.005)					6.30036	6.31006	0
Ablim1/VDNEILDYKDLAAIPK	Ablim1/VDNEILDYK(1)DLAAIPK		Ablim1/VDNEILDYK(0.994)DLAAIPK(0.006)	0	6.59625	0				7.26484	0
Abr/AFVDNYKVALETAEK			Abr/AFVDNYK(1)VALETAEK							7.14289	0
Abr/CSQSNNQFQKISEELK	Abr/CSQSNNQFQK(1)ISEELK	Abr/CSQSNNQFQK(1)ISEELK	Abr/CSQSNNQFQK(1)ISEELK	0	6.79355	0	0	7.55717	0	7.0291	0
Abr/ISEELKVK		Abr/ISEELK(0.997)VK(0.003)					0	6.62719	0
Abr/LASQLGVYKAFVDNYK		Abr/LASQLGVYK(0.984)AFVDNYK(0.016)					0	6.92138	0
Abr/STLVLHDLLKHTPVDHPDYPLLQDALR	Abr/STLVLHDLLK(1)HTPVDHPDYPLLQDALR			0	7.02625	0
Abr/VALETAEKCSQSNNQFQK	Abr/VALETAEK(1)CSQSNNQFQK	Abr/VALETAEK(1)CSQSNNQFQK	Abr/VALETAEK(0.995)CSQSNNQFQK(0.005)	0	6.31679	0	0	7.3522	0	7.5683	0
Acta1/DLTDYLMKILTER	Acta1/DLTDYLMK(1)ILTER	Acta1/DLTDYLMK(1)ILTER	Acta1/DLTDYLMK(1)ILTER	0	0	5.94631	7.46324	7.04434	7.22727	6.99603	7.42579
Acta1/DSYVGDEAQSKR	Acta1/DSYVGDEAQSK(1)R	Acta1/DSYVGDEAQSK(1)R	Acta1/DSYVGDEAQSK(1)R	6.4884	6.51746	6.45665	7.52593	7.28899	7.29986	0	6.53637
Acta1/EITALAPSTMKIK	Acta1/EITALAPSTMK(0.435)IK(0.565)	Acta1/EITALAPSTMK(0.998)IK(0.002)	Acta1/EITALAPSTMK(0.152)IK(0.848)	0	7.75345	7.90435	7.82841	8.33596	8.34873	8.81976	8.52106
Acta1/HQGVMVGMGQKDSYVGDEAQSK			Acta1/HQGVMVGMGQK(1)DSYVGDEAQSK							0	7.37484
Acta1/HQGVMVGMGQKDSYVGDEAQSKR	Acta1/HQGVMVGMGQK(1)DSYVGDEAQSKR			0	5.94069	6.19401
Acta1/MQKEITALAPSTMK	Acta1/MQK(1)EITALAPSTMK			0	5.82694	5.83525
Acta1/YPIEHGIITNWDDMEKIWHHTFYNELR	Acta1/YPIEHGIITNWDDMEK(1)IWHHTFYNELR			0	0	6.79088
Acta2/DLTDYLMKILTER	Acta2/DLTDYLMK(1)ILTER	Acta2/DLTDYLMK(1)ILTER	Acta2/DLTDYLMK(1)ILTER	0	0	5.94631	7.46324	7.04434	7.22727	6.99603	7.42579
Acta2/DSYVGDEAQSKR	Acta2/DSYVGDEAQSK(1)R	Acta2/DSYVGDEAQSK(1)R	Acta2/DSYVGDEAQSK(1)R	6.4884	6.51746	6.45665	7.52593	7.28899	7.29986	0	6.53637
Acta2/EITALAPSTMKIK	Acta2/EITALAPSTMK(0.435)IK(0.565)	Acta2/EITALAPSTMK(0.998)IK(0.002)	Acta2/EITALAPSTMK(0.152)IK(0.848)	0	7.75345	7.90435	7.82841	8.33596	8.34873	8.81976	8.52106
Acta2/HQGVMVGMGQKDSYVGDEAQSK			Acta2/HQGVMVGMGQK(1)DSYVGDEAQSK							0	7.37484
Acta2/HQGVMVGMGQKDSYVGDEAQSKR	Acta2/HQGVMVGMGQK(1)DSYVGDEAQSKR			0	5.94069	6.19401
Acta2/MQKEITALAPSTMK	Acta2/MQK(1)EITALAPSTMK			0	5.82694	5.83525
Actb/DLTDYLMKILTER	Actb/DLTDYLMK(1)ILTER	Actb/DLTDYLMK(1)ILTER	Actb/DLTDYLMK(1)ILTER	0	0	5.94631	7.46324	7.04434	7.22727	6.99603	7.42579
Actb/DSYVGDEAQSKR	Actb/DSYVGDEAQSK(1)R	Actb/DSYVGDEAQSK(1)R	Actb/DSYVGDEAQSK(1)R	6.4884	6.51746	6.45665	7.52593	7.28899	7.29986	0	6.53637
Actb/EITALAPSTMKIK	Actb/EITALAPSTMK(0.435)IK(0.565)	Actb/EITALAPSTMK(0.998)IK(0.002)	Actb/EITALAPSTMK(0.152)IK(0.848)	0	7.75345	7.90435	7.82841	8.33596	8.34873	8.81976	8.52106
Actb/HQGVMVGMGQKDSYVGDEAQSK			Actb/HQGVMVGMGQK(1)DSYVGDEAQSK							0	7.37484
Actb/HQGVMVGMGQKDSYVGDEAQSKR	Actb/HQGVMVGMGQK(1)DSYVGDEAQSKR			0	5.94069	6.19401
Actb/KDLYANTVLSGGTTMYPGIADR	Actb/K(1)DLYANTVLSGGTTMYPGIADR	Actb/K(1)DLYANTVLSGGTTMYPGIADR	Actb/K(1)DLYANTVLSGGTTMYPGIADR	6.10103	6.58395	6.23882	6.54856	6.86401	6.18602	6.66988	0
Actb/MQKEITALAPSTMK	Actb/MQK(1)EITALAPSTMK			0	5.82694	5.83525
Actb/VAPEEHPVLLTEAPLNPKANR	Actb/VAPEEHPVLLTEAPLNPK(1)ANR	Actb/VAPEEHPVLLTEAPLNPK(1)ANR	Actb/VAPEEHPVLLTEAPLNPK(1)ANR	7.13659	7.15682	6.91765	7.16307	6.73846	7.00869	7.65689	7.50883
Actbl2/DLTDYLMKILTER	Actbl2/DLTDYLMK(1)ILTER	Actbl2/DLTDYLMK(1)ILTER	Actbl2/DLTDYLMK(1)ILTER	0	0	5.94631	7.46324	7.04434	7.22727	6.99603	7.42579
Actc1/DLTDYLMKILTER	Actc1/DLTDYLMK(1)ILTER	Actc1/DLTDYLMK(1)ILTER	Actc1/DLTDYLMK(1)ILTER	0	0	5.94631	7.46324	7.04434	7.22727	6.99603	7.42579
Actc1/DSYVGDEAQSKR	Actc1/DSYVGDEAQSK(1)R	Actc1/DSYVGDEAQSK(1)R	Actc1/DSYVGDEAQSK(1)R	6.4884	6.51746	6.45665	7.52593	7.28899	7.29986	0	6.53637
Actc1/EITALAPSTMKIK	Actc1/EITALAPSTMK(0.435)IK(0.565)	Actc1/EITALAPSTMK(0.998)IK(0.002)	Actc1/EITALAPSTMK(0.152)IK(0.848)	0	7.75345	7.90435	7.82841	8.33596	8.34873	8.81976	8.52106
Actc1/HQGVMVGMGQKDSYVGDEAQSK			Actc1/HQGVMVGMGQK(1)DSYVGDEAQSK							0	7.37484
Actc1/HQGVMVGMGQKDSYVGDEAQSKR	Actc1/HQGVMVGMGQK(1)DSYVGDEAQSKR			0	5.94069	6.19401
Actc1/MQKEITALAPSTMK	Actc1/MQK(1)EITALAPSTMK			0	5.82694	5.83525
Actc1/YPIEHGIITNWDDMEKIWHHTFYNELR	Actc1/YPIEHGIITNWDDMEK(1)IWHHTFYNELR			0	0	6.79088
Actg1/DLTDYLMKILTER	Actg1/DLTDYLMK(1)ILTER	Actg1/DLTDYLMK(1)ILTER	Actg1/DLTDYLMK(1)ILTER	0	0	5.94631	7.46324	7.04434	7.22727	6.99603	7.42579
Actg1/DSYVGDEAQSKR	Actg1/DSYVGDEAQSK(1)R	Actg1/DSYVGDEAQSK(1)R	Actg1/DSYVGDEAQSK(1)R	6.4884	6.51746	6.45665	7.52593	7.28899	7.29986	0	6.53637
Actg1/EITALAPSTMKIK	Actg1/EITALAPSTMK(0.435)IK(0.565)	Actg1/EITALAPSTMK(0.998)IK(0.002)	Actg1/EITALAPSTMK(0.152)IK(0.848)	0	7.75345	7.90435	7.82841	8.33596	8.34873	8.81976	8.52106
Actg1/HQGVMVGMGQKDSYVGDEAQSK			Actg1/HQGVMVGMGQK(1)DSYVGDEAQSK							0	7.37484
Actg1/HQGVMVGMGQKDSYVGDEAQSKR	Actg1/HQGVMVGMGQK(1)DSYVGDEAQSKR			0	5.94069	6.19401
Actg1/KDLYANTVLSGGTTMYPGIADR	Actg1/K(1)DLYANTVLSGGTTMYPGIADR	Actg1/K(1)DLYANTVLSGGTTMYPGIADR	Actg1/K(1)DLYANTVLSGGTTMYPGIADR	6.10103	6.58395	6.23882	6.54856	6.86401	6.18602	6.66988	0
Actg1/MQKEITALAPSTMK	Actg1/MQK(1)EITALAPSTMK			0	5.82694	5.83525
Actg1/VAPEEHPVLLTEAPLNPKANR	Actg1/VAPEEHPVLLTEAPLNPK(1)ANR	Actg1/VAPEEHPVLLTEAPLNPK(1)ANR	Actg1/VAPEEHPVLLTEAPLNPK(1)ANR	7.13659	7.15682	6.91765	7.16307	6.73846	7.00869	7.65689	7.50883
Actg2/DLTDYLMKILTER	Actg2/DLTDYLMK(1)ILTER	Actg2/DLTDYLMK(1)ILTER	Actg2/DLTDYLMK(1)ILTER	0	0	5.94631	7.46324	7.04434	7.22727	6.99603	7.42579
Actg2/DSYVGDEAQSKR	Actg2/DSYVGDEAQSK(1)R	Actg2/DSYVGDEAQSK(1)R	Actg2/DSYVGDEAQSK(1)R	6.4884	6.51746	6.45665	7.52593	7.28899	7.29986	0	6.53637
Actg2/EITALAPSTMKIK	Actg2/EITALAPSTMK(0.435)IK(0.565)	Actg2/EITALAPSTMK(0.998)IK(0.002)	Actg2/EITALAPSTMK(0.152)IK(0.848)	0	7.75345	7.90435	7.82841	8.33596	8.34873	8.81976	8.52106
Actg2/HQGVMVGMGQKDSYVGDEAQSK			Actg2/HQGVMVGMGQK(1)DSYVGDEAQSK							0	7.37484
Actg2/HQGVMVGMGQKDSYVGDEAQSKR	Actg2/HQGVMVGMGQK(1)DSYVGDEAQSKR			0	5.94069	6.19401
Actg2/MQKEITALAPSTMK	Actg2/MQK(1)EITALAPSTMK			0	5.82694	5.83525
Actn1/CQKICDQWDNLGALTQK		Actn1/CQK(1)ICDQWDNLGALTQK					6.554	0	0
Actn1/HRPELIDYGKLR	Actn1/HRPELIDYGK(1)LR			6.66171	5.2573	6.63759
Actn1/VQEKCQLEINFNTLQTK		Actn1/VQEK(1)CQLEINFNTLQTK	Actn1/VQEK(1)CQLEINFNTLQTK				7.43444	7.24711	7.4019	7.70606	7.30309
Actn2/QSILAIQNEVEKVIQSYSIR	Actn2/QSILAIQNEVEK(1)VIQSYSIR	Actn2/QSILAIQNEVEK(1)VIQSYSIR	Actn2/QSILAIQNEVEK(1)VIQSYSIR	6.24581	0	0	7.07133	6.96903	6.77949	6.72974	6.92145
Actn2/VQEKCQLEINFNTLQTK		Actn2/VQEK(1)CQLEINFNTLQTK	Actn2/VQEK(1)CQLEINFNTLQTK				7.43444	7.24711	7.4019	7.70606	7.30309
Actn4/DDPVTNLNNAFEVAEKYLDIPK		Actn4/DDPVTNLNNAFEVAEK(0.015)YLDIPK(0.985)					6.81821	6.55491	6.76501
Actn4/IAESNHIKLSGSNPYTTVTPQIINSK	Actn4/IAESNHIK(1)LSGSNPYTTVTPQIINSK	Actn4/IAESNHIK(1)LSGSNPYTTVTPQIINSK	Actn4/IAESNHIK(1)LSGSNPYTTVTPQIINSK	7.13021	6.70064	6.96912	6.80219	5.9245	7.00484	7.05721	7.18585
Actn4/KDDPVTNLNNAFEVAEKYLDIPK	Actn4/KDDPVTNLNNAFEVAEK(1)YLDIPK	Actn4/KDDPVTNLNNAFEVAEK(0.997)YLDIPK(0.003)	Actn4/K(0.001)DDPVTNLNNAFEVAEK(0.951)YLDIPK(0.049)	6.59623	6.75555	6.36035	7.18041	6.59823	7.05941	7.19728	7.16394
Actn4/VHKPPKVQEK		Actn4/VHK(0.021)PPK(0.959)VQEK(0.021)					0	0	5.71768
Actn4/VQEKCQLEINFNTLQTK		Actn4/VQEK(1)CQLEINFNTLQTK	Actn4/VQEK(1)CQLEINFNTLQTK				7.43444	7.24711	7.4019	7.70606	7.30309
Adgrb1/AQEKALDTSYVILPTATATLRPKPK	Adgrb1/AQEK(0.999)ALDTSYVILPTATATLRPKPK			0	6.45858	0
Adgrb1/DKAPKSSFIGDGDIFK	Adgrb1/DKAPK(1)SSFIGDGDIFK	Adgrb1/DKAPK(1)SSFIGDGDIFK	Adgrb1/DK(0.001)APK(0.999)SSFIGDGDIFK	6.83886	7.35218	6.92133	6.88566	7.33512	6.98854	7.10415	6.75878
Adgrb1/LAKGPPPTFNSLPANVSK	Adgrb1/LAK(1)GPPPTFNSLPANVSK			0	6.50932	0
Adgrb1/SSFIGDGDIFKK	Adgrb1/SSFIGDGDIFK(0.138)K(0.862)	Adgrb1/SSFIGDGDIFK(0.422)K(0.578)		0	6.20423	0	0	6.66298	0
Adgrb1/YPGGPLPDFPNHSLTLKK	Adgrb1/YPGGPLPDFPNHSLTLK(0.879)K(0.121)	Adgrb1/YPGGPLPDFPNHSLTLK(0.689)K(0.311)	Adgrb1/YPGGPLPDFPNHSLTLK(0.554)K(0.446)	6.1461	6.60426	6.36968	0	0	6.66086	7.6395	6.80359
Adgrb3/ISLNDDEEEKGTNPEGLSYSTLPGNVISK	Adgrb3/ISLNDDEEEK(1)GTNPEGLSYSTLPGNVISK	Adgrb3/ISLNDDEEEK(1)GTNPEGLSYSTLPGNVISK		0	6.87334	0	0	7.09823	0
Adgrb3/TAVKNFMASELDDNVGLSR	Adgrb3/TAVK(1)NFMASELDDNVGLSR		Adgrb3/TAVK(1)NFMASELDDNVGLSR	0	6.55345	0				7.50113	0
Agap2/AKYEQLLFLAPLGTTEEPLGR	Agap2/AK(1)YEQLLFLAPLGTTEEPLGR	Agap2/AK(1)YEQLLFLAPLGTTEEPLGR	Agap2/AK(1)YEQLLFLAPLGTTEEPLGR	0	6.97413	0	0	7.19673	0	7.47145	0
Agap2/FISGIFTKSTGGPPGPGPLPGPQGLSSSSGSR	Agap2/FISGIFTK(1)STGGPPGPGPLPGPQGLSSSSGSR		Agap2/FISGIFTK(1)STGGPPGPGPLPGPQGLSSSSGSR	0	6.76667	0				7.13754	0
Agap2/KLSTPSKTEGSAVQAEAK		Agap2/K(1)LSTPSKTEGSAVQAEAK					0	5.96565	0
Agap2/LSLWAAPPGPPLSGGLSPDSKPGGAPSSSR		Agap2/LSLWAAPPGPPLSGGLSPDSK(1)PGGAPSSSR					0	7.31203	0
Agap2/LSTPSKTEGSAVQAEAK		Agap2/LSTPSK(1)TEGSAVQAEAK	Agap2/LSTPSK(1)TEGSAVQAEAK				5.95494	7.07515	0	7.80256	0
Agap2/LSTPSKTEGSAVQAEAKR			Agap2/LSTPSKTEGSAVQAEAK(1)R							7.02596	0
Agap2/LSWPESEGKPR	Agap2/LSWPESEGK(1)PR	Agap2/LSWPESEGK(1)PR		0	6.32611	0	0	6.83989	0
Agap2/SGNSLNKEWK			Agap2/SGNSLNK(1)EWK							6.76573	0
Agap2/TSPKAVVNSQEWTLSR	Agap2/TSPK(1)AVVNSQEWTLSR	Agap2/TSPK(1)AVVNSQEWTLSR	Agap2/TSPK(1)AVVNSQEWTLSR	0	7.12005	0	0	7.33644	0	7.67348	0
Ak1/EVKQGEEFEQK		Ak1/EVK(1)QGEEFEQK					0	6.51374	0
Ak1/IIFVVGGPGSGKGTQCEK	Ak1/IIFVVGGPGSGK(0.028)GTQCEK(0.972)	Ak1/IIFVVGGPGSGK(0.965)GTQCEK(0.035)	Ak1/IIFVVGGPGSGK(0.411)GTQCEK(0.589)	0	6.66388	0	0	7.13618	0	7.90743	0
Ak1/IVQKYGYTHLSTGDLLR	Ak1/IVQK(1)YGYTHLSTGDLLR			0	7.11434	0
Ak1/RLETYYNATEPVISFYDKR	Ak1/RLETYYNATEPVISFYDK(1)R			0	6.87652	0
Ak5/AEQQGRPDDNLKATQR	Ak5/AEQQGRPDDNLK(1)ATQR			0	5.7849	0
Ak5/EAMVASLGNTKGFLIDGYPR		Ak5/EAMVASLGNTK(1)GFLIDGYPR					0	7.1905	6.40303
Ak5/IILVIGGPGSGKGTQSLK	Ak5/IILVIGGPGSGK(0.158)GTQSLK(0.842)	Ak5/IILVIGGPGSGK(0.224)GTQSLK(0.776)	Ak5/IILVIGGPGSGK(0.547)GTQSLK(0.453)	0	7.22008	0	0	7.08906	0	7.27335	0
Ak5/IITNGELAPQETTITEIKQK		Ak5/IITNGELAPQETTITEIK(0.848)QK(0.152)	Ak5/IITNGELAPQETTITEIK(0.97)QK(0.03)				0	7.45033	0	8.05388	0
Ak5/LAEKYGFTHLSTGELLR		Ak5/LAEK(1)YGFTHLSTGELLR	Ak5/LAEK(1)YGFTHLSTGELLR				0	7.32954	0	7.37803	0
Ak5/LAEKYGFTHLSTGELLRQELTSESER	Ak5/LAEK(1)YGFTHLSTGELLRQELTSESER			0	6.78798	0
Ak5/LVNFKQNAAPLVK	Ak5/LVNFK(1)QNAAPLVK		Ak5/LVNFK(1)QNAAPLVK	0	6.79262	0				8.01678	0
Ak5/MNTNDAKEYLAR	Ak5/MNTNDAK(1)EYLAR	Ak5/MNTNDAK(1)EYLAR	Ak5/MNTNDAK(1)EYLAR	0	6.04321	0	0	6.71417	0	7.04324	0
Ak5/RAEQQGRPDDNLKATQR		Ak5/RAEQQGRPDDNLK(1)ATQR	Ak5/RAEQQGRPDDNLK(1)ATQR				0	7.37793	0	7.63985	0
Ak5/VKWDTFVSQEKK	Ak5/VKWDTFVSQEK(0.86)K(0.14)			6.01783	6.84203	0
Ak5/WDTFVSQEKK		Ak5/WDTFVSQEK(0.848)K(0.152)					0	6.98191	0
Aldh3b1/ATEKILAEVLPR	Aldh3b1/ATEK(1)ILAEVLPR	Aldh3b1/ATEK(1)ILAEVLPR	Aldh3b1/ATEK(1)ILAEVLPR	6.53642	0	6.37676	6.85955	0	6.9347	0	7.47227
Aldoa/GILAADESTGSIAKR	Aldoa/GILAADESTGSIAK(1)R	Aldoa/GILAADESTGSIAK(1)R		5.90751	6.62955	5.83201	0	6.73177	5.90234
Aldoa/IVAPGKGILAADESTGSIAK			Aldoa/IVAPGK(1)GILAADESTGSIAK							7.13859	0
Aldoart2/GILAADESTGSIAKR	Aldoart2/GILAADESTGSIAK(1)R	Aldoart2/GILAADESTGSIAK(1)R		5.90751	6.62955	5.83201	0	6.73177	5.90234
Aldoart2/IVAPGKGILAADESTGSIAK			Aldoart2/IVAPGK(1)GILAADESTGSIAK							7.13859	0
Ank2/AGNLDKVVEYLK	Ank2/AGNLDK(1)VVEYLK			6.88389	5.68429	6.94168
Ank2/IENPNSLQDQSHALLKY	Ank2/IENPNSLQDQSHALLK(1)Y			6.13716	0	6.06767
Ank2/IENPNSLQDQSHALLKYWLER		Ank2/IENPNSLQDQSHALLK(1)YWLER					7.13107	0	0
Ank2/IKQDSNLIGPEGGVLSSTVVSQVQAVFPEGALTKR	Ank2/IKQDSNLIGPEGGVLSSTVVSQVQAVFPEGALTK(1)R			0	0	6.61216
Ank2/ILGNKATFSPIVTLEPR	Ank2/ILGNK(1)ATFSPIVTLEPR	Ank2/ILGNK(1)ATFSPIVTLEPR	Ank2/ILGNK(1)ATFSPIVTLEPR	6.2858	0	0	7.01578	0	6.8393	6.58984	6.63464
Ank2/KDDTKSAALLLQNDHNADVQSK	Ank2/K(0.211)DDTK(0.789)SAALLLQNDHNADVQSK(0.001)			6.31099	0	6.33788
Ank2/KGFTPLHVAAKYGSLDVAK	Ank2/KGFTPLHVAAK(1)YGSLDVAK			6.35234	6.5606	6.59378
Ank2/NGYTPLHIAAKK	Ank2/NGYTPLHIAAK(0.441)K(0.559)			6.21648	0	5.98453
Ank2/VLVKEGANINAQSQNGFTPLYMAAQENHIDVVK		Ank2/VLVK(1)EGANINAQSQNGFTPLYMAAQENHIDVVK	Ank2/VLVK(1)EGANINAQSQNGFTPLYMAAQENHIDVVK				7.5225	6.51303	7.47677	0	7.77977
Ank2/VVEYLKGGIDINTCNQNGLNALHLAAK		Ank2/VVEYLK(0.996)GGIDINTCNQNGLNALHLAAK(0.004)					7.48269	6.35515	6.883
Ank2/YGSLDVAKLLLQR		Ank2/YGSLDVAK(1)LLLQR					0	6.13245	0
Ank3/ALDYIKNGVDVNICNQNGLNALHLASK		Ank3/ALDYIK(1)NGVDVNICNQNGLNALHLASK					7.18994	0	6.59572
Ank3/DGKNATTDALTSVLTK		Ank3/DGK(1)NATTDALTSVLTK					5.69542	6.27142	5.82426
Ank3/HKLANPPPMVEGEGLASR	Ank3/HK(1)LANPPPMVEGEGLASR	Ank3/HK(1)LANPPPMVEGEGLASR	Ank3/HK(1)LANPPPMVEGEGLASR	6.13644	5.88165	6.20284	6.71346	0	6.83395	0	6.83614
Ank3/IYKDVSENGLGR		Ank3/IYK(1)DVSENGLGR					0	6.30378	0
Ank3/KDDTKAAALLLQNDTNADVESK	Ank3/K(0.134)DDTK(0.866)AAALLLQNDTNADVESK			0	6.25912	5.92933
Ank3/LGKADIVQQLLQQGASPNAATTSGYTPLHLAAR	Ank3/LGK(1)ADIVQQLLQQGASPNAATTSGYTPLHLAAR		Ank3/LGK(1)ADIVQQLLQQGASPNAATTSGYTPLHLAAR	0	7.09262	0				7.57805	0
Ank3/NGYTPLHIAAKK	Ank3/NGYTPLHIAAK(0.441)K(0.559)			6.21648	0	5.98453
Ank3/SGLTPLHVAAHYDNQKVALLLLDQGASPHAAAK	Ank3/SGLTPLHVAAHYDNQK(1)VALLLLDQGASPHAAAK	Ank3/SGLTPLHVAAHYDNQK(1)VALLLLDQGASPHAAAK		7.67807	6.64184	7.70455	7.24281	0	6.81744
Anks1b/FIDAANKNIIAEHEIR	Anks1b/FIDAANK(1)NIIAEHEIR			5.5849	7.11598	0
Anks1b/GINTKYETTIF	Anks1b/GINTK(1)YETTIF	Anks1b/GINTK(1)YETTIF	Anks1b/GINTK(1)YETTIF	0	6.98918	0	6.33037	7.42091	0	7.89199	0
Anks1b/KGGILGGGSGPLPLSNLLSIWR		Anks1b/K(1)GGILGGGSGPLPLSNLLSIWR					0	7.03671	0
Anks1b/LHDDPPQKPPR	Anks1b/LHDDPPQK(1)PPR	Anks1b/LHDDPPQK(1)PPR	Anks1b/LHDDPPQK(1)PPR	0	6.76176	5.22966	6.38648	6.86234	5.86251	7.67336	0
Anks1b/NSKLETPLDLAALYGR		Anks1b/NSK(1)LETPLDLAALYGR					0	6.95691	0
Anks1b/SVIDPSEQKTLANLPWIVEPGQEAK	Anks1b/SVIDPSEQK(1)TLANLPWIVEPGQEAK	Anks1b/SVIDPSEQK(1)TLANLPWIVEPGQEAK	Anks1b/SVIDPSEQK(1)TLANLPWIVEPGQEAK	0	7.11608	0	0	7.28115	0	7.56373	0
Anks1b/SVQIDPSEQKTLANLPWIVEPGQEAK	Anks1b/SVQIDPSEQK(1)TLANLPWIVEPGQEAK	Anks1b/SVQIDPSEQK(1)TLANLPWIVEPGQEAK	Anks1b/SVQIDPSEQK(1)TLANLPWIVEPGQEAK	6.76279	7.72329	6.62962	0	7.77838	6.97436	8.30096	6.85847
Anks1b/TGNVALVEKLLSGR	Anks1b/TGNVALVEK(1)LLSGR			0	6.25032	0
Anks1b/TLANLPWIVEPGQEAKR	Anks1b/TLANLPWIVEPGQEAK(1)R	Anks1b/TLANLPWIVEPGQEAK(1)R	Anks1b/TLANLPWIVEPGQEAK(1)R	6.71645	7.76845	6.70532	7.39227	7.77613	7.38863	8.3724	7.51996
Anks1b/YYPVDGYSLLKR	Anks1b/YYPVDGYSLLK(1)R	Anks1b/YYPVDGYSLLK(1)R	Anks1b/YYPVDGYSLLK(1)R	0	6.90851	0	6.52772	7.94505	6.63931	8.21304	6.59235
Anp32e/CPNLTYLNLSGNKIK		Anp32e/CPNLTYLNLSGNK(0.974)IK(0.026)					0	6.99764	0
Anp32e/IKDLSTVEALQNLK	Anp32e/IK(1)DLSTVEALQNLK	Anp32e/IK(1)DLSTVEALQNLK	Anp32e/IK(1)DLSTVEALQNLK	0	6.62511	0	0	6.9275	0	7.04246	0
Anp32e/IKDLSTVEALQNLKNLK	Anp32e/IK(0.007)DLSTVEALQNLK(0.956)NLK(0.037)		Anp32e/IKDLSTVEALQNLK(0.5)NLK(0.5)	0	6.63273	0				6.93025	0
Anp32e/LPSLNKLR	Anp32e/LPSLNK(1)LR			0	5.70267	0
Apba2/SDLNGPTDNNNIPETKK	Apba2/SDLNGPTDNNNIPETK(0.5)K(0.5)	Apba2/SDLNGPTDNNNIPETK(0.567)K(0.433)	Apba2/SDLNGPTDNNNIPETK(0.5)K(0.5)	0	6.43527	0	0	7.02837	0	6.81617	0
Apbb1/CLVNGLSLDHSKLVDVPFQVEFPAPK	Apbb1/CLVNGLSLDHSK(1)LVDVPFQVEFPAPK	Apbb1/CLVNGLSLDHSK(1)LVDVPFQVEFPAPK	Apbb1/CLVNGLSLDHSK(1)LVDVPFQVEFPAPK	0	6.16083	0	0	7.07276	0	6.79355	0
Apbb1/FQVYYLGNVPVAKPVGVDVINGALESVLSSSSR		Apbb1/FQVYYLGNVPVAK(1)PVGVDVINGALESVLSSSSR					0	6.71963	0
Arc/ELELPQKQGEPLDQFLWR	Arc/ELELPQK(1)QGEPLDQFLWR	Arc/ELELPQK(1)QGEPLDQFLWR	Arc/ELELPQK(1)QGEPLDQFLWR	0	7.7251	6.80377	7.59004	8.0766	6.46443	7.18141	7.15066
Arc/GGPAAKPNVILQIGK	Arc/GGPAAK(1)PNVILQIGK	Arc/GGPAAK(1)PNVILQIGK		6.2605	6.81471	6.24827	6.5759	6.4391	6.66765
Arc/HPLPKTLEQLIQR	Arc/HPLPK(1)TLEQLIQR		Arc/HPLPK(1)TLEQLIQR	5.95673	6.83053	5.86516				7.13059	0
Arc/KEFLQYSEGTLSR	Arc/K(1)EFLQYSEGTLSR			5.72069	5.98704	6.02975
Arfgap1/ASGQPQSAAASGDKAFEDWLNDDLGSYQGAQENR	Arfgap1/ASGQPQSAAASGDK(1)AFEDWLNDDLGSYQGAQENR	Arfgap1/ASGQPQSAAASGDK(1)AFEDWLNDDLGSYQGAQENR		0	7.05104	0	0	7.30432	0
Arfgap1/DKVATLAEGK		Arfgap1/DK(1)VATLAEGK					0	7.05254	0
Arfgap1/DKVATLAEGKEWSLESSPAQNWTPPQPK	Arfgap1/DK(1)VATLAEGKEWSLESSPAQNWTPPQPK			0	7.52993	0
Arfgap1/EDDFLNNAMSSLYSGWSSFTTGASKFASAAK		Arfgap1/EDDFLNNAMSSLYSGWSSFTTGASK(0.908)FASAAK(0.092)					0	6.8262	0
Arfgap1/EWSLESSPAQNWTPPQPKTLQFTAHR		Arfgap1/EWSLESSPAQNWTPPQPK(1)TLQFTAHR					0	7.23558	0
Arfgap1/FGSQASQKFWGYK	Arfgap1/FGSQASQK(1)FWGYK	Arfgap1/FGSQASQK(0.998)FWGYK(0.002)		0	7.23325	0	0	7.28596	0
Arfgap1/FREFLETQDDYEPSWSLQDKYSSR	Arfgap1/FREFLETQDDYEPSWSLQDK(1)YSSR	Arfgap1/FREFLETQDDYEPSWSLQDK(1)YSSR	Arfgap1/FREFLETQDDYEPSWSLQDK(1)YSSR	0	7.63269	0	0	7.74136	0	8.23269	0
Arfgap1/FWGYKQQSEPASELGHSLNENVLKPAQEK	Arfgap1/FWGYK(1)QQSEPASELGHSLNENVLKPAQEK			0	7.02894	0
Arfgap1/KAAPSTADEGWDNQNW	Arfgap1/K(1)AAPSTADEGWDNQNW			0	6.20398	0
Arfgap1/VATLAEGKEWSLESSPAQNWTPPQPK	Arfgap1/VATLAEGK(1)EWSLESSPAQNWTPPQPK	Arfgap1/VATLAEGK(1)EWSLESSPAQNWTPPQPK	Arfgap1/VATLAEGK(1)EWSLESSPAQNWTPPQPK	0	7.5972	0	0	6.66611	0	7.25563	0
Arfgap1/VATLAEGKEWSLESSPAQNWTPPQPKTLQFTAHR	Arfgap1/VATLAEGKEWSLESSPAQNWTPPQPK(1)TLQFTAHR			0	6.71324	0
Arfgap1/YVGFGNTVPPQKR	Arfgap1/YVGFGNTVPPQK(1)R	Arfgap1/YVGFGNTVPPQK(1)R		0	6.31214	0	0	7.32871	0
Arhgef2/AAVASVTPEKQATELALLQR		Arhgef2/AAVASVTPEK(1)QATELALLQR	Arhgef2/AAVASVTPEK(1)QATELALLQR				0	6.99321	0	7.02584	0
Arhgef2/KTYSEFCSR		Arhgef2/K(1)TYSEFCSR					0	6.94286	0
Arhgef2/RGLSSLSLAKSVSTTNIAGHFNDESPLGLR	Arhgef2/RGLSSLSLAK(1)SVSTTNIAGHFNDESPLGLR			0	7.25322	0
Arl8b/DLPNALDEKQLIEK	Arl8b/DLPNALDEK(1)QLIEK	Arl8b/DLPNALDEK(1)QLIEK	Arl8b/DLPNALDEK(1)QLIEK	6.37361	6.48339	6.12924	6.58982	6.70623	6.72766	7.3134	6.32652
Armc6/AIAGNDDVKDAIVR	Armc6/AIAGNDDVK(1)DAIVR	Armc6/AIAGNDDVK(1)DAIVR	Armc6/AIAGNDDVK(1)DAIVR	0	6.71921	0	0	7.27087	0	7.68222	0
Armc6/SQVFSKPILDLGAEELILQAR	Armc6/SQVFSK(1)PILDLGAEELILQAR	Armc6/SQVFSK(1)PILDLGAEELILQAR	Armc6/SQVFSK(1)PILDLGAEELILQAR	0	6.81833	0	0	7.17895	0	7.34252	0
Arpc1a/DGIWKPTLVILR		Arpc1a/DGIWK(1)PTLVILR					7.64987	7.36199	7.30782
Arpc1a/EVDEKPASTPWGSK		Arpc1a/EVDEK(1)PASTPWGSK					6.75929	5.89997	5.45231
Arpc1a/LDVPKQSIQR		Arpc1a/LDVPK(1)QSIQR	Arpc1a/LDVPK(1)QSIQR				6.40722	5.45856	5.78733	0	6.18121
Arpc1a/VFSAYIKEVDEKPASTPWGSK	Arpc1a/VFSAYIK(0.028)EVDEK(0.972)PASTPWGSK(0.001)			6.09335	0	0
Atp1a1/AAVPDAVGKCR	Atp1a1/AAVPDAVGK(1)CR	Atp1a1/AAVPDAVGK(1)CR		6.91041	6.90634	6.95658	6.80619	7.63511	7.76765
Atp1a1/AIAKGVGIISEGNETVEDIAAR	Atp1a1/AIAK(1)GVGIISEGNETVEDIAAR			6.11641	6.4036	6.44908
Atp1a1/QGAIVAVTGDGVNDSPALKK	Atp1a1/QGAIVAVTGDGVNDSPALK(0.5)K(0.5)	Atp1a1/QGAIVAVTGDGVNDSPALK(0.123)K(0.877)	Atp1a1/QGAIVAVTGDGVNDSPALK(0.5)K(0.5)	6.08192	6.10823	6.28517	0	0	6.23915	6.48565	0
Atp1a2/AAVPDAVGKCR	Atp1a2/AAVPDAVGK(1)CR	Atp1a2/AAVPDAVGK(1)CR		6.91041	6.90634	6.95658	6.80619	7.63511	7.76765
Atp1a2/AIAKGVGIISEGNETVEDIAAR	Atp1a2/AIAK(1)GVGIISEGNETVEDIAAR			6.11641	6.4036	6.44908
Atp1a2/GFKFDTDELNFPTEK	Atp1a2/GFK(1)FDTDELNFPTEK	Atp1a2/GFK(1)FDTDELNFPTEK		6.64087	7.28387	7.05273	7.04556	7.28124	7.07904
Atp1a2/QGAIVAVTGDGVNDSPALKK	Atp1a2/QGAIVAVTGDGVNDSPALK(0.5)K(0.5)	Atp1a2/QGAIVAVTGDGVNDSPALK(0.123)K(0.877)	Atp1a2/QGAIVAVTGDGVNDSPALK(0.5)K(0.5)	6.08192	6.10823	6.28517	0	0	6.23915	6.48565	0
Atp1a2/VLGFCQLNLPSGKFPR		Atp1a2/VLGFCQLNLPSGK(1)FPR					7.15103	0	6.45829
Atp1a2/YQVDLSKGLTNQR	Atp1a2/YQVDLSK(1)GLTNQR			6.54574	6.50922	6.61945
Atp1a3/AAVPDAVGKCR	Atp1a3/AAVPDAVGK(1)CR	Atp1a3/AAVPDAVGK(1)CR		6.91041	6.90634	6.95658	6.80619	7.63511	7.76765
Atp1a3/AIAKGVGIISEGNETVEDIAAR	Atp1a3/AIAK(1)GVGIISEGNETVEDIAAR			6.11641	6.4036	6.44908
Atp1a3/CIELSSGSVKLMR		Atp1a3/CIELSSGSVK(1)LMR	Atp1a3/CIELSSGSVK(1)LMR				7.04548	6.7778	6.94395	6.58001	7.13284
Atp1a3/DLDDLKKEVAMTEHK	Atp1a3/DLDDLK(0.207)K(0.792)EVAMTEHK			0	0	6.23289
Atp1a3/GGQDNIPVLKR	Atp1a3/GGQDNIPVLK(1)R	Atp1a3/GGQDNIPVLK(1)R	Atp1a3/GGQDNIPVLK(1)R	6.43723	5.08547	6.42919	7.12359	6.99438	7.20623	7.18769	6.77433
Atp1a3/KYNTDCVQGLTHSK		Atp1a3/K(1)YNTDCVQGLTHSK					6.55044	6.06303	6.43486
Atp1a3/KYNTDCVQGLTHSKAQEILAR	Atp1a3/K(0.003)YNTDCVQGLTHSK(0.997)AQEILAR			0	0	6.38995
Atp1a3/QGAIVAVTGDGVNDSPALKK	Atp1a3/QGAIVAVTGDGVNDSPALK(0.5)K(0.5)	Atp1a3/QGAIVAVTGDGVNDSPALK(0.123)K(0.877)	Atp1a3/QGAIVAVTGDGVNDSPALK(0.5)K(0.5)	6.08192	6.10823	6.28517	0	0	6.23915	6.48565	0
Atp1a3/YNTDCVQGLTHSKAQEILAR		Atp1a3/YNTDCVQGLTHSK(1)AQEILAR					7.37985	0	6.89086
Atp2b1/AIATKCGILHPGEDFLCLEGK		Atp2b1/AIATK(1)CGILHPGEDFLCLEGK					6.66189	0	0
Atp2b1/GEIEQERIDKIWPK	Atp2b1/GEIEQERIDK(1)IWPK			6.341	0	6.25971
Atp2b1/IEQEQKFTVIR	Atp2b1/IEQEQK(1)FTVIR	Atp2b1/IEQEQK(1)FTVIR		6.17275	6.38236	6.25537	5.66469	6.52848	6.67523
Atp2b1/IQESYGDVYGICTKLK		Atp2b1/IQESYGDVYGICTK(0.95)LK(0.05)					6.75642	0	6.87346
Atp2b1/IRNEKGEIEQER	Atp2b1/IRNEK(1)GEIEQER	Atp2b1/IRNEK(1)GEIEQER	Atp2b1/IRNEK(1)GEIEQER	6.34402	0	6.30313	7.07562	6.78606	7.03878	7.01296	7.45594
Atp2b1/KIQESYGDVYGICTK		Atp2b1/K(1)IQESYGDVYGICTK					6.09184	0	0
Atp2b1/QVVAVTGDGTNDGPALKK	Atp2b1/QVVAVTGDGTNDGPALK(0.5)K(0.5)	Atp2b1/QVVAVTGDGTNDGPALK(0.5)K(0.5)	Atp2b1/QVVAVTGDGTNDGPALK(0.5)K(0.5)	5.8024	5.67026	5.70822	6.79766	0	6.67844	7.21775	0
Atp2b2/GDMTNSDFYSKNQR		Atp2b2/GDMTNSDFYSK(1)NQR					5.46249	0	6.24971
Atp2b2/GEIEQERIDKIWPK	Atp2b2/GEIEQERIDK(1)IWPK			6.341	0	6.25971
Atp2b2/IKETYGDTEAICR	Atp2b2/IK(1)ETYGDTEAICR	Atp2b2/IK(1)ETYGDTEAICR		6.3223	6.11932	6.44861	6.77309	0	6.27474
Atp2b2/IRNEKGEIEQER	Atp2b2/IRNEK(1)GEIEQER	Atp2b2/IRNEK(1)GEIEQER	Atp2b2/IRNEK(1)GEIEQER	6.34402	0	6.30313	7.07562	6.78606	7.03878	7.01296	7.45594
Atp2b2/QVVAVTGDGTNDGPALKK	Atp2b2/QVVAVTGDGTNDGPALK(0.5)K(0.5)	Atp2b2/QVVAVTGDGTNDGPALK(0.5)K(0.5)	Atp2b2/QVVAVTGDGTNDGPALK(0.5)K(0.5)	5.8024	5.67026	5.70822	6.79766	0	6.67844	7.21775	0
Atp2b3/IEQEQKFTVIR	Atp2b3/IEQEQK(1)FTVIR	Atp2b3/IEQEQK(1)FTVIR		6.17275	6.38236	6.25537	5.66469	6.52848	6.67523
Atp2b3/IRNEKGEIEQER	Atp2b3/IRNEK(1)GEIEQER	Atp2b3/IRNEK(1)GEIEQER	Atp2b3/IRNEK(1)GEIEQER	6.34402	0	6.30313	7.07562	6.78606	7.03878	7.01296	7.45594
Atp2b3/QVVAVTGDGTNDGPALKK	Atp2b3/QVVAVTGDGTNDGPALK(0.5)K(0.5)	Atp2b3/QVVAVTGDGTNDGPALK(0.5)K(0.5)	Atp2b3/QVVAVTGDGTNDGPALK(0.5)K(0.5)	5.8024	5.67026	5.70822	6.79766	0	6.67844	7.21775	0
Atp2b4/DDFLCLEGKEFNSLIR		Atp2b4/DDFLCLEGK(1)EFNSLIR					6.63466	0	6.20238
Atp2b4/LKTSPIEGLSGNPADLEKR	Atp2b4/LKTSPIEGLSGNPADLEK(1)R			0	5.85419	5.92879
Atp2b4/QVVAVTGDGTNDGPALKK	Atp2b4/QVVAVTGDGTNDGPALK(0.5)K(0.5)	Atp2b4/QVVAVTGDGTNDGPALK(0.5)K(0.5)	Atp2b4/QVVAVTGDGTNDGPALK(0.5)K(0.5)	5.8024	5.67026	5.70822	6.79766	0	6.67844	7.21775	0
Atxn10/LVGEEQLTKDDISIFVR	Atxn10/LVGEEQLTK(1)DDISIFVR	Atxn10/LVGEEQLTK(1)DDISIFVR	Atxn10/LVGEEQLTK(1)DDISIFVR	6.45378	0	6.80225	7.31404	0	6.01469	7.62281	7.45222
Baiap2/AFPTQTAGTFKQRPYSVAVPAFSQGLDDYGAR	Baiap2/AFPTQTAGTFK(1)QRPYSVAVPAFSQGLDDYGAR			0	6.73796	0
Baiap2/DGWHYGESEKTK		Baiap2/DGWHYGESEK(0.933)TK(0.067)					0	6.77908	0
Baiap2/NSYATTENKTLPR	Baiap2/NSYATTENK(1)TLPR	Baiap2/NSYATTENK(1)TLPR	Baiap2/NSYATTENK(1)TLPR	5.43091	5.82293	0	6.82587	6.59819	6.87902	7.89138	6.60366
Baiap2/NYEKALAGVTFAAK	Baiap2/NYEK(1)ALAGVTFAAK		Baiap2/NYEK(1)ALAGVTFAAK	5.9254	0	5.77584				6.91399	6.4613
Baiap2/SNLVISDPIPGAKPLPVPPELAPFVGR	Baiap2/SNLVISDPIPGAK(1)PLPVPPELAPFVGR	Baiap2/SNLVISDPIPGAK(1)PLPVPPELAPFVGR		6.2878	0	0	6.5576	7.05971	6.51089
Baiap2/SVTPKNSYATTENK		Baiap2/SVTPK(1)NSYATTENK					6.52324	6.74003	5.89311
Basp1/AEGAGTEEEGTPKESEPQAAADATEVK	Basp1/AEGAGTEEEGTPK(1)ESEPQAAADATEVK	Basp1/AEGAGTEEEGTPK(1)ESEPQAAADATEVK	Basp1/AEGAGTEEEGTPK(1)ESEPQAAADATEVK	6.41365	0	6.42202	6.8666	6.49937	0	0	7.0916
Basp1/AEPEKSEGAAEEQPEPAPAPEQEAAAPGPAAGGEAPK	Basp1/AEPEK(1)SEGAAEEQPEPAPAPEQEAAAPGPAAGGEAPK			6.26293	0	6.15734
Basp1/AGEASAESTGAADGAAPEEGEAKK		Basp1/AGEASAESTGAADGAAPEEGEAK(0.828)K(0.172)	Basp1/AGEASAESTGAADGAAPEEGEAK(0.835)K(0.165)				6.29719	0	5.41009	0	6.71835
Basp1/AGEASAESTGAADGAAPEEGEAKKTEAPAAAGPEAK	Basp1/AGEASAESTGAADGAAPEEGEAK(0.06)K(0.939)TEAPAAAGPEAK(0.001)	Basp1/AGEASAESTGAADGAAPEEGEAK(0.424)K(0.576)TEAPAAAGPEAK(0.001)	Basp1/AGEASAESTGAADGAAPEEGEAK(0.208)K(0.792)TEAPAAAGPEAK	7.06569	0	6.80764	6.29719	0	6.34019	6.56047	7.1623
Basp1/ETPAASEAPSSAAKAPAPAAPAAAEPQAEAPAAAASSEQSVAVKE	Basp1/ETPAASEAPSSAAK(1)APAPAAPAAAEPQAEAPAAAASSEQSVAVKE		Basp1/ETPAASEAPSSAAK(1)APAPAAPAAAEPQAEAPAAAASSEQSVAVKE	6.59506	0	0				0	6.91742
Basp1/KTEAPAAAGPEAKSDAAPAASDSKPSSAEPAPSSK	Basp1/K(0.013)TEAPAAAGPEAK(0.986)SDAAPAASDSK(0.001)PSSAEPAPSSK			6.18904	0	6.19044
Basp1/SDAAPAASDSKPSSAEPAPSSK	Basp1/SDAAPAASDSK(1)PSSAEPAPSSK	Basp1/SDAAPAASDSK(1)PSSAEPAPSSK	Basp1/SDAAPAASDSK(1)PSSAEPAPSSK	6.26635	0	6.12704	6.76961	6.4189	6.64319	7.29612	7.33953
Basp1/SDAAPAASDSKPSSAEPAPSSKETPAASEAPSSAAK	Basp1/SDAAPAASDSK(0.152)PSSAEPAPSSK(0.847)ETPAASEAPSSAAK(0.001)		Basp1/SDAAPAASDSKPSSAEPAPSSK(0.999)ETPAASEAPSSAAK	6.16143	0	5.78514				0	6.68187
Bcor/RLIVNKNAGETLLQR	Bcor/RLIVNK(1)NAGETLLQR	Bcor/RLIVNK(1)NAGETLLQR	Bcor/RLIVNK(1)NAGETLLQR	7.10428	7.2577	7.14727	8.28246	7.71084	7.95131	8.18546	8.33634
Bcorl1/RLIVNKNAGETLLQR	Bcorl1/RLIVNK(1)NAGETLLQR	Bcorl1/RLIVNK(1)NAGETLLQR	Bcorl1/RLIVNK(1)NAGETLLQR	7.10428	7.2577	7.14727	8.28246	7.71084	7.95131	8.18546	8.33634
Bcr/DSTTKNSLETLLYKPVDR			Bcr/DSTTK(0.982)NSLETLLYK(0.018)PVDR							7.42086	0
Bcr/HQDGLPYIDDSPSSSPHLSSKGR	Bcr/HQDGLPYIDDSPSSSPHLSSK(1)GR			0	6.26548	0
Bcr/NSLETLLYKPVDR	Bcr/NSLETLLYK(1)PVDR	Bcr/NSLETLLYK(1)PVDR	Bcr/NSLETLLYK(1)PVDR	0	6.47715	0	0	7.05759	0	7.42581	0
Bcr/VGDLFQKLASQLGVYR	Bcr/VGDLFQK(1)LASQLGVYR	Bcr/VGDLFQK(1)LASQLGVYR		0	6.00809	0	0	6.83633	0
Begain/FAKAASTLGSPLEAQVAPGFAR	Begain/FAK(1)AASTLGSPLEAQVAPGFAR	Begain/FAK(1)AASTLGSPLEAQVAPGFAR		0	6.71007	0	0	7.01833	0
Begain/LSALQEQKGELR	Begain/LSALQEQK(1)GELR	Begain/LSALQEQK(1)GELR	Begain/LSALQEQK(1)GELR	0	6.61011	0	5.72327	6.7349	5.06097	7.27448	5.92504
Begain/VHKVSELPSDFQQR	Begain/VHK(1)VSELPSDFQQR			5.52706	6.58081	5.40819
Begain/VLEKPDPGSLSSR	Begain/VLEK(1)PDPGSLSSR			0	6.23631	5.62515
Begain/YYGGGGGGGAAGGGSPGDKAEGR	Begain/YYGGGGGGGAAGGGSPGDK(1)AEGR	Begain/YYGGGGGGGAAGGGSPGDK(1)AEGR	Begain/YYGGGGGGGAAGGGSPGDK(1)AEGR	0	5.73919	0	0	6.72861	0	7.18946	0
Birc6/GSSYKLLVEQAK	Birc6/GSSYK(1)LLVEQAK	Birc6/GSSYK(1)LLVEQAK	Birc6/GSSYK(1)LLVEQAK	6.67995	6.14659	6.87548	7.25537	6.44655	7.40703	6.38491	5.85443
Brsk1/DLKPENLLLDEKNNIR	Brsk1/DLKPENLLLDEK(1)NNIR	Brsk1/DLKPENLLLDEK(1)NNIR	Brsk1/DLKPENLLLDEK(1)NNIR	0	7.40033	0	0	7.58862	0	8.15948	0
Brsk1/GMIEVEPEKR		Brsk1/GMIEVEPEK(1)R					0	5.98076	0
Bsn/DSAVDLSSLKHSYSLGFADGR	Bsn/DSAVDLSSLK(1)HSYSLGFADGR	Bsn/DSAVDLSSLK(1)HSYSLGFADGR	Bsn/DSAVDLSSLK(1)HSYSLGFADGR	0	7.40379	0	6.13906	7.45264	6.00134	7.86493	0
Bsn/KYGLALDPVSGR		Bsn/K(1)YGLALDPVSGR					6.86018	7.9054	5.76697
Bsn/RTDPATPVVKPVPEAPK	Bsn/RTDPATPVVK(0.992)PVPEAPK(0.008)			0	0	5.94396
Bsn/TAVKPTPIILTDQGMDLTSLAVEAR	Bsn/TAVK(1)PTPIILTDQGMDLTSLAVEAR			0	6.53185	0
Cacna1b/KEISSVWANLPQK	Cacna1b/K(1)EISSVWANLPQK	Cacna1b/K(1)EISSVWANLPQK	Cacna1b/K(1)EISSVWANLPQK	6.76241	6.53811	6.88862	7.22953	6.62577	7.07602	7.10965	7.08095
Camk1d/AEYEFDSPYWDDISDSAKDFIR		Camk1d/AEYEFDSPYWDDISDSAK(1)DFIR	Camk1d/AEYEFDSPYWDDISDSAK(1)DFIR				0	7.28215	0	7.455	0
Camk1d/GKESSIENEIAVLR	Camk1d/GK(1)ESSIENEIAVLR	Camk1d/GK(1)ESSIENEIAVLR	Camk1d/GK(1)ESSIENEIAVLR	0	7.22835	0	0	7.64519	0	7.97067	0
Camk1d/HPWIAGDTALSKNIHESVSAQIR	Camk1d/HPWIAGDTALSK(1)NIHESVSAQIR			0	7.1503	0
Camk1d/IVEKGFYTEK		Camk1d/IVEK(1)GFYTEK					0	7.09837	0
Camk2a/AGAYDFPSPEWDTVTPEAKDLINK	Camk2a/AGAYDFPSPEWDTVTPEAK(0.99)DLINK(0.01)	Camk2a/AGAYDFPSPEWDTVTPEAK(0.992)DLINK(0.008)	Camk2a/AGAYDFPSPEWDTVTPEAK(0.992)DLINK(0.008)	7.11671	9.52559	7.11327	7.91785	9.46641	7.5662	10.1037	7.43732
Camk2a/CVKVLAGQEYAAK	Camk2a/CVK(1)VLAGQEYAAK	Camk2a/CVK(1)VLAGQEYAAK		0	7.80895	0	0	8.38568	6.14916
Camk2a/DGKWQIVHFHR	Camk2a/DGK(1)WQIVHFHR	Camk2a/DGK(1)WQIVHFHR	Camk2a/DGK(1)WQIVHFHR	0	7.4836	0	0	7.65384	0	7.33175	0
Camk2a/DLINKMLTINPSKR	Camk2a/DLINK(1)MLTINPSK(1)R	Camk2a/DLINK(1)MLTINPSK(1)R	Camk2a/DLINK(1)MLTINPSK(1)R	7.16732	8.84505	7.48748	8.12179	9.75358	7.99243	10.0034	7.94711
Camk2a/DLKPENLLLASK	Camk2a/DLK(1)PENLLLASK			6.60937	9.03862	6.64774
Camk2a/DLKPENLLLASKLK		Camk2a/DLK(1)PENLLLASK(0.994)LK(0.006)	Camk2a/DLK(1)PENLLLASK(0.963)LK(0.037)				6.5414	9.20645	6.36414	9.46371	6.70165
Camk2a/DLKPENLLLASKLKGAAVK	Camk2a/DLK(0.998)PENLLLASK(0.04)LK(0.154)GAAVK(0.808)			0	8.16026	0
Camk2a/ESSESTNTTIEDEDTKVR		Camk2a/ESSESTNTTIEDEDTK(1)VR	Camk2a/ESSESTNTTIEDEDTK(1)VR				6.67321	7.95129	6.10958	8.45823	0
Camk2a/FTEEYQLFEELGKGAFSVVR		Camk2a/FTEEYQLFEELGK(1)GAFSVVR	Camk2a/FTEEYQLFEELGK(1)GAFSVVR				6.63073	8.83853	6.39969	9.10612	0
Camk2a/FTEEYQLFEELGKGAFSVVRR	Camk2a/FTEEYQLFEELGK(1)GAFSVVRR			0	8.11491	6.05717
Camk2a/IINTKKLSAR		Camk2a/IINTK(1)K(1)LSAR	Camk2a/IINTK(1)K(1)LSAR				0	7.99895	0	8.7009	0
Camk2a/ITAAEALKHPWISHR		Camk2a/ITAAEALK(1)HPWISHR	Camk2a/ITAAEALK(1)HPWISHR				6.76373	8.78236	6.49976	9.72214	7.52088
Camk2a/KLKGAILTTMLATR	Camk2a/K(0.727)LK(0.273)GAILTTMLATR	Camk2a/K(0.56)LK(0.44)GAILTTMLATR		0	6.93408	0	0	7.23598	0
Camk2a/KNDGVKESSESTNTTIEDEDTK	Camk2a/K(0.898)NDGVK(0.102)ESSESTNTTIEDEDTK		Camk2a/K(1)NDGVK(1)ESSESTNTTIEDEDTK	0	6.56053	5.43465				7.05196	0
Camk2a/KQEIIKVTEQLIEAISNGDFESYTK		Camk2a/K(0.042)QEIIK(0.958)VTEQLIEAISNGDFESYTK	Camk2a/K(0.014)QEIIK(0.986)VTEQLIEAISNGDFESYTK				0	6.75392	0	7.17759	0
Camk2a/KSSSSVQLMESSESTNTTIEDEDTKVR	Camk2a/K(1)SSSSVQLMESSESTNTTIEDEDTKVR			0	6.09527	0
Camk2a/LKGAILTTMLATR	Camk2a/LK(1)GAILTTMLATR	Camk2a/LK(1)GAILTTMLATR	Camk2a/LK(1)GAILTTMLATR	0	8.35576	0	6.64922	8.90574	0	9.62308	0
Camk2a/LLKHPNIVR	Camk2a/LLK(1)HPNIVR	Camk2a/LLK(1)HPNIVR	Camk2a/LLK(1)HPNIVR	0	8.66022	0	0	7.41961	0	9.71994	6.51866
Camk2a/LYQQIKAGAYDFPSPEWDTVTPEAKDLINK	Camk2a/LYQQIK(1)AGAYDFPSPEWDTVTPEAK(0.974)DLINK(0.026)	Camk2a/LYQQIK(1)AGAYDFPSPEWDTVTPEAK(0.988)DLINK(0.012)	Camk2a/LYQQIK(1)AGAYDFPSPEWDTVTPEAK(0.784)DLINK(0.216)	6.71331	9.2638	6.68388	7.52978	9.76081	0	10.2741	7.6462
Camk2a/MLTINPSKR	Camk2a/MLTINPSK(1)R	Camk2a/MLTINPSK(1)R	Camk2a/MLTINPSK(1)R	0	8.06595	0	6.95076	9.23739	6.30859	9.74038	7.48346
Camk2a/NDGVKESSESTNTTIEDEDTKVR	Camk2a/NDGVK(1)ESSESTNTTIEDEDTK(1)VR	Camk2a/NDGVK(1)ESSESTNTTIEDEDTKVR	Camk2a/NDGVK(1)ESSESTNTTIEDEDTKVR	6.15767	7.92078	0	6.97434	8.39282	6.98416	8.97852	7.32531
Camk2a/QETVDCLKK			Camk2a/QETVDCLK(0.999)K(0.001)							9.35731	0
Camk2a/QETVDCLKKFNAR	Camk2a/QETVDCLK(1)K(1)FNAR	Camk2a/QETVDCLK(1)K(1)FNAR		0	8.11281	0	0	7.60478	0
Camk2a/RCVKVLAGQEYAAK			Camk2a/RCVK(1)VLAGQEYAAK							8.70297	0
Camk2a/RITAAEALKHPWISHR	Camk2a/RITAAEALK(1)HPWISHR			7.303	9.42007	7.20726
Camk2a/VLAGQEYAAKIINTK	Camk2a/VLAGQEYAAK(1)IINTK	Camk2a/VLAGQEYAAK(1)IINTK	Camk2a/VLAGQEYAAK(1)IINTK	6.25578	8.85694	6.40183	6.89031	9.11261	6.32197	9.52616	6.85089
Camk2a/VLAGQEYAAKIINTKK	Camk2a/VLAGQEYAAK(0.86)IINTK(0.522)K(0.618)			0	7.40892	0
Camk2b/AGAYDFPSPEWDTVTPEAKNLINQMLTINPAK	Camk2b/AGAYDFPSPEWDTVTPEAK(0.995)NLINQMLTINPAK(0.005)			0	7.89625	0
Camk2b/AGAYDFPSPEWDTVTPEAKNLINQMLTINPAKR		Camk2b/AGAYDFPSPEWDTVTPEAK(1)NLINQMLTINPAK(1)R	Camk2b/AGAYDFPSPEWDTVTPEAK(1)NLINQMLTINPAK(1)R				7.95479	8.51757	7.13956	8.84098	7.52701
Camk2b/CVKLCTGHEYAAK	Camk2b/CVK(1)LCTGHEYAAK	Camk2b/CVK(1)LCTGHEYAAK		0	6.50321	0	6.26088	7.42755	5.80336
Camk2b/DGKWQNVHFHCSGAPVAPLQ	Camk2b/DGK(1)WQNVHFHCSGAPVAPLQ			0	6.74725	0
Camk2b/DLKPENLLLASK	Camk2b/DLK(1)PENLLLASK			6.60937	8.99531	6.6985
Camk2b/DLKPENLLLASKCK	Camk2b/DLKPENLLLASK(0.998)CK(0.002)	Camk2b/DLK(1)PENLLLASK(0.403)CK(0.597)	Camk2b/DLK(1)PENLLLASK(0.998)CK(0.002)	0	8.61835	5.74111	0	8.29367	0	9.44434	6.70165
Camk2b/ESSDSTNTTIEDEDAKAPR			Camk2b/ESSDSTNTTIEDEDAK(1)APR							6.829	0
Camk2b/ESSDSTNTTIEDEDAKAR	Camk2b/ESSDSTNTTIEDEDAK(1)AR	Camk2b/ESSDSTNTTIEDEDAK(1)AR	Camk2b/ESSDSTNTTIEDEDAK(1)AR	0	6.73222	5.58519	6.62685	7.37096	6.45962	7.48593	6.60509
Camk2b/FTDEYQLYEDIGKGAFSVVR		Camk2b/FTDEYQLYEDIGK(1)GAFSVVR	Camk2b/FTDEYQLYEDIGK(1)GAFSVVR				7.2222	8.66317	6.13963	8.97448	7.05169
Camk2b/FTDEYQLYEDIGKGAFSVVRR	Camk2b/FTDEYQLYEDIGK(1)GAFSVVRR			0	8.3002	6.64185
Camk2b/IINTKKLSAR		Camk2b/IINTK(1)K(1)LSAR	Camk2b/IINTK(1)K(1)LSAR				0	7.74949	0	8.67262	0
Camk2b/ITAHEALKHPWVCQR		Camk2b/ITAHEALK(1)HPWVCQR	Camk2b/ITAHEALK(1)HPWVCQR				0	7.80479	0	8.4442	0
Camk2b/KADGVKPQTNSTK		Camk2b/K(0.017)ADGVK(0.982)PQTNSTK(0.001)					0	6.42141	0
Camk2b/KADGVKPQTNSTKNSSAITSPK		Camk2b/KADGVKPQTNSTK(1)NSSAITSPK	Camk2b/KADGVKPQTNSTK(1)NSSAITSPK				0	6.76805	0	7.82982	0
Camk2b/KLKGAILTTMLATR	Camk2b/K(0.727)LK(0.273)GAILTTMLATR	Camk2b/K(0.56)LK(0.44)GAILTTMLATR		0	6.93408	0	0	7.23598	0
Camk2b/KQEIIKTTEQLIEAVNNGDFEAYAK	Camk2b/K(0.926)QEIIK(0.073)TTEQLIEAVNNGDFEAYAK	Camk2b/K(0.037)QEIIK(0.963)TTEQLIEAVNNGDFEAYAK	Camk2b/K(0.231)QEIIK(0.769)TTEQLIEAVNNGDFEAYAK	0	7.06187	0	5.67496	6.7367	0	7.39229	0
Camk2b/LCTGHEYAAKIINTK	Camk2b/LCTGHEYAAK(1)IINTK	Camk2b/LCTGHEYAAK(1)IINTK	Camk2b/LCTGHEYAAK(1)IINTK	0	7.25969	0	0	7.85444	5.76961	8.60447	7.20039
Camk2b/LKGAILTTMLATR	Camk2b/LK(1)GAILTTMLATR	Camk2b/LK(1)GAILTTMLATR	Camk2b/LK(1)GAILTTMLATR	0	8.35576	0	6.64922	8.90574	0	9.62308	0
Camk2b/LLKHSNIVR	Camk2b/LLK(1)HSNIVR	Camk2b/LLK(1)HSNIVR	Camk2b/LLK(1)HSNIVR	0	7.46331	0	5.80144	7.96586	5.72081	8.8656	6.50177
Camk2b/LYQQIKAGAYDFPSPEWDTVTPEAK	Camk2b/LYQQIK(1)AGAYDFPSPEWDTVTPEAK	Camk2b/LYQQIK(1)AGAYDFPSPEWDTVTPEAK	Camk2b/LYQQIK(1)AGAYDFPSPEWDTVTPEAK	6.71331	9.21851	6.68388	7.52978	9.72281	0	10.221	7.6462
Camk2b/NFSAAKSLLNK		Camk2b/NFSAAK(0.029)SLLNK(0.971)	Camk2b/NFSAAK(1)SLLNK				0	7.27974	0	7.2244	0
Camk2b/NLINQMLTINPAKR	Camk2b/NLINQMLTINPAK(1)R	Camk2b/NLINQMLTINPAK(1)R	Camk2b/NLINQMLTINPAK(1)R	0	8.27786	5.85303	7.26874	8.66167	0	8.93568	7.17389
Camk2b/NSSAITSPKGSLPPAALEPQTTVIHNPVDGIK	Camk2b/NSSAITSPK(1)GSLPPAALEPQTTVIHNPVDGIK	Camk2b/NSSAITSPK(1)GSLPPAALEPQTTVIHNPVDGIK	Camk2b/NSSAITSPK(1)GSLPPAALEPQTTVIHNPVDGIK	0	7.83984	0	0	7.5239	0	7.17586	0
Camk2b/QETVECLKK	Camk2b/QETVECLK(0.989)K(0.011)	Camk2b/QETVECLK(1)K		0	7.3082	0	6.42961	8.72814	6.05801
Camk2b/QETVECLKKFNAR			Camk2b/QETVECLK(1)K(1)FNAR							8.8968	5.78631
Camk2b/QTTAPATMSTAASGTTMGLVEQAKSLLNK	Camk2b/QTTAPATMSTAASGTTMGLVEQAK(0.02)SLLNK(0.98)			0	6.84991	0
Camk2b/RITAHEALKHPWVCQR	Camk2b/RITAHEALK(1)HPWVCQR			0	8.17181	0
Camk2b/SLLNKKADGVKPQTNSTK	Camk2b/SLLNK(0.419)K(0.57)ADGVK(0.004)PQTNSTK(0.007)			0	6.73536	0
Camk2d/AGAYDFPSPEWDTVTPEAKDLINK	Camk2d/AGAYDFPSPEWDTVTPEAK(0.99)DLINK(0.01)	Camk2d/AGAYDFPSPEWDTVTPEAK(0.992)DLINK(0.008)	Camk2d/AGAYDFPSPEWDTVTPEAK(0.992)DLINK(0.008)	7.11671	9.52559	7.11327	7.91785	9.47246	7.5662	10.108	7.43732
Camk2d/AGAYDFPSPEWDTVTPEAKDLINKMLTINPAK		Camk2d/AGAYDFPSPEWDTVTPEAK(0.983)DLINK(0.837)MLTINPAK(0.18)					7.80466	9.67425	7.4592
Camk2d/ANVVTSPKENIPTPALESTESSNTTIEDEDVKAR	Camk2d/ANVVTSPK(0.999)ENIPTPALESTESSNTTIEDEDVK(0.001)AR			0	6.66687	0
Camk2d/CMKIPTGQEYAAK		Camk2d/CMK(1)IPTGQEYAAK					0	6.75011	0
Camk2d/DLINKMLTINPAK			Camk2d/DLINK(1)MLTINPAK							10.0004	7.72047
Camk2d/DLINKMLTINPAKR	Camk2d/DLINK(0.09)MLTINPAK(0.91)R	Camk2d/DLINKMLTINPAK(1)R		6.90596	8.13427	6.91513	7.22157	8.39162	5.741
Camk2d/DLKPENLLLASK		Camk2d/DLK(1)PENLLLASK	Camk2d/DLK(1)PENLLLASK				6.5414	9.17368	6.36414	9.40724	6.70165
Camk2d/DLKPENLLLASKSK	Camk2d/DLK(1)PENLLLASK(0.987)SK(0.013)	Camk2d/DLK(1)PENLLLASK(0.963)SK(0.037)	Camk2d/DLKPENLLLASK(0.973)SK(0.027)	0	8.08217	0	5.50887	7.951	0	8.37511	0
Camk2d/DLKPENLLLASKSKGAAVK	Camk2d/DLKPENLLLASK(0.965)SK(0.386)GAAVK(0.648)			0	6.7803	0
Camk2d/FTDEYQLFEELGKGAFSVVR		Camk2d/FTDEYQLFEELGK(1)GAFSVVR	Camk2d/FTDEYQLFEELGK(1)GAFSVVR				0	8.00303	0	8.25705	0
Camk2d/FTDEYQLFEELGKGAFSVVRR	Camk2d/FTDEYQLFEELGK(1)GAFSVVRR			0	7.25098	0
Camk2d/IINTKKLSAR		Camk2d/IINTK(1)K(1)LSAR	Camk2d/IINTK(1)K(1)LSAR				0	7.74949	0	8.67262	0
Camk2d/INNKANVVTSPK	Camk2d/INNK(1)ANVVTSPK	Camk2d/INNK(1)ANVVTSPK	Camk2d/INNK(1)ANVVTSPK	0	5.70782	0	6.13874	7.63507	6.18373	8.39335	0
Camk2d/IPTGQEYAAKIINTK	Camk2d/IPTGQEYAAK(0.994)IINTK(0.006)	Camk2d/IPTGQEYAAK(1)IINTK	Camk2d/IPTGQEYAAK(0.998)IINTK(0.002)	0	8.00225	0	6.36194	8.17834	5.8147	8.60636	0
Camk2d/ITASEALKHPWICQR	Camk2d/ITASEALK(1)HPWICQR	Camk2d/ITASEALK(1)HPWICQR	Camk2d/ITASEALK(1)HPWICQR	0	7.72583	6.24613	0	7.68572	5.91463	8.46995	7.42047
Camk2d/KLKGAILTTMLATR	Camk2d/K(0.727)LK(0.273)GAILTTMLATR	Camk2d/K(0.56)LK(0.44)GAILTTMLATR		0	6.93408	0	0	7.23598	0
Camk2d/KPDGVKINNK		Camk2d/KPDGVK(0.998)INNK(0.002)					0	6.15906	0
Camk2d/LKGAILTTMLATR	Camk2d/LK(1)GAILTTMLATR	Camk2d/LK(1)GAILTTMLATR	Camk2d/LK(1)GAILTTMLATR	0	8.35576	0	6.64922	8.90574	0	9.62308	0
Camk2d/LLKHPNIVR	Camk2d/LLK(1)HPNIVR	Camk2d/LLK(1)HPNIVR	Camk2d/LLK(1)HPNIVR	0	8.66022	0	0	7.41961	0	9.71994	6.51866
Camk2d/LYQQIKAGAYDFPSPEWDTVTPEAKDLINK	Camk2d/LYQQIK(1)AGAYDFPSPEWDTVTPEAK(0.216)DLINK(0.784)	Camk2d/LYQQIK(1)AGAYDFPSPEWDTVTPEAK(0.988)DLINK(0.012)	Camk2d/LYQQIK(1)AGAYDFPSPEWDTVTPEAK(0.784)DLINK(0.216)	0	8.38061	0	7.52978	9.76081	0	10.2741	7.6462
Camk2d/MLTINPAKR			Camk2d/MLTINPAK(1)R							9.96995	7.22984
Camk2d/NFSAAKSLLK	Camk2d/NFSAAK(1)SLLK	Camk2d/NFSAAK(1)SLLK	Camk2d/NFSAAK(1)SLLK	0	7.53778	0	5.74875	8.19841	5.33818	8.52037	0
Camk2d/QETVDCLKK			Camk2d/QETVDCLK(0.999)K(0.001)							9.35731	0
Camk2d/QETVDCLKKFNAR	Camk2d/QETVDCLK(1)K(1)FNAR	Camk2d/QETVDCLK(1)K(1)FNAR		0	8.11281	0	0	7.60478	0
Camk2d/SGSPTVPIKPPCIPNGKENFSGGTSLWQNI		Camk2d/SGSPTVPIK(0.107)PPCIPNGK(0.893)ENFSGGTSLWQNI					0	6.43468	0
Camk2d/SLLKKPDGVK	Camk2d/SLLK(0.928)K(0.072)PDGVK(0.001)	Camk2d/SLLK(0.352)K(0.645)PDGVK(0.002)	Camk2d/SLLK(0.929)K(0.071)PDGVK	0	6.62366	0	0	7.41081	5.45685	8.22593	0
Camk2g/AGAYDFPSPEWDTVTPEAKNLINQMLTINPAK	Camk2g/AGAYDFPSPEWDTVTPEAK(0.995)NLINQMLTINPAK(0.005)			0	7.89625	0
Camk2g/AGAYDFPSPEWDTVTPEAKNLINQMLTINPAKR		Camk2g/AGAYDFPSPEWDTVTPEAK(1)NLINQMLTINPAK(1)R	Camk2g/AGAYDFPSPEWDTVTPEAK(1)NLINQMLTINPAK(1)R				7.95479	8.51757	7.13956	8.84098	7.52701
Camk2g/DLKPENLLLASK	Camk2g/DLK(1)PENLLLASK			6.60937	8.99531	6.6985
Camk2g/DLKPENLLLASKCK	Camk2g/DLKPENLLLASK(0.998)CK(0.002)	Camk2g/DLK(1)PENLLLASK(0.403)CK(0.597)	Camk2g/DLK(1)PENLLLASK(0.998)CK(0.002)	0	8.61835	5.74111	0	8.29367	0	9.44434	6.70165
Camk2g/FTDDYQLFEELGKGAFSVVR		Camk2g/FTDDYQLFEELGK(1)GAFSVVR	Camk2g/FTDDYQLFEELGK(1)GAFSVVR				0	8.34869	0	8.66854	0
Camk2g/FTDDYQLFEELGKGAFSVVRR	Camk2g/FTDDYQLFEELGK(1)GAFSVVRR			0	7.85046	0
Camk2g/GSTESCNTTTEDEDLKVR		Camk2g/GSTESCNTTTEDEDLK(1)VR					0	6.5416	0
Camk2g/IINTKKLSAR		Camk2g/IINTK(1)K(1)LSAR	Camk2g/IINTK(1)K(1)LSAR				0	7.74949	0	8.67262	0
Camk2g/ITADQALKHPWVCQR		Camk2g/ITADQALK(1)HPWVCQR	Camk2g/ITADQALK(1)HPWVCQR				6.27068	8.40827	0	8.76896	0
Camk2g/LKGAILTTMLVSR	Camk2g/LK(1)GAILTTMLVSR	Camk2g/LK(1)GAILTTMLVSR		0	6.54261	0	0	6.57002	0
Camk2g/LLKHPNIVR	Camk2g/LLK(1)HPNIVR	Camk2g/LLK(1)HPNIVR	Camk2g/LLK(1)HPNIVR	0	8.66022	0	0	7.41961	0	9.71994	6.51866
Camk2g/LYQQIKAGAYDFPSPEWDTVTPEAK	Camk2g/LYQQIK(1)AGAYDFPSPEWDTVTPEAK	Camk2g/LYQQIK(1)AGAYDFPSPEWDTVTPEAK	Camk2g/LYQQIK(1)AGAYDFPSPEWDTVTPEAK	6.71331	9.21851	6.68388	7.52978	9.72281	0	10.221	7.6462
Camk2g/NFSAAKSLLNK		Camk2g/NFSAAK(0.029)SLLNK(0.971)	Camk2g/NFSAAK(1)SLLNK				0	7.27974	0	7.2244	0
Camk2g/NLINQMLTINPAKR	Camk2g/NLINQMLTINPAK(1)R	Camk2g/NLINQMLTINPAK(1)R	Camk2g/NLINQMLTINPAK(1)R	0	8.27786	5.85303	7.26874	8.66167	0	8.93568	7.17389
Camk2g/RITADQALKHPWVCQR	Camk2g/RITADQALK(1)HPWVCQR			0	8.17249	0
Camk2g/TSTQEYAAKIINTK	Camk2g/TSTQEYAAK(1)IINTK	Camk2g/TSTQEYAAK(1)IINTK	Camk2g/TSTQEYAAK(1)IINTK	0	7.70977	0	0	6.79164	0	7.95919	0
Camk4/AAVKAVVASSR	Camk4/AAVK(1)AVVASSR	Camk4/AAVK(1)AVVASSR	Camk4/AAVK(1)AVVASSR	0	5.90057	0	0	7.04336	0	7.45286	0
Camk4/DLKPENLLYATPAPDAPLK	Camk4/DLK(1)PENLLYATPAPDAPLK	Camk4/DLK(1)PENLLYATPAPDAPLK	Camk4/DLK(1)PENLLYATPAPDAPLK	0	7.11022	0	0	7.5372	0	7.73142	0
Camk4/DLKPENLLYATPAPDAPLKIADFGLSK	Camk4/DLKPENLLYATPAPDAPLK(0.361)IADFGLSK(0.639)	Camk4/DLK(1)PENLLYATPAPDAPLK(0.021)IADFGLSK(0.979)	Camk4/DLKPENLLYATPAPDAPLK(0.991)IADFGLSK(0.009)	0	7.32187	0	0	7.73604	0	8.42912	0
Camk4/ILNCEYYFISPWWDEVSLNAKDLVK			Camk4/ILNCEYYFISPWWDEVSLNAK(0.585)DLVK(0.415)							6.7377	0
Camk4/IVEKGYYSER		Camk4/IVEK(1)GYYSER	Camk4/IVEK(1)GYYSER				0	7.47927	0	7.12339	0
Camkk1/GSQATQGGPAKQLLPLER		Camkk1/GSQATQGGPAK(1)QLLPLER					0	7.16191	0
Camkk1/LLKQYGFPR		Camkk1/LLK(1)QYGFPR					0	6.71595	0
Camkk1/LQSEIGKGAYGVVR	Camkk1/LQSEIGK(1)GAYGVVR	Camkk1/LQSEIGK(1)GAYGVVR	Camkk1/LQSEIGK(1)GAYGVVR	0	6.66716	0	0	6.92527	0	6.81155	0
Camkv/DGVCAQIEKNFAR		Camkv/DGVCAQIEK(1)NFAR	Camkv/DGVCAQIEK(1)NFAR				0	7.4962	0	7.23772	0
Camkv/ITAEEAISHEWISGNAASDKNIK	Camkv/ITAEEAISHEWISGNAASDK(0.5)NIK(0.5)			0	6.54398	0
Camkv/ITAEEAISHEWISGNAASDKNIKDGVCAQIEK	Camkv/ITAEEAISHEWISGNAASDK(0.232)NIK(0.735)DGVCAQIEK(0.032)			0	7.54118	0
Camkv/KILAGDYEFDSPYWDDISQAAK	Camkv/K(1)ILAGDYEFDSPYWDDISQAAK			0	7.6058	0
Camkv/KILAGDYEFDSPYWDDISQAAKDLVTR	Camkv/KILAGDYEFDSPYWDDISQAAK(1)DLVTR	Camkv/K(1)ILAGDYEFDSPYWDDISQAAK(1)DLVTR	Camkv/K(1)ILAGDYEFDSPYWDDISQAAK(1)DLVTR	0	6.09885	0	0	7.93381	0	8.47939	0
Camkv/LENGLIKEPCGTPEYLAPEVVGR	Camkv/LENGLIK(1)EPCGTPEYLAPEVVGR	Camkv/LENGLIK(1)EPCGTPEYLAPEVVGR		0	6.52726	0	0	6.60555	0
Camkv/NIKDGVCAQIEK		Camkv/NIK(1)DGVCAQIEK					0	7.12457	0
Camkv/NLKLENLVYYNR	Camkv/NLK(1)LENLVYYNR	Camkv/NLK(1)LENLVYYNR	Camkv/NLK(1)LENLVYYNR	0	7.04226	0	0	7.51788	0	7.90291	0
Camkv/NSKIVISDFHLAK	Camkv/NSK(1)IVISDFHLAK			0	6.60351	0
Camkv/PFGCVTLGDKK		Camkv/PFGCVTLGDK(0.413)K(0.587)					6.3423	7.56186	6.1924
Capza1/IDWNKILSYK		Capza1/IDWNK(1)ILSYK					7.9026	7.58111	7.70383
Capza1/TKIDWNKILSYK	Capza1/TKIDWNK(1)ILSYK		Capza1/TKIDWNK(1)ILSYK	7.34563	7.17484	7.35465				7.39426	7.5034
Capza2/IDWNKILSYK		Capza2/IDWNK(1)ILSYK					7.9026	7.58111	7.70383
Capza2/TKIDWNKILSYK	Capza2/TKIDWNK(1)ILSYK		Capza2/TKIDWNK(1)ILSYK	7.34563	7.17484	7.35465				7.39426	7.5034
Caskin1/ATKDYCNNYDLTSLNVK			Caskin1/ATK(1)DYCNNYDLTSLNVK							7.68776	0
Caskin1/GKEQELVQAVK	Caskin1/GK(1)EQELVQAVK	Caskin1/GK(1)EQELVQAVK	Caskin1/GK(1)EQELVQAVK	6.08304	6.47425	0	0	6.92197	0	6.56648	0
Caskin1/GKEQELVQAVKAEDVGTAQR	Caskin1/GKEQELVQAVK(1)AEDVGTAQR			0	6.84576	0
Caskin1/LLATVLSQKSVSESSPGDSPVKPPEGSSGAAR	Caskin1/LLATVLSQK(1)SVSESSPGDSPVKPPEGSSGAAR		Caskin1/LLATVLSQK(1)SVSESSPGDSPVKPPEGSSGAAR	0	7.14142	0				7.09251	0
Caskin1/NTYSQTALDIVHQFTTSQASKEIK	Caskin1/NTYSQTALDIVHQFTTSQASK(0.985)EIK(0.015)			0	6.72755	0
Caskin1/SGTALHEAALCGKTEVVR	Caskin1/SGTALHEAALCGK(1)TEVVR			0	6.20426	0
Caskin1/SVSESSPGDSPVKPPEGSSGAAR	Caskin1/SVSESSPGDSPVK(1)PPEGSSGAAR	Caskin1/SVSESSPGDSPVK(1)PPEGSSGAAR	Caskin1/SVSESSPGDSPVK(1)PPEGSSGAAR	0	6.53662	0	0	6.82127	0	7.39055	0
Caskin1/VGYFPSSLGEAIVKR	Caskin1/VGYFPSSLGEAIVK(1)R	Caskin1/VGYFPSSLGEAIVK(1)R	Caskin1/VGYFPSSLGEAIVK(1)R	0	7.13934	0	0	7.50826	0	7.6287	0
Cbr1/GQTAVQKLQAEGLSPR	Cbr1/GQTAVQK(1)LQAEGLSPR	Cbr1/GQTAVQK(1)LQAEGLSPR	Cbr1/GQTAVQK(1)LQAEGLSPR	0	7.62615	0	0	7.81512	0	8.06479	0
Cbr1/KFSGDVVLAARDEER	Cbr1/K(1)FSGDVVLAARDEER			0	6.30679	0
Cbr1/KGVHAEEGWPNSAYGVTK		Cbr1/K(1)GVHAEEGWPNSAYGVTK					0	5.6635	0
Cbr1/SPEEGAETPVYLALLPPDAEGPHGQFVQDKK	Cbr1/SPEEGAETPVYLALLPPDAEGPHGQFVQDK(0.5)K(0.5)	Cbr1/SPEEGAETPVYLALLPPDAEGPHGQFVQDK(0.5)K(0.5)		0	6.81961	0	0	6.85846	0
Cbr1/SSSRPVALVTGANKGIGFAITR	Cbr1/SSSRPVALVTGANK(1)GIGFAITR	Cbr1/SSSRPVALVTGANK(1)GIGFAITR	Cbr1/SSSRPVALVTGANK(1)GIGFAITR	0	7.18808	0	0	7.44012	0	7.5033	0
Cdk16/DLKPQNLLINER	Cdk16/DLK(1)PQNLLINER	Cdk16/DLK(1)PQNLLINER		0	6.7884	0	0	7.19546	0
Cdk16/EVQLQKEANIR		Cdk16/EVQLQK(1)EANIR					0	6.93118	0
Cdk16/EVSLLKDLK	Cdk16/EVSLLK(1)DLK			0	6.23787	0
Cdk16/GELKLADFGLAR	Cdk16/GELK(1)LADFGLAR	Cdk16/GELK(1)LADFGLAR	Cdk16/GELK(1)LADFGLAR	0	6.99378	0	5.78512	7.61147	0	7.68088	0
Cdk16/IHKLPDTTSIFALKEVQLQK	Cdk16/IHKLPDTTSIFALK(0.999)EVQLQK(0.001)			0	6.77809	0
Cdk16/KHPFFLSLGER	Cdk16/K(1)HPFFLSLGER			0	6.43241	5.34471
Cdk16/LDSDGADLLTKLLQFEGR		Cdk16/LDSDGADLLTK(1)LLQFEGR					0	7.04599	0
Cdk16/LTLNSPIFDKPLSR	Cdk16/LTLNSPIFDK(1)PLSR			0	6.46007	0
Cdk17/DLKPQNLLINER	Cdk17/DLK(1)PQNLLINER	Cdk17/DLK(1)PQNLLINER		0	6.7884	0	0	7.19546	0
Cdk17/EIQLQKDPGFR	Cdk17/EIQLQK(1)DPGFR			0	6.39886	0
Cdk17/EVSLLKDLK	Cdk17/EVSLLK(1)DLK			0	6.23787	0
Cdk17/GELKLADFGLAR	Cdk17/GELK(1)LADFGLAR	Cdk17/GELK(1)LADFGLAR	Cdk17/GELK(1)LADFGLAR	0	6.99378	0	5.78512	7.61147	0	7.68088	0
Cdk17/LLGTPSQETWPGVSSNDEFKNYNFPK	Cdk17/LLGTPSQETWPGVSSNDEFK(0.918)NYNFPK(0.082)			0	6.77549	0
Cdk18/DLKPQNLLINER	Cdk18/DLK(1)PQNLLINER	Cdk18/DLK(1)PQNLLINER		0	6.7884	0	0	7.19546	0
Cdk18/EIQLQKDPGYR	Cdk18/EIQLQK(1)DPGYR			0	6.29135	0
Cdk18/EVSLLKDLK	Cdk18/EVSLLK(1)DLK			0	6.23787	0
Cdk18/GELKLADFGLAR	Cdk18/GELK(1)LADFGLAR	Cdk18/GELK(1)LADFGLAR	Cdk18/GELK(1)LADFGLAR	0	6.99378	0	5.78512	7.61147	0	7.68088	0
Cdk18/LDKLGEGTYATVFK	Cdk18/LDK(1)LGEGTYATVFK			0	6.38817	0
Cdk18/LDTEGINLLSSLLLYESKSR	Cdk18/LDTEGINLLSSLLLYESK(1)SR	Cdk18/LDTEGINLLSSLLLYESK(1)SR	Cdk18/LDTEGINLLSSLLLYESK(1)SR	0	6.2769	0	6.03435	6.97506	0	7.52022	6.03683
Cdk18/LPQEFLQKLQLENPGLPKPLTR	Cdk18/LPQEFLQK(1)LQLENPGLPKPLTR			0	6.90715	0
Cdk18/LQLENPGLPKPLTR	Cdk18/LQLENPGLPK(1)PLTR			0	6.64047	0
Cdk5/DLKPQNLLINR	Cdk5/DLK(1)PQNLLINR	Cdk5/DLK(1)PQNLLINR	Cdk5/DLK(1)PQNLLINR	0	6.79078	6.15109	6.11408	7.43642	0	7.82745	6.93366
Cdk5/DLLQNLLKCNPVQR		Cdk5/DLLQNLLK(1)CNPVQR	Cdk5/DLLQNLLK(1)CNPVQR				6.28387	7.61427	6.5097	8.00479	6.59497
Cdk5/IGEGTYGTVFKAK	Cdk5/IGEGTYGTVFK(0.969)AK(0.031)	Cdk5/IGEGTYGTVFK(0.965)AK(0.035)	Cdk5/IGEGTYGTVFK(0.813)AK(0.187)	0	6.76798	5.8859	6.11783	7.22045	5.52757	7.0456	0
Cdk5/LPDYKPYPMYPATTSLVNVVPK		Cdk5/LPDYK(1)PYPMYPATTSLVNVVPK	Cdk5/LPDYK(1)PYPMYPATTSLVNVVPK				0	7.17912	0	6.99224	0
Cdk5/NGELKLADFGLAR	Cdk5/NGELK(1)LADFGLAR	Cdk5/NGELK(1)LADFGLAR	Cdk5/NGELK(1)LADFGLAR	0	6.50051	0	0	6.8228	0	7.27182	0
Cep170b/GASPVTPSTTPPPPTDPQLTKAR	Cep170b/GASPVTPSTTPPPPTDPQLTK(1)AR		Cep170b/GASPVTPSTTPPPPTDPQLTK(1)AR	0	6.34003	0				6.81441	0
Cep170b/KSFVGPGEVDGPGR		Cep170b/K(1)SFVGPGEVDGPGR					0	6.55386	0
Cep170b/LSQTLVKDVAILAR	Cep170b/LSQTLVK(1)DVAILAR			0	6.1396	0
Cfl1/KEDLVFIFWAPENAPLKSK		Cfl1/KEDLVFIFWAPENAPLK(0.076)SK(0.924)	Cfl1/KEDLVFIFWAPENAPLK(0.022)SK(0.978)				6.56541	5.72418	5.99815	6.51797	6.82626
Cfl1/LGGSAVISLEGKPL	Cfl1/LGGSAVISLEGK(1)PL	Cfl1/LGGSAVISLEGK(1)PL		5.7866	6.6035	0	6.75416	7.2887	6.38184
Cfl1/YALYDATYETKESK		Cfl1/YALYDATYETK(0.955)ESK(0.045)					0	6.68339	0
Chic1/SIQKLLEWENNR	Chic1/SIQK(1)LLEWENNR	Chic1/SIQK(1)LLEWENNR	Chic1/SIQK(1)LLEWENNR	7.26855	7.01662	7.20577	7.63017	7.58564	7.32891	7.9099	7.60846
Chic2/SIEKLLEWENNR	Chic2/SIEK(1)LLEWENNR	Chic2/SIEK(1)LLEWENNR	Chic2/SIEK(1)LLEWENNR	6.56364	0	6.69706	7.39752	6.60342	7.11853	6.3662	7.27593
Ckb/FCTGLTQIETLFKSK		Ckb/FCTGLTQIETLFK(0.999)SK(0.001)	Ckb/FCTGLTQIETLFK(0.9)SK(0.1)				0	7.62488	0	7.69685	0
Ckb/GGNMKEVFTR		Ckb/GGNMK(1)EVFTR					0	6.90242	0
Ckb/HGGYQPSDEHKTDLNPDNLQGGDDLDPNYVLSSR	Ckb/HGGYQPSDEHK(1)TDLNPDNLQGGDDLDPNYVLSSR	Ckb/HGGYQPSDEHK(1)TDLNPDNLQGGDDLDPNYVLSSR	Ckb/HGGYQPSDEHK(1)TDLNPDNLQGGDDLDPNYVLSSR	0	8.44165	0	0	8.06625	0	8.96785	0
Ckb/LEQGQAIDDLMPAQK	Ckb/LEQGQAIDDLMPAQK(1)	Ckb/LEQGQAIDDLMPAQK(1)	Ckb/LEQGQAIDDLMPAQK(1)	0	7.37086	0	0	8.34731	0	8.58156	0
Ckb/LRFPAEDEFPDLSSHNNHMAKVLTPELYAELR	Ckb/LRFPAEDEFPDLSSHNNHMAK(1)VLTPELYAELR			0	7.38792	0
Ckb/PFSNSHNTQKLR	Ckb/PFSNSHNTQK(1)LR	Ckb/PFSNSHNTQK(1)LR	Ckb/PFSNSHNTQK(1)LR	0	6.48676	0	0	8.0923	0	8.33706	0
Ckb/RAIEKLAVEALSSLDGDLSGR	Ckb/RAIEK(1)LAVEALSSLDGDLSGR	Ckb/RAIEK(1)LAVEALSSLDGDLSGR	Ckb/RAIEK(1)LAVEALSSLDGDLSGR	0	7.7834	0	6.34702	7.84874	0	8.52256	6.9583
Ckb/SKNYEFMWNPHLGYILTCPSNLGTGLR		Ckb/SK(1)NYEFMWNPHLGYILTCPSNLGTGLR					0	7.48075	0
Cldn11/FYYSSGSSSPTHAKSAHV	Cldn11/FYYSSGSSSPTHAK(1)SAHV	Cldn11/FYYSSGSSSPTHAK(1)SAHV	Cldn11/FYYSSGSSSPTHAK(1)SAHV	7.80509	7.00869	7.57594	7.72933	7.65808	7.69607	8.48718	8.56581
Cltc/AHIAQLCEKAGLLQR	Cltc/AHIAQLCEK(1)AGLLQR	Cltc/AHIAQLCEK(1)AGLLQR		5.51346	5.75856	6.10779	6.68894	0	5.64124
Cltc/AVNYFSKVK	Cltc/AVNYFSK(0.996)VK(0.004)	Cltc/AVNYFSK(0.99)VK(0.01)	Cltc/AVNYFSK(0.992)VK(0.008)	6.57912	6.23925	6.74906	7.47023	7.21482	7.54219	0	6.99321
Cltc/IHEGCEEPATHNALAKIYIDSNNNPER	Cltc/IHEGCEEPATHNALAK(1)IYIDSNNNPER			0	6.21882	6.65341
Cltc/KVGYTPDWIFLLR	Cltc/K(1)VGYTPDWIFLLR	Cltc/K(1)VGYTPDWIFLLR	Cltc/K(1)VGYTPDWIFLLR	0	5.76152	6.31279	7.09771	6.917	6.27729	6.51972	6.66224
Clvs2/SQSVVDPTALKR	Clvs2/SQSVVDPTALK(1)R	Clvs2/SQSVVDPTALK(1)R		0	6.29106	0	0	6.69914	0
Clvs2/THLQAGLSPETLEKAR	Clvs2/THLQAGLSPETLEK(1)AR	Clvs2/THLQAGLSPETLEK(1)AR	Clvs2/THLQAGLSPETLEK(1)AR	0	6.90748	0	0	7.20658	0	7.53571	0
Cmip/LSADTYEDLKAK	Cmip/LSADTYEDLK(0.5)AK(0.5)	Cmip/LSADTYEDLK(0.125)AK(0.875)	Cmip/LSADTYEDLK(0.843)AK(0.157)	0	5.99904	0	0	5.88687	0	6.74844	0
Cmip/QIEETKPLLGSDVSGPEGTK	Cmip/QIEETK(0.999)PLLGSDVSGPEGTK(0.001)			0	6.07693	0
Cmip/TFLSKILTSK	Cmip/TFLSK(1)ILTSK	Cmip/TFLSK(1)ILTSK	Cmip/TFLSK(1)ILTSK	7.03455	6.88125	7.12743	7.91367	6.50813	7.29576	6.73361	7.02902
Cnksr2/DEKGNLPCEDLR	Cnksr2/DEK(1)GNLPCEDLR			0	6.17528	0
Cnksr2/DSSALQDLYIPPPPAEPYIPRDEKGNLPCEDLR		Cnksr2/DSSALQDLYIPPPPAEPYIPRDEK(1)GNLPCEDLR	Cnksr2/DSSALQDLYIPPPPAEPYIPRDEK(1)GNLPCEDLR				6.53289	8.05258	0	8.52631	0
Cnksr2/EGEVAIIDKVLDNPDLTSK		Cnksr2/EGEVAIIDK(0.999)VLDNPDLTSK(0.001)					6.43938	0	0
Cnksr2/EKISGDQLLR		Cnksr2/EK(1)ISGDQLLR					6.2101	6.60471	5.7814
Cnksr2/ESTPTYGKLRPISMPVEYNWVGDYEDPNK	Cnksr2/ESTPTYGK(1)LRPISMPVEYNWVGDYEDPNK			0	6.79164	0
Cnksr2/GLDDCLQQYIKNFER	Cnksr2/GLDDCLQQYIK(1)NFER	Cnksr2/GLDDCLQQYIK(1)NFER	Cnksr2/GLDDCLQQYIK(1)NFER	0	6.16248	0	5.88154	7.25154	0	7.33405	0
Cnksr2/KLPNDFLTSVVDLIGAAK		Cnksr2/K(1)LPNDFLTSVVDLIGAAK	Cnksr2/K(1)LPNDFLTSVVDLIGAAK				0	7.03403	0	7.27646	0
Cnksr2/NFEREKISGDQLLR	Cnksr2/NFEREK(1)ISGDQLLR			0	6.69976	0
Cnksr2/SPTSSVATPSSTISTPTKR	Cnksr2/SPTSSVATPSSTISTPTK(1)R	Cnksr2/SPTSSVATPSSTISTPTK(1)R	Cnksr2/SPTSSVATPSSTISTPTK(1)R	6.05162	7.23165	6.11641	0	7.24829	6.2354	7.97957	0
Cnksr2/WKPLALQPLIPR		Cnksr2/WK(1)PLALQPLIPR					0	6.53889	0
Cnksr2/YMSNEKIAQEEYMFQR	Cnksr2/YMSNEK(1)IAQEEYMFQR	Cnksr2/YMSNEK(1)IAQEEYMFQR		0	6.4014	0	0	6.82775	0
Cnp/AAGAEEYAQQEVVKR	Cnp/AAGAEEYAQQEVVK(1)R	Cnp/AAGAEEYAQQEVVK(1)R		6.21301	0	5.88093	6.79305	6.59377	6.81669
Cnp/ADFSEAYKR		Cnp/ADFSEAYK(1)R	Cnp/ADFSEAYK(1)R				7.87047	7.1352	7.75537	7.01728	7.70789
Cnp/AGQVFLEELGNHKAFK		Cnp/AGQVFLEELGNHK(0.248)AFK(0.752)	Cnp/AGQVFLEELGNHK(0.818)AFK(0.182)				7.37346	6.22745	7.22292	7.49484	7.51008
Cnp/AGQVFLEELGNHKAFKK	Cnp/AGQVFLEELGNHK(0.674)AFK(0.163)K(0.163)	Cnp/AGQVFLEELGNHK(0.961)AFK(0.019)K(0.019)		6.95658	7.31444	6.90326	7.404	6.52935	7.20107
Cnp/AHVTLGCAADVQPVQTGLDLLDILQQVKGGSQGEAVGELPR		Cnp/AHVTLGCAADVQPVQTGLDLLDILQQVK(1)GGSQGEAVGELPR	Cnp/AHVTLGCAADVQPVQTGLDLLDILQQVK(1)GGSQGEAVGELPR				6.84919	6.86959	0	7.06655	7.23977
Cnp/EKLELVSYFGK		Cnp/EK(1)LELVSYFGK					6.82772	0	6.29006
Cnp/EKPELQFPFLQDEDTVATLHECK	Cnp/EK(1)PELQFPFLQDEDTVATLHECK	Cnp/EK(1)PELQFPFLQDEDTVATLHECK	Cnp/EK(1)PELQFPFLQDEDTVATLHECK	6.55628	7.09475	6.74601	7.58797	6.69441	7.34258	7.46708	0
Cnp/FCDYGKAAGAEEYAQQEVVKR	Cnp/FCDYGK(1)AAGAEEYAQQEVVKR	Cnp/FCDYGK(1)AAGAEEYAQQEVVKR	Cnp/FCDYGK(1)AAGAEEYAQQEVVKR	7.71462	7.53296	7.64272	8.27344	8.13789	8.33147	8.26816	7.98587
Cnp/HFISGDEPKEKLELVSYFGK	Cnp/HFISGDEPK(0.466)EK(0.534)LELVSYFGK			6.44658	6.59003	6.76182
Cnp/KAGQVFLEELGNHKAFK	Cnp/KAGQVFLEELGNHK(0.436)AFK(0.564)			6.85447	6.74121	6.15066
Cnp/LDCAQLKEK	Cnp/LDCAQLK(1)EK	Cnp/LDCAQLK(1)EK	Cnp/LDCAQLK(1)EK	7.11972	6.91568	6.97798	8.30527	8.19992	8.29833	8.32249	8.32956
Cnp/LILEKYHDGTK	Cnp/LILEK(1)YHDGTK	Cnp/LILEK(1)YHDGTK	Cnp/LILEK(1)YHDGTK	6.96795	6.39215	5.90703	7.29166	7.21917	7.19571	7.54899	6.56566
Cnp/LKPGLEKDFLPLYFGWFLTK		Cnp/LK(0.989)PGLEK(0.011)DFLPLYFGWFLTK	Cnp/LK(0.773)PGLEK(0.227)DFLPLYFGWFLTK				6.80639	6.91861	0
Cnp/MVSADAYKIIPGSR	Cnp/MVSADAYK(1)IIPGSR	Cnp/MVSADAYK(1)IIPGSR	Cnp/MVSADAYK(1)IIPGSR	7.63628	7.64365	7.80056	8.59049	8.4114	8.53646	8.49827	8.69678
Cnp/NQWQLSADDLKK	Cnp/NQWQLSADDLK(0.997)K(0.003)	Cnp/NQWQLSADDLK(0.066)K(0.934)	Cnp/NQWQLSADDLK(0.951)K(0.049)	6.79673	0	0	7.82576	7.34313	7.86585	7.71799	7.20447
Cnp/TAGAQVVLTDQELQLWPSDLDKPSASEGLPPGSR	Cnp/TAGAQVVLTDQELQLWPSDLDK(1)PSASEGLPPGSR	Cnp/TAGAQVVLTDQELQLWPSDLDK(1)PSASEGLPPGSR	Cnp/TAGAQVVLTDQELQLWPSDLDK(1)PSASEGLPPGSR	7.15561	0	6.95461	7.80092	7.33177	7.11807	0	7.46096
Cnp/YHDGTKMVSADAYK		Cnp/YHDGTK(1)MVSADAYK					0	0	6.72833
Cnrip1/VVYTGIYDTEGVAPTKSGER	Cnrip1/VVYTGIYDTEGVAPTK(1)SGER	Cnrip1/VVYTGIYDTEGVAPTK(1)SGER	Cnrip1/VVYTGIYDTEGVAPTK(1)SGER	0	6.40524	0	0	7.06659	0	7.37532	0
Coil/DYSLLPLLAAAPQVGEKIAFK		Coil/DYSLLPLLAAAPQVGEK(0.997)IAFK(0.003)					0	6.4506	0
Coil/LLELTSDYSPDVSDYKEGK	Coil/LLELTSDYSPDVSDYK(0.246)EGK(0.754)	Coil/LLELTSDYSPDVSDYK(0.366)EGK(0.634)	Coil/LLELTSDYSPDVSDYK(0.5)EGK(0.5)	6.1917	7.09806	0	0	7.25722	0	7.15725	0
Coil/LSAELLKDAPATK		Coil/LSAELLK(0.631)DAPATK(0.369)					0	6.42788	0
Coro2b/IWEIPDGGLKR	Coro2b/IWEIPDGGLK(1)R			5.74217	5.96972	5.65245
Coro2b/VLQEANCKNHR		Coro2b/VLQEANCK(1)NHR	Coro2b/VLQEANCK(1)NHR				5.89136	0	0	0	6.5106
Cpne6/CPKGVPAAR		Cpne6/CPK(1)GVPAAR					0	6.97529	5.37018
Cpne6/DAAPSALAKCVLAEVPR		Cpne6/DAAPSALAK(1)CVLAEVPR					0	6.88218	0
Cpne6/DIVQFVPFRDFKDAAPSALAK	Cpne6/DIVQFVPFRDFK(0.922)DAAPSALAK(0.078)			0	6.47644	0
Cpne6/TEVVKNNLNPSWEPFR		Cpne6/TEVVK(1)NNLNPSWEPFR	Cpne6/TEVVK(1)NNLNPSWEPFR				0	6.11671	0	7.00565	0
Csde1/AHSVNGITEEANPTIYSGKVIRPLR	Csde1/AHSVNGITEEANPTIYSGK(1)VIRPLR			0	6.54768	0
Csde1/LKNITLDDASAPR	Csde1/LK(1)NITLDDASAPR	Csde1/LK(1)NITLDDASAPR	Csde1/LK(1)NITLDDASAPR	0	6.02812	0	0	7.10738	0	7.54538	0
Ctnnd2/NSYGAPAEDIKQNQVSTQPVPQEPSR	Ctnnd2/NSYGAPAEDIK(1)QNQVSTQPVPQEPSR			0	6.12853	0
Ctnnd2/SPSIDSIQKDPR	Ctnnd2/SPSIDSIQK(1)DPR	Ctnnd2/SPSIDSIQK(1)DPR	Ctnnd2/SPSIDSIQK(1)DPR	7.04116	6.85109	7.09562	7.94264	7.81865	7.76629	7.97147	6.70969
Cul9/IYTKYGLLPK	Cul9/IYTK(1)YGLLPK			0	7.13264	0
Cul9/SAANFSEKEEACR		Cul9/SAANFSEK(1)EEACR	Cul9/SAANFSEK(1)EEACR				0	6.97278	0	7.2315	0
Cul9/YGLLPKELGSLPSSR	Cul9/YGLLPK(1)ELGSLPSSR			0	6.56109	0
Cyp46a1/LQAEVDEVVGSKR	Cyp46a1/LQAEVDEVVGSK(1)R	Cyp46a1/LQAEVDEVVGSK(1)R	Cyp46a1/LQAEVDEVVGSK(1)R	0	6.87889	0	0	7.12143	0	6.95233	0
D1Pas1/GKIGLDFCK		D1Pas1/GK(1)IGLDFCK					0	7.19251	5.4532
D1Pas1/GLDISNVKHVINFDLPSDIEEYVHR		D1Pas1/GLDISNVK(1)HVINFDLPSDIEEYVHR					6.21075	7.12791	0
D1Pas1/HAIPIIKEKR	D1Pas1/HAIPIIK(1)EKR			7.27265	5.85427	0
D1Pas1/IGLDFCKYLVLDEADR		D1Pas1/IGLDFCK(1)YLVLDEADR					0	6.94025	0
D1Pas1/IVEQDTMPPKGVR	D1Pas1/IVEQDTMPPK(1)GVR	D1Pas1/IVEQDTMPPK(1)GVR	D1Pas1/IVEQDTMPPK(1)GVR	0	5.84051	0	0	6.82051	0	7.40295	0
D1Pas1/KQYPISLVLAPTR		D1Pas1/K(1)QYPISLVLAPTR					0	7.19507	0
D1Pas1/RKQYPISLVLAPTR	D1Pas1/RK(1)QYPISLVLAPTR		D1Pas1/RK(1)QYPISLVLAPTR	0	7.12123	0				6.95938	0
D1Pas1/SGKSPILVATAVAAR	D1Pas1/SGK(1)SPILVATAVAAR	D1Pas1/SGK(1)SPILVATAVAAR	D1Pas1/SGK(1)SPILVATAVAAR	5.54022	7.00238	0	0	7.10356	0	7.08271	0
Ddx3x/GFYDKDSSGWSSSK	Ddx3x/GFYDK(1)DSSGWSSSK	Ddx3x/GFYDK(1)DSSGWSSSK		0	5.95184	0	0	6.77084	0
Ddx3x/GKIGLDFCK		Ddx3x/GK(1)IGLDFCK					0	7.19251	5.4532
Ddx3x/GLDISNVKHVINFDLPSDIEEYVHR		Ddx3x/GLDISNVK(1)HVINFDLPSDIEEYVHR					6.21075	7.12791	0
Ddx3x/HAIPIIKEKR	Ddx3x/HAIPIIK(1)EKR			7.27265	5.85427	0
Ddx3x/IGLDFCKYLVLDEADR		Ddx3x/IGLDFCK(1)YLVLDEADR					0	6.94025	0
Ddx3x/IVEQDTMPPKGVR	Ddx3x/IVEQDTMPPK(1)GVR	Ddx3x/IVEQDTMPPK(1)GVR	Ddx3x/IVEQDTMPPK(1)GVR	0	5.84051	0	0	6.82051	0	7.40295	0
Ddx3x/KQYPISLVLAPTR		Ddx3x/K(1)QYPISLVLAPTR					0	7.19507	0
Ddx3x/RKQYPISLVLAPTR	Ddx3x/RK(1)QYPISLVLAPTR		Ddx3x/RK(1)QYPISLVLAPTR	0	7.12123	0				6.95938	0
Ddx3x/SGKSPILVATAVAAR	Ddx3x/SGK(1)SPILVATAVAAR	Ddx3x/SGK(1)SPILVATAVAAR	Ddx3x/SGK(1)SPILVATAVAAR	5.54022	7.00238	0	0	7.10356	0	7.08271	0
Ddx3y/GKIGLDFCK		Ddx3y/GK(1)IGLDFCK					0	7.19251	5.4532
Ddx3y/GLDISNVKHVINFDLPSDIEEYVHR		Ddx3y/GLDISNVK(1)HVINFDLPSDIEEYVHR					6.21075	7.12791	0
Ddx3y/HAIPIIKEKR	Ddx3y/HAIPIIK(1)EKR			7.27265	5.85427	0
Ddx3y/IGLDFCKYLVLDEADR		Ddx3y/IGLDFCK(1)YLVLDEADR					0	6.94025	0
Ddx3y/IVEQDTMPPKGVR	Ddx3y/IVEQDTMPPK(1)GVR	Ddx3y/IVEQDTMPPK(1)GVR	Ddx3y/IVEQDTMPPK(1)GVR	0	5.84051	0	0	6.82051	0	7.40295	0
Ddx3y/KQYPISLVLAPTR		Ddx3y/K(1)QYPISLVLAPTR					0	7.19507	0
Ddx3y/NLNITKDLLDLLVEAK		Ddx3y/NLNITK(1)DLLDLLVEAK	Ddx3y/NLNITK(1)DLLDLLVEAK				5.94399	6.73142	0	7.19036	5.96392
Ddx3y/RKQYPISLVLAPTR	Ddx3y/RK(1)QYPISLVLAPTR		Ddx3y/RK(1)QYPISLVLAPTR	0	7.12123	0				6.95938	0
Ddx5/HGKAPILIATDVASR	Ddx5/HGK(1)APILIATDVASR			0	6.26496	0
Ddx5/TGTAYTFFTPNNIKQVSDLISVLR		Ddx5/TGTAYTFFTPNNIK(1)QVSDLISVLR	Ddx5/TGTAYTFFTPNNIK(1)QVSDLISVLR				0	6.71853	0	6.99148	0
Dgkb/ANVVKHPPVAILPLGTGNDLAR	Dgkb/ANVVK(1)HPPVAILPLGTGNDLAR	Dgkb/ANVVK(1)HPPVAILPLGTGNDLAR	Dgkb/ANVVK(1)HPPVAILPLGTGNDLAR	0	7.43041	0	0	7.00873	0	7.08332	0
Dgkb/KFQYLLNPR	Dgkb/K(1)FQYLLNPR			0	6.72085	0
Dgkb/KLKDVLEEFHGNGVLAK	Dgkb/K(0.557)LK(0.443)DVLEEFHGNGVLAK			0	6.38077	0
Dgkb/TGLFCSLIKR		Dgkb/TGLFCSLIK(1)R					5.37482	6.34526	0
Dgkb/TNQEKWAHLSPSEFSQLQK	Dgkb/TNQEK(1)WAHLSPSEFSQLQK	Dgkb/TNQEK(1)WAHLSPSEFSQLQK	Dgkb/TNQEK(1)WAHLSPSEFSQLQK	0	7.57521	0	0	7.72317	0	7.98594	0
Dgkb/WAHLSPSEFSQLQKYAEYSTK	Dgkb/WAHLSPSEFSQLQK(1)YAEYSTK		Dgkb/WAHLSPSEFSQLQK(1)YAEYSTK	0	7.18141	0				7.68279	0
Dgkb/YNPEGKQDILNQTIDFEGFK		Dgkb/YNPEGK(0.918)QDILNQTIDFEGFK(0.082)	Dgkb/YNPEGK(1)QDILNQTIDFEGFK				0	6.89167	0	7.3453	0
Dgkh/CSVLNEKLEQLLQALHADSQASR		Dgkh/CSVLNEK(1)LEQLLQALHADSQASR	Dgkh/CSVLNEK(1)LEQLLQALHADSQASR				0	6.48576	0	6.77902	0
Dgkh/VPPGIGPAIPEEDTVESASDESLGESKDQLVNDIGKPSSQK	Dgkh/VPPGIGPAIPEEDTVESASDESLGESK(0.963)DQLVNDIGK(0.025)PSSQK(0.012)			0	6.80945	0
Dlg1/ALFDYDKTK	Dlg1/ALFDYDK(0.98)TK(0.02)	Dlg1/ALFDYDK(0.999)TK(0.001)		5.97912	7.42903	6.52816	7.17502	7.98104	6.98277
Dlg1/AVEALKEAGSIVR	Dlg1/AVEALK(1)EAGSIVR	Dlg1/AVEALK(1)EAGSIVR	Dlg1/AVEALK(1)EAGSIVR	0	0	7.08622	7.52107	8.25273	7.40756	8.94077	7.37105
Dlg1/FEAKIHDLR	Dlg1/FEAK(1)IHDLR	Dlg1/FEAK(1)IHDLR		0	5.79692	0	0	6.56656	0
Dlg1/GPKGLGFSIAGGVGNQHIPGDNSIYVTK	Dlg1/GPK(1)GLGFSIAGGVGNQHIPGDNSIYVTK	Dlg1/GPK(1)GLGFSIAGGVGNQHIPGDNSIYVTK	Dlg1/GPK(1)GLGFSIAGGVGNQHIPGDNSIYVTK	7.03113	7.8603	7.00587	7.29504	7.85301	7.28883	7.96003	0
Dlg1/LIKGPKGLGFSIAGGVGNQHIPGDNSIYVTK	Dlg1/LIK(0.547)GPK(0.453)GLGFSIAGGVGNQHIPGDNSIYVTK			0	7.75729	0
Dlg1/YSPISKAVLGDDEITREPR	Dlg1/YSPISK(1)AVLGDDEITREPR			0	6.57276	0
Dlg2/AVEALKEAGSIVR	Dlg2/AVEALK(1)EAGSIVR	Dlg2/AVEALK(1)EAGSIVR	Dlg2/AVEALK(1)EAGSIVR	0	0	7.08622	7.52107	8.25273	7.40756	8.94077	7.37105
Dlg2/FEAKIHDLR	Dlg2/FEAK(1)IHDLR	Dlg2/FEAK(1)IHDLR		0	5.79692	0	0	6.56656	0
Dlg2/FNAKPGVIDSK	Dlg2/FNAK(1)PGVIDSK	Dlg2/FNAK(1)PGVIDSK	Dlg2/FNAK(1)PGVIDSK	6.8019	5.85579	0	6.8103	7.55411	6.12694	7.89643	6.2501
Dlg2/FNAKPGVIDSKGDIPGLGDDGYGTK	Dlg2/FNAK(0.052)PGVIDSK(0.948)GDIPGLGDDGYGTK	Dlg2/FNAK(0.008)PGVIDSK(0.992)GDIPGLGDDGYGTK	Dlg2/FNAK(0.006)PGVIDSK(0.994)GDIPGLGDDGYGTK	7.00372	8.07533	7.09068	6.27154	7.63809	7.08636	8.36877	7.62445
Dlg2/GASHEQAAAALKGAGQTVTIIAQYQPEDYAR	Dlg2/GASHEQAAAALK(1)GAGQTVTIIAQYQPEDYAR			0	6.52076	0
Dlg2/GDIPGLGDDGYGTKTLR	Dlg2/GDIPGLGDDGYGTK(1)TLR	Dlg2/GDIPGLGDDGYGTK(1)TLR	Dlg2/GDIPGLGDDGYGTK(1)TLR	6.22732	7.26571	0	7.03096	7.67963	6.79379	7.10078	0
Dlg2/GPELVHVSEKNLSQIENVHGYVLQSHISPLK	Dlg2/GPELVHVSEK(1)NLSQIENVHGYVLQSHISPLK			0	6.78024	0
Dlg2/GPKGLGFSIAGGVGNQHIPGDNSIYVTK	Dlg2/GPK(1)GLGFSIAGGVGNQHIPGDNSIYVTK	Dlg2/GPK(1)GLGFSIAGGVGNQHIPGDNSIYVTK	Dlg2/GPK(1)GLGFSIAGGVGNQHIPGDNSIYVTK	7.03113	7.67872	7.00587	7.29504	7.85301	7.28883	7.96003	0
Dlg2/IIDGGAAQKDGR	Dlg2/IIDGGAAQK(1)DGR	Dlg2/IIDGGAAQK(1)DGR		0	5.75346	0	7.0974	7.48387	6.3798
Dlg2/LVIEEQSGPFIWIPSKEKL	Dlg2/LVIEEQSGPFIWIPSK(0.891)EK(0.109)L	Dlg2/LVIEEQSGPFIWIPSK(0.886)EK(0.114)L	Dlg2/LVIEEQSGPFIWIPSK(0.5)EK(0.5)L	6.55589	7.45428	0	6.82368	7.2404	6.7936	7.5912	6.3733
Dlg2/SLEPLMEMNKR		Dlg2/SLEPLMEMNK(1)R					0	6.72598	5.41918
Dlg2/TVKFNAKPGVIDSK			Dlg2/TVK(0.848)FNAK(0.139)PGVIDSK(0.014)							6.38083	0
Dlg2/VNEVDVSEVSHSKAVEALKEAGSIVR	Dlg2/VNEVDVSEVSHSK(1)AVEALKEAGSIVR			0	7.61133	6.74136
Dlg3/AVEALKEAGPVVR	Dlg3/AVEALK(1)EAGPVVR	Dlg3/AVEALK(1)EAGPVVR		0	6.08164	0	0	6.85498	0
Dlg3/DVGPVPPKPVPGKSTPK	Dlg3/DVGPVPPK(0.003)PVPGK(0.811)STPK(0.186)			0	5.45477	0
Dlg3/IIEGGAAQKDGR		Dlg3/IIEGGAAQK(1)DGR					5.79938	5.42213	0
Dlg3/NLKGQEDAILSYEPVTR	Dlg3/NLK(1)GQEDAILSYEPVTR		Dlg3/NLK(1)GQEDAILSYEPVTR	0	6.57167	0				6.67941	0
Dlg4/ALFDYDKTK	Dlg4/ALFDYDK(0.98)TK(0.02)	Dlg4/ALFDYDK(0.999)TK(0.001)		5.97912	7.42903	6.52816	7.17502	7.98104	6.98277
Dlg4/ANDDLLSEFPDKFGSCVPHTTRPK	Dlg4/ANDDLLSEFPDK(1)FGSCVPHTTRPK	Dlg4/ANDDLLSEFPDK(1)FGSCVPHTTRPK	Dlg4/ANDDLLSEFPDK(0.983)FGSCVPHTTRPK(0.017)	7.35474	7.94213	7.3058	7.70402	0	7.72996	0	7.55277
Dlg4/DIQAHKFIEAGQYNSHLYGTSVQSVR	Dlg4/DIQAHK(1)FIEAGQYNSHLYGTSVQSVR			6.43533	6.93091	0
Dlg4/EVAEQGKHCILDVSANAVR	Dlg4/EVAEQGK(1)HCILDVSANAVR			0	6.241	0
Dlg4/EVTHSAAVEALKEAGSIVR	Dlg4/EVTHSAAVEALK(1)EAGSIVR	Dlg4/EVTHSAAVEALK(1)EAGSIVR	Dlg4/EVTHSAAVEALK(1)EAGSIVR	7.84273	8.73395	7.85578	8.10944	8.51228	8.01486	9.31649	8.51583
Dlg4/FEAKIHDLR	Dlg4/FEAK(1)IHDLR	Dlg4/FEAK(1)IHDLR		0	5.79692	0	0	6.56656	0
Dlg4/GPKGLGFSIAGGVGNQHIPGDNSIYVTK	Dlg4/GPK(1)GLGFSIAGGVGNQHIPGDNSIYVTK	Dlg4/GPK(1)GLGFSIAGGVGNQHIPGDNSIYVTK	Dlg4/GPK(1)GLGFSIAGGVGNQHIPGDNSIYVTK	7.03113	7.8603	7.00587	7.29504	7.85301	7.28883	7.96003	0
Dlg4/IIEGGAAHKDGR	Dlg4/IIEGGAAHK(1)DGR	Dlg4/IIEGGAAHK(1)DGR		6.25995	7.28508	6.1801	7.66779	8.12943	7.16566
Dlg4/IIEIKLIK	Dlg4/IIEIK(0.999)LIK(0.001)	Dlg4/IIEIK(1)LIK	Dlg4/IIEIK(1)LIK	7.02849	7.53801	6.79482	7.54845	7.61849	7.05319	8.02841	6.87755
Dlg4/KGDQILSVNGVDLR		Dlg4/K(1)GDQILSVNGVDLR					6.43503	0	6.27337
Dlg4/KPPAEKIIEIK		Dlg4/K(0.005)PPAEK(0.995)IIEIK	Dlg4/K(0.009)PPAEK(0.991)IIEIK				5.89329	6.63148	5.52563	7.35499	6.3994
Dlg4/LIKGPKGLGFSIAGGVGNQHIPGDNSIYVTK	Dlg4/LIK(0.547)GPK(0.453)GLGFSIAGGVGNQHIPGDNSIYVTK			0	7.75729	0
Dlg4/LKAKDWGSSSGSQGR		Dlg4/LK(0.016)AK(0.984)DWGSSSGSQGR					0	6.19022	0
Dlg4/NASHEQAAIALKNAGQTVTIIAQYKPEEYSR	Dlg4/NASHEQAAIALK(0.997)NAGQTVTIIAQYK(0.003)PEEYSR			0	6.80954	0
Dlg4/SLENVLEINKR	Dlg4/SLENVLEINK(1)R	Dlg4/SLENVLEINK(1)R	Dlg4/SLENVLEINK(1)R	7.1437	8.29334	7.02473	7.82946	8.21309	7.42108	8.54367	7.06532
Dlg4/VHSDSETDDIGFIPSKR	Dlg4/VHSDSETDDIGFIPSK(1)R			0	6.23985	0
Dlg4/YSPVAKDLLGEEDIPREPR	Dlg4/YSPVAK(1)DLLGEEDIPREPR			0	7.29301	0
Dlgap1/AIEKGCSQDDECVSLR	Dlgap1/AIEK(1)GCSQDDECVSLR	Dlgap1/AIEK(1)GCSQDDECVSLR	Dlgap1/AIEK(1)GCSQDDECVSLR	0	7.29228	0	0	6.77702	0	7.72933	0
Dlgap1/ATQPSLTELTTLKISNEHSPK	Dlgap1/ATQPSLTELTTLK(0.792)ISNEHSPK(0.208)			6.43476	7.64219	0
Dlgap1/DGHWFLKLLQAER	Dlgap1/DGHWFLK(1)LLQAER	Dlgap1/DGHWFLK(1)LLQAER	Dlgap1/DGHWFLK(1)LLQAER	0	6.30266	0	0	7.28391	0	7.62274	0
Dlgap1/DGYHTLQYKR		Dlgap1/DGYHTLQYK(1)R					0	6.51362	0
Dlgap1/DILLGVSANKVPQDEWSGYTPR		Dlgap1/DILLGVSANK(1)VPQDEWSGYTPR					0	6.4816	0
Dlgap1/ESYLKATQPSLTELTTLK		Dlgap1/ESYLK(1)ATQPSLTELTTLK	Dlgap1/ESYLK(1)ATQPSLTELTTLK				5.95909	7.45436	6.01144	7.90822	6.44243
Dlgap1/GSVNGGKASPDESQTLR		Dlgap1/GSVNGGK(1)ASPDESQTLR	Dlgap1/GSVNGGK(1)ASPDESQTLR				0	7.0658	0	7.58907	0
Dlgap1/HYTSQQELKDESALVPR		Dlgap1/HYTSQQELK(1)DESALVPR					0	6.7817	0
Dlgap1/ISNEHSPKLQIR	Dlgap1/ISNEHSPK(1)LQIR			0	6.38611	0
Dlgap1/KPAKGPAPLIR			Dlgap1/K(0.375)PAK(0.625)GPAPLIR							7.51854	6.9326
Dlgap1/RESYLKATQPSLTELTTLK	Dlgap1/RESYLK(1)ATQPSLTELTTLK			0	7.69448	0
Dlgap1/RHYTSQQELKDESALVPR	Dlgap1/RHYTSQQELK(1)DESALVPR		Dlgap1/RHYTSQQELK(1)DESALVPR	5.74692	7.32143	0				7.7397	0
Dlgap1/SLDSLDPAGLLTSPKFR	Dlgap1/SLDSLDPAGLLTSPK(1)FR	Dlgap1/SLDSLDPAGLLTSPK(1)FR	Dlgap1/SLDSLDPAGLLTSPK(1)FR	0	7.77727	0	6.9893	7.90528	6.06153	7.97099	0
Dlgap1/TLATKANRLPTNLLDQFER	Dlgap1/TLATK(1)ANRLPTNLLDQFER			0	7.25904	0
Dlgap1/TSNKFQSVGVQVEEEK	Dlgap1/TSNK(1)FQSVGVQVEEEK		Dlgap1/TSNK(1)FQSVGVQVEEEK	0	6.49523	0				6.97706	0
Dlgap1/TTTKPFISITAQSSTESAQDAYMDGQGQR	Dlgap1/TTTK(1)PFISITAQSSTESAQDAYMDGQGQR		Dlgap1/TTTK(1)PFISITAQSSTESAQDAYMDGQGQR	0	6.62436	0				6.52696	0
Dlgap2/AVLASKAEELLK		Dlgap2/AVLASK(1)AEELLK	Dlgap2/AVLASK(1)AEELLK				6.76458	7.61521	5.8999	7.56229	0
Dlgap2/DDCAMSHTSTKVNR		Dlgap2/DDCAMSHTSTK(1)VNR					0	6.72916	5.7431
Dlgap2/EAEENDLLEDILGKIR	Dlgap2/EAEENDLLEDILGK(1)IR	Dlgap2/EAEENDLLEDILGK(1)IR		0	6.05408	0	0	6.96302	0
Dlgap2/EYHSVGVQVEDEKR		Dlgap2/EYHSVGVQVEDEK(1)R	Dlgap2/EYHSVGVQVEDEK(1)R				0	6.81315	0	7.64311	0
Dlgap2/GLREYHSVGVQVEDEKR	Dlgap2/GLREYHSVGVQVEDEK(1)R			0	7.07221	0
Dlgap2/HKSGMSSWWSSDDNLDSDSTYR	Dlgap2/HK(1)SGMSSWWSSDDNLDSDSTYR			0	6.68597	0
Dlgap2/LNDWKIIESPER	Dlgap2/LNDWK(1)IIESPER	Dlgap2/LNDWK(1)IIESPER		0	6.39154	0	0	6.2188	0
Dlgap2/SHSLEGSSKSNINGTK		Dlgap2/SHSLEGSSK(0.999)SNINGTK(0.001)					0	6.14731	0
Dlgap2/SIDKAVLASK	Dlgap2/SIDK(1)AVLASK	Dlgap2/SIDK(1)AVLASK	Dlgap2/SIDK(1)AVLASK	0	7.57672	0	6.43995	7.59801	6.14277	7.4834	0
Dlgap2/SIDKAVLASKAEELLK	Dlgap2/SIDKAVLASK(1)AEELLK			6.16773	7.63156	0
Dlgap2/SNNDVKCSACEGLALTPDTR	Dlgap2/SNNDVK(1)CSACEGLALTPDTR	Dlgap2/SNNDVK(1)CSACEGLALTPDTR	Dlgap2/SNNDVK(1)CSACEGLALTPDTR	0	6.91332	0	6.62203	7.39712	6.60806	7.87438	0
Dlgap2/SSWSTLTVSQAKEAYR	Dlgap2/SSWSTLTVSQAK(1)EAYR	Dlgap2/SSWSTLTVSQAK(1)EAYR		6.30216	6.02768	6.38108	0	7.02321	6.49317
Dlgap2/STAAVSYTNYKK	Dlgap2/STAAVSYTNYK(0.43)K(0.57)	Dlgap2/STAAVSYTNYK(0.995)K(0.005)	Dlgap2/STAAVSYTNYK(0.122)K(0.878)	0	6.40382	0	0	6.43188	5.69478	7.14095	6.71852
Dlgap2/TTSKPLISVTAQSSTESTQDAYQDSR	Dlgap2/TTSK(1)PLISVTAQSSTESTQDAYQDSR	Dlgap2/TTSK(1)PLISVTAQSSTESTQDAYQDSR	Dlgap2/TTSK(1)PLISVTAQSSTESTQDAYQDSR	0	7.29927	0	0	7.0773	0	7.07784	0
Dlgap2/VNRIPANLLDQFEKQLPLHR	Dlgap2/VNRIPANLLDQFEK(1)QLPLHR		Dlgap2/VNRIPANLLDQFEK(1)QLPLHR	0	7.27866	0				7.07041	0
Dlgap3/DGEWFIKMLR		Dlgap3/DGEWFIK(1)MLR	Dlgap3/DGEWFIK(1)MLR				0	7.24697	0	6.67705	0
Dlgap3/DGYPGAGPGKGLLGPETK	Dlgap3/DGYPGAGPGK(1)GLLGPETK	Dlgap3/DGYPGAGPGK(0.999)GLLGPETK(0.001)	Dlgap3/DGYPGAGPGK(1)GLLGPETK	6.24952	7.70958	6.1692	6.13994	7.89028	0	8.26255	6.93524
Dlgap3/DGYPGAGPGKGLLGPETKAK	Dlgap3/DGYPGAGPGK(1)GLLGPETK(0.856)AK(0.144)			0	6.36612	0
Dlgap3/EAEDYELPEEILEKIR		Dlgap3/EAEDYELPEEILEK(1)IR	Dlgap3/EAEDYELPEEILEK(1)IR				6.44977	7.30865	0	7.35769	0
Dlgap3/KAPPPIPPGSQAPPR	Dlgap3/K(1)APPPIPPGSQAPPR	Dlgap3/K(1)APPPIPPGSQAPPR	Dlgap3/K(1)APPPIPPGSQAPPR	5.73601	6.87789	0	0	7.14576	5.09754	7.11674	0
Dlgap3/KWRPSIGVQVETISDSDTENR	Dlgap3/K(1)WRPSIGVQVETISDSDTENR			0	6.3539	0
Dlgap3/LPPTLLDQFEKQLPVQQDGFHTLPYQR	Dlgap3/LPPTLLDQFEK(1)QLPVQQDGFHTLPYQR	Dlgap3/LPPTLLDQFEK(1)QLPVQQDGFHTLPYQR	Dlgap3/LPPTLLDQFEK(1)QLPVQQDGFHTLPYQR	6.61768	7.63519	6.54492	6.71835	7.73745	0	7.67383	0
Dlgap3/SAVGSTQLLLSQKVQQFFR		Dlgap3/SAVGSTQLLLSQK(1)VQQFFR					5.90459	6.74812	5.40775
Dlgap3/TYHYLQVPQDDWGGYPTGGKDGEIPCRR	Dlgap3/TYHYLQVPQDDWGGYPTGGK(1)DGEIPCRR			0	7.17377	0
Dlgap4/ANSWQLVETPEKR		Dlgap4/ANSWQLVETPEK(1)R					0	6.68678	0
Dlgap4/HAALKSEQGTLTSSESHSEAIPK	Dlgap4/HAALK(1)SEQGTLTSSESHSEAIPK			0	6.14298	0
Dlgap4/IHYNSHFEVPEESPFPSHAQATKINR	Dlgap4/IHYNSHFEVPEESPFPSHAQATK(1)INR			0	7.00578	0
Dlgap4/LPANLLDQFEKQLPIHR	Dlgap4/LPANLLDQFEK(1)QLPIHR	Dlgap4/LPANLLDQFEK(1)QLPIHR	Dlgap4/LPANLLDQFEK(1)QLPIHR	6.20701	7.95975	6.34852	6.41609	7.95083	0	8.21176	6.70226
Dlgap4/TSATLDKSLLK	Dlgap4/TSATLDK(0.216)SLLK(0.784)	Dlgap4/TSATLDK(0.98)SLLK(0.02)		0	6.75951	0	5.89506	7.34159	6.33981
Dmwd/GGSGGNSSNDKLSGPAPR		Dmwd/GGSGGNSSNDK(1)LSGPAPR					0	6.4303	0
Dmwd/NPLAKWAVGEGPLNEFAFSPDGR	Dmwd/NPLAK(1)WAVGEGPLNEFAFSPDGR	Dmwd/NPLAK(1)WAVGEGPLNEFAFSPDGR	Dmwd/NPLAK(1)WAVGEGPLNEFAFSPDGR	0	6.40948	0	0	7.11025	0	6.88861	0
Dnajc7/LAYELYTEALGIDPNNIKTNAK	Dnajc7/LAYELYTEALGIDPNNIK(0.385)TNAK(0.615)		Dnajc7/LAYELYTEALGIDPNNIK(0.5)TNAK(0.5)	0	6.20512	0				6.89022	0
Dnajc7/TNAKLYCNR		Dnajc7/TNAK(1)LYCNR					0	6.49003	0
Dusp3/ATDFIDQALAHKNGR	Dusp3/ATDFIDQALAHK(1)NGR	Dusp3/ATDFIDQALAHK(1)NGR	Dusp3/ATDFIDQALAHK(1)NGR	0	6.88127	0	0	7.52044	0	7.66236	0
Dusp3/VYVGNASVAQDITQLQKLGITHVLNAAEGR	Dusp3/VYVGNASVAQDITQLQK(1)LGITHVLNAAEGR	Dusp3/VYVGNASVAQDITQLQK(1)LGITHVLNAAEGR	Dusp3/VYVGNASVAQDITQLQK(1)LGITHVLNAAEGR	0	7.21346	0	6.34602	7.9316	0	6.96557	0
Dynll1/KYNPTWHCIVGR		Dynll1/K(1)YNPTWHCIVGR					6.6651	6.61055	6.44295
Dynll1/YNIEKDIAAHIK	Dynll1/YNIEK(1)DIAAHIK	Dynll1/YNIEK(1)DIAAHIK	Dynll1/YNIEK(0.997)DIAAHIK(0.003)	5.86262	6.54371	0	0	6.88282	5.24827	6.7974	5.74497
Eef1a1/KDGSASGTTLLEALDCILPPTRPTDKPLR		Eef1a1/K(1)DGSASGTTLLEALDCILPPTRPTDKPLR					5.99455	6.86186	0
Eef1a1/KLEDGPKFLK	Eef1a1/KLEDGPK(0.999)FLK		Eef1a1/KLEDGPK(1)FLK	0	7.01899	0				7.09388	0
Eef1a1/LEDGPKFLK		Eef1a1/LEDGPK(1)FLK					0	6.59695	0
Eef1a1/LPLQDVYKIGGIGTVPVGR	Eef1a1/LPLQDVYK(1)IGGIGTVPVGR	Eef1a1/LPLQDVYK(1)IGGIGTVPVGR	Eef1a1/LPLQDVYK(1)IGGIGTVPVGR	0	7.02226	0	0	6.47132	0	8.24822	6.75798
Eef1a1/MDSTEPPYSQKR		Eef1a1/MDSTEPPYSQK(1)R					0	6.7274	0
Eef1a1/TIEKFEKEAAEMGK	Eef1a1/TIEK(0.092)FEK(0.908)EAAEMGK			0	6.20333	5.19321
Eef1a1/VETGVLKPGMVVTFAPVNVTTEVK	Eef1a1/VETGVLK(1)PGMVVTFAPVNVTTEVK	Eef1a1/VETGVLK(1)PGMVVTFAPVNVTTEVK	Eef1a1/VETGVLK(1)PGMVVTFAPVNVTTEVK	0	6.96055	0	0	7.15357	0	7.93833	0
Eef1a2/LPLQDVYKIGGIGTVPVGR	Eef1a2/LPLQDVYK(1)IGGIGTVPVGR	Eef1a2/LPLQDVYK(1)IGGIGTVPVGR	Eef1a2/LPLQDVYK(1)IGGIGTVPVGR	0	7.02226	0	0	6.47132	0	8.24822	6.75798
Eef1a2/TIEKFEKEAAEMGK	Eef1a2/TIEK(0.092)FEK(0.908)EAAEMGK			0	6.20333	5.19321
Eef2/FAAKGEGQLSAAER	Eef2/FAAK(1)GEGQLSAAER	Eef2/FAAK(1)GEGQLSAAER		0	5.54041	5.29662	6.48356	6.73781	6.57859
Eef2/VAVEAKNPADLPK			Eef2/VAVEAK(1)NPADLPK							7.22484	0
Efhd2/ATDELASKLSR	Efhd2/ATDELASK(1)LSR	Efhd2/ATDELASK(1)LSR	Efhd2/ATDELASK(1)LSR	6.54729	6.34768	6.25431	6.8021	6.66065	6.79093	7.21408	7.33381
Efhd2/KAAAGELQEDSGLHVLAR	Efhd2/K(1)AAAGELQEDSGLHVLAR	Efhd2/K(1)AAAGELQEDSGLHVLAR	Efhd2/K(1)AAAGELQEDSGLHVLAR	7.32284	6.77109	6.93993	7.60419	6.93252	6.94234	6.48352	6.80157
Efhd2/LSEIDVSTEGVKGAK	Efhd2/LSEIDVSTEGVK(0.957)GAK(0.043)	Efhd2/LSEIDVSTEGVK(0.985)GAK(0.015)		6.0308	6.17869	0	0	6.31158	0
Eif4a1/AILPCIKGYDVIAQAQSGTGK		Eif4a1/AILPCIK(1)GYDVIAQAQSGTGK	Eif4a1/AILPCIK(1)GYDVIAQAQSGTGK				0	7.16137	0	7.43008	0
Eif4a1/GIYAYGFEKPSAIQQR	Eif4a1/GIYAYGFEK(1)PSAIQQR	Eif4a1/GIYAYGFEK(1)PSAIQQR	Eif4a1/GIYAYGFEK(1)PSAIQQR	5.94472	7.41762	0	6.15951	7.5817	0	8.03463	6.00758
Eif4a2/GIYAYGFEKPSAIQQR	Eif4a2/GIYAYGFEK(1)PSAIQQR	Eif4a2/GIYAYGFEK(1)PSAIQQR	Eif4a2/GIYAYGFEK(1)PSAIQQR	5.94472	7.41762	0	6.15951	7.5817	0	8.03463	6.00758
Eif4a2/KGVAINFVTEEDKR	Eif4a2/K(1)GVAINFVTEEDKR			0	6.19934	0
Eif4a3/GIYAYGFEKPSAIQQR	Eif4a3/GIYAYGFEK(1)PSAIQQR	Eif4a3/GIYAYGFEK(1)PSAIQQR	Eif4a3/GIYAYGFEK(1)PSAIQQR	5.94472	7.41762	0	6.15951	7.5817	0	8.03463	6.00758
Eif4a3l1/GIYAYGFEKPSAIQQR	Eif4a3l1/GIYAYGFEK(1)PSAIQQR	Eif4a3l1/GIYAYGFEK(1)PSAIQQR	Eif4a3l1/GIYAYGFEK(1)PSAIQQR	5.94472	7.41762	0	6.15951	7.5817	0	8.03463	6.00758
Elavl4/FANNPSQKSSQALLSQLYQSPNR	Elavl4/FANNPSQK(1)SSQALLSQLYQSPNR	Elavl4/FANNPSQK(1)SSQALLSQLYQSPNR	Elavl4/FANNPSQK(1)SSQALLSQLYQSPNR	0	0	6.6159	6.75082	0	6.45212
Elfn2/GLEAGLDTPKVATK	Elfn2/GLEAGLDTPK(0.4)VATK(0.6)			0	6.34751	0
Elfn2/HYYSGYSSSPEYSSESTHKIWER	Elfn2/HYYSGYSSSPEYSSESTHK(1)IWER			0	6.59371	0
Elfn2/LPASKGLEAGLDTPK	Elfn2/LPASK(0.985)GLEAGLDTPK(0.015)	Elfn2/LPASK(1)GLEAGLDTPK	Elfn2/LPASK(1)GLEAGLDTPK	0	5.9763	0	0	7.12795	0	7.48223	6.54715
Elfn2/VATKGNYIEVR		Elfn2/VATK(1)GNYIEVR					6.30083	7.06062	5.80018
Elfn2/YGADVDAGSIVHAAQKLGEPPVLPVAR	Elfn2/YGADVDAGSIVHAAQK(1)LGEPPVLPVAR			0	7.33045	0
Elmo2/EKIQPEILELIK	Elmo2/EK(1)IQPEILELIK	Elmo2/EK(1)IQPEILELIK		0	6.34353	0	0	6.61611	0
Elmo2/IAFDAESDPSNVPGSGTEKR	Elmo2/IAFDAESDPSNVPGSGTEK(1)R	Elmo2/IAFDAESDPSNVPGSGTEK(1)R	Elmo2/IAFDAESDPSNVPGSGTEK(1)R	0	6.1983	0	0	6.41375	0	6.28814	0
Elmo2/PPPSDIVKVAIEWPGANAQLLEIDQK			Elmo2/PPPSDIVK(1)VAIEWPGANAQLLEIDQK							7.07247	0
Elmo2/VLHYGDLDDNPQGEVTFESLQEKIPVADIK			Elmo2/VLHYGDLDDNPQGEVTFESLQEK(0.986)IPVADIK(0.014)							7.14538	0
Epb41l1/DLKGPSSQEDESGGLEDSPDR	Epb41l1/DLK(1)GPSSQEDESGGLEDSPDR	Epb41l1/DLK(1)GPSSQEDESGGLEDSPDR	Epb41l1/DLK(1)GPSSQEDESGGLEDSPDR	0	5.92437	0	0	6.82792	0	6.86756	0
Epb41l1/HQASINELKR			Epb41l1/HQASINELK(1)R							7.25322	0
Epb41l1/IIITGDEDVDQDQALALAIKEAK	Epb41l1/IIITGDEDVDQDQALALAIK(0.962)EAK(0.038)	Epb41l1/IIITGDEDVDQDQALALAIK(0.995)EAK(0.005)	Epb41l1/IIITGDEDVDQDQALALAIK(0.968)EAK(0.032)	0	7.28267	0	0	7.88452	0	8.47566	0
Epb41l1/RLPSSPASPSPKGTPEK			Epb41l1/RLPSSPASPSPK(0.953)GTPEK(0.047)							6.76537	0
Epb41l1/SGKGAAAMIPGPQTVATEIR	Epb41l1/SGK(1)GAAAMIPGPQTVATEIR	Epb41l1/SGK(1)GAAAMIPGPQTVATEIR	Epb41l1/SGK(1)GAAAMIPGPQTVATEIR	0	6.54618	0	0	7.10295	0	7.32629	0
Epb41l1/SLSPIIGKDVLTSTYGATAETLSTSTTTHVTK	Epb41l1/SLSPIIGK(1)DVLTSTYGATAETLSTSTTTHVTK			0	7.50365	0
Eps15l1/TQIQSQESDLKSQEDDLNR	Eps15l1/TQIQSQESDLK(1)SQEDDLNR	Eps15l1/TQIQSQESDLK(1)SQEDDLNR	Eps15l1/TQIQSQESDLK(1)SQEDDLNR	0	6.0943	5.82467	0	6.3033	6.24087	6.88837	0
Etl4/GPITSSSKEASSEK		Etl4/GPITSSSK(1)EASSEK					0	6.70432	0
Etl4/KEPGTLVYIEKPR	Etl4/KEPGTLVYIEK(1)PR	Etl4/K(1)EPGTLVYIEKPR		0	6.6609	0	0	6.79238	0
Etl4/NTSGLSSLVDLGPPLVEKQGFAYSTTTIPK	Etl4/NTSGLSSLVDLGPPLVEK(0.053)QGFAYSTTTIPK(0.947)	Etl4/NTSGLSSLVDLGPPLVEK(0.996)QGFAYSTTTIPK(0.004)	Etl4/NTSGLSSLVDLGPPLVEK(0.996)QGFAYSTTTIPK(0.004)	0	7.0839	0	0	7.51921	0	7.82153	0
Etl4/QIASLTGLVQSALFKGPITSSSK	Etl4/QIASLTGLVQSALFK(0.963)GPITSSSK(0.037)	Etl4/QIASLTGLVQSALFK(0.994)GPITSSSK(0.006)		0	6.77408	0	0	6.86392	0
Faim2/LSVANKAPGTEGQQHQANGEK	Faim2/LSVANK(1)APGTEGQQHQANGEK	Faim2/LSVANK(1)APGTEGQQHQANGEK	Faim2/LSVANK(1)APGTEGQQHQANGEK	6.3134	5.71527	6.56854	6.60592	6.09541	6.59857	7.40567	7.69431
Fam81a/DNISYGTNSALKTLEMR		Fam81a/DNISYGTNSALK(1)TLEMR					6.08615	6.2938	0
Fam81a/FKGTVEELSNQILSAR	Fam81a/FK(1)GTVEELSNQILSAR			0	7.10534	6.01783
Fam81a/IKDAEGQISQLLSR	Fam81a/IK(1)DAEGQISQLLSR	Fam81a/IK(1)DAEGQISQLLSR	Fam81a/IK(1)DAEGQISQLLSR	7.21304	7.96752	7.08529	7.71777	8.0016	7.33433	8.41557	7.74787
Fam81a/STYEGLQHLNKEQQAAK	Fam81a/STYEGLQHLNK(1)EQQAAK	Fam81a/STYEGLQHLNK(1)EQQAAK	Fam81a/STYEGLQHLNK(1)EQQAAK	6.69578	7.30118	6.39964	6.2466	7.00385	5.76871	7.74859	6.69523
Farp1/AYYIAKEVSTTER	Farp1/AYYIAK(1)EVSTTER			0	6.51892	6.19424
Farp1/FPTDKAYYIAK			Farp1/FPTDK(1)AYYIAK							6.85081	0
Farp1/GEIEQKPTPASR	Farp1/GEIEQK(1)PTPASR	Farp1/GEIEQK(1)PTPASR		0	6.69921	0	6.35868	7.36101	5.89536
Farp1/LGSLSKLSGK		Farp1/LGSLSK(1)LSGK					6.52218	0	6.41248
Farp1/NKYVPQQDALEDR		Farp1/NK(1)YVPQQDALEDR	Farp1/NK(1)YVPQQDALEDR				0	7.25088	0	7.63266	5.91014
Farp1/TQKQVLDYVK			Farp1/TQK(0.998)QVLDYVK(0.002)							7.30453	0
Farp1/YLFALQVKQDLAQGR		Farp1/YLFALQVK(1)QDLAQGR					0	6.82447	0
Fasn/AKTGGTYGEDLGADYNLSQVCDGK	Fasn/AK(1)TGGTYGEDLGADYNLSQVCDGK	Fasn/AK(1)TGGTYGEDLGADYNLSQVCDGK	Fasn/AK(1)TGGTYGEDLGADYNLSQVCDGK	6.34635	0	6.70533	7.43954	6.94629	7.25513	7.11787	6.89
Fasn/CTVFPKAQVEDAFR		Fasn/CTVFPK(1)AQVEDAFR					6.44295	0	6.3052
Fkbp8/CLNNLAASQLKLDHYR		Fkbp8/CLNNLAASQLK(1)LDHYR					0	6.97628	0
Fkbp8/GKVLAQQGEYSEAIPILR		Fkbp8/GK(1)VLAQQGEYSEAIPILR	Fkbp8/GK(1)VLAQQGEYSEAIPILR				0	7.0404	0	6.90821	0
Fkbp8/KGKVLAQQGEYSEAIPILR	Fkbp8/K(0.748)GK(0.252)VLAQQGEYSEAIPILR			0	6.2236	0
Gabra1/GDPGLATIAKSATIEPK	Gabra1/GDPGLATIAK(1)SATIEPK	Gabra1/GDPGLATIAK(1)SATIEPK	Gabra1/GDPGLATIAK(1)SATIEPK	6.71141	7.25527	6.8263	6.18281	6.58426	6.49049	7.889	6.97768
Gabra1/KNNTYAPTATSYTPNLAR	Gabra1/K(1)NNTYAPTATSYTPNLAR		Gabra1/K(1)NNTYAPTATSYTPNLAR	5.78244	6.31785	6.14968				6.65361	0
Gapdh/AVGKVIPELNGK	Gapdh/AVGK(1)VIPELNGK		Gapdh/AVGK(1)VIPELNGK	0	7.76639	0				7.37188	7.12094
Gapdh/GAAQNIIPASTGAAKAVGK	Gapdh/GAAQNIIPASTGAAK(0.998)AVGK(0.002)	Gapdh/GAAQNIIPASTGAAK(0.998)AVGK(0.002)	Gapdh/GAAQNIIPASTGAAK(0.999)AVGK(0.001)	7.09847	6.73786	7.12655	7.30185	7.83209	7.38362	8.38833	7.3711
Gapdh/LEKPAKYDDIKK	Gapdh/LEK(0.127)PAK(0.797)YDDIK(0.045)K(0.031)	Gapdh/LEKPAK(0.013)YDDIK(0.409)K(0.578)	Gapdh/LEKPAK(0.058)YDDIK(0.735)K(0.207)	0	5.74188	0	6.06662	6.57263	6.01891	6.77378	0
Gapdh/LVINGKPITIFQER		Gapdh/LVINGK(1)PITIFQER					0	7.2154	0
Gapdh/LVINGKPITIFQERDPTNIK	Gapdh/LVINGK(0.965)PITIFQERDPTNIK(0.035)			0	6.78084	0
Gapdh/TVDGPSGKLWR	Gapdh/TVDGPSGK(1)LWR	Gapdh/TVDGPSGK(1)LWR	Gapdh/TVDGPSGK(1)LWR	0	7.51112	6.66659	7.23241	7.9764	7.07954	8.2086	7.15658
Gapdh/VKVGVNGFGR		Gapdh/VK(1)VGVNGFGR					6.24743	7.54063	5.53319
Gapdh/VVDLMAYMASKE		Gapdh/VVDLMAYMASK(1)E					0	6.72404	0
Gapdh/VVKQASEGPLK	Gapdh/VVK(0.999)QASEGPLK(0.001)	Gapdh/VVK(1)QASEGPLK	Gapdh/VVK(1)QASEGPLK	5.4759	6.05725	5.48257	7.0251	7.4686	6.94376	7.89927	7.20044
Gfap/AKEPTKLADVYQAELR	Gfap/AK(0.825)EPTK(0.175)LADVYQAELR			0	0	6.2205
Gfap/FLEQQNKALAAELNQLR		Gfap/FLEQQNK(1)ALAAELNQLR	Gfap/FLEQQNK(1)ALAAELNQLR				7.4946	7.1038	7.26072	7.53236	7.37431
Gfap/KIYEEEVR		Gfap/K(1)IYEEEVR					6.94244	6.50763	6.78004
Gja1/GRSDPYHATTGPLSPSKDCGSPK	Gja1/GRSDPYHATTGPLSPSK(0.463)DCGSPK(0.537)			0	7.33836	6.30512
Gja1/KVAAGHELQPLAIVDQRPSSR	Gja1/K(1)VAAGHELQPLAIVDQRPSSR			0	6.96693	0
Gja1/LNKKEEELK		Gja1/LNKK(1)EEELK	Gja1/LNK(0.001)K(0.999)EEELK				7.50684	7.24731	7.49959	0	5.81332
Gja1/MGQAGSTISNSHAQPFDFPDDSQNAKK	Gja1/MGQAGSTISNSHAQPFDFPDDSQNAK(0.5)K(0.5)			0	6.37814	0
Gja1/NYNKQASEQNWANYSAEQNR	Gja1/NYNK(1)QASEQNWANYSAEQNR	Gja1/NYNK(1)QASEQNWANYSAEQNR	Gja1/NYNK(1)QASEQNWANYSAEQNR	6.75506	7.60902	6.62357	6.99772	7.57621	7.12859	7.91328	7.20973
Gja1/SDPYHATTGPLSPSKDCGSPK	Gja1/SDPYHATTGPLSPSK(0.908)DCGSPK(0.092)	Gja1/SDPYHATTGPLSPSK(0.028)DCGSPK(0.972)	Gja1/SDPYHATTGPLSPSK(0.221)DCGSPK(0.779)	6.34854	7.47063	6.56236	6.43535	7.31349	5.64298	7.64343	0
Gm15294/TVDGPSGKLWR	Gm15294/TVDGPSGK(1)LWR	Gm15294/TVDGPSGK(1)LWR	Gm15294/TVDGPSGK(1)LWR	0	7.51112	6.66659	7.23241	7.9764	7.07954	8.2086	7.15658
Gm17087/DSYVGDEAQSKR	Gm17087/DSYVGDEAQSK(1)R	Gm17087/DSYVGDEAQSK(1)R	Gm17087/DSYVGDEAQSK(1)R	6.4884	6.51746	6.45665	7.52593	7.28899	7.29986	0	6.53637
Gm3839/AVGKVIPELNGK	Gm3839/AVGK(1)VIPELNGK		Gm3839/AVGK(1)VIPELNGK	0	7.76639	0				7.37188	7.12094
Gm3839/GAAQNIIPASTGAAKAVGK	Gm3839/GAAQNIIPASTGAAK(0.998)AVGK(0.002)	Gm3839/GAAQNIIPASTGAAK(0.998)AVGK(0.002)	Gm3839/GAAQNIIPASTGAAK(0.999)AVGK(0.001)	7.09847	6.73786	7.12655	7.30185	7.83209	7.38362	8.38833	7.3711
Gm3839/LVINGKPITIFQER		Gm3839/LVINGK(1)PITIFQER					0	7.2154	0
Gm3839/LVINGKPITIFQERDPTNIK	Gm3839/LVINGK(0.965)PITIFQERDPTNIK(0.035)			0	6.78084	0
Gm3839/TVDGPSGKLWR	Gm3839/TVDGPSGK(1)LWR	Gm3839/TVDGPSGK(1)LWR	Gm3839/TVDGPSGK(1)LWR	0	7.51112	6.66659	7.23241	7.9764	7.07954	8.2086	7.15658
Gm3839/VKVGVNGFGR		Gm3839/VK(1)VGVNGFGR					6.24743	7.54063	5.53319
Gm3839/VVDLMAYMASKE		Gm3839/VVDLMAYMASK(1)E					0	6.72404	0
Gm3839/VVKQASEGPLK	Gm3839/VVK(0.999)QASEGPLK(0.001)	Gm3839/VVK(1)QASEGPLK	Gm3839/VVK(1)QASEGPLK	5.4759	6.05725	5.48257	7.0251	7.4686	6.94376	7.89927	7.20044
Gm49325/HTPLSKLMK	Gm49325/HTPLSK(0.996)LMK(0.004)		Gm49325/HTPLSK(1)LMK	0	5.9876	0				6.84892	0
Gm49325/SEEKPKEGVKTENDHINLK	Gm49325/SEEK(0.152)PK(0.844)EGVK(0.004)TENDHINLK		Gm49325/SEEK(0.023)PK(0.09)EGVK(0.886)TENDHINLK(0.002)	5.82052	7.17653	0				7.13893	0
Gm49325/VAGQDGSVVQFKIK	Gm49325/VAGQDGSVVQFK(0.959)IK(0.041)	Gm49325/VAGQDGSVVQFK(0.984)IK(0.016)	Gm49325/VAGQDGSVVQFK(0.164)IK(0.836)	0	6.81567	0	0	6.75403	0	7.67702	0
Gm5580/GIYAYGFEKPSAIQQR	Gm5580/GIYAYGFEK(1)PSAIQQR	Gm5580/GIYAYGFEK(1)PSAIQQR	Gm5580/GIYAYGFEK(1)PSAIQQR	5.94472	7.41762	0	6.15951	7.5817	0	8.03463	6.00758
Gm8797/AKIQDKEGIPPDQQR	Gm8797/AK(1)IQDKEGIPPDQQR	Gm8797/AK(1)IQDKEGIPPDQQR	Gm8797/AK(1)IQDKEGIPPDQQR	8.46802	8.36637	7.86972	8.68756	8.57496	8.58613	9.62732	9.6978
Gm8797/IQDKEGIPPDQQR	Gm8797/IQDK(1)EGIPPDQQR	Gm8797/IQDK(1)EGIPPDQQR	Gm8797/IQDK(1)EGIPPDQQR	6.30854	7.9453	7.9599	7.77849	7.39895	6.65786	9.2411	9.35488
Gm8797/LIFAGKQLEDGRTLSDYNIQK	Gm8797/LIFAGK(1)QLEDGRTLSDYNIQK	Gm8797/LIFAGK(1)QLEDGRTLSDYNIQK	Gm8797/LIFAGK(1)QLEDGRTLSDYNIQK	9.74017	10.5045	9.94798	10.0775	10.561	10.0698	10.9665	10.3449
Gm8797/MQIFVKTLTGK	Gm8797/MQIFVK(1)TLTGK	Gm8797/MQIFVK(1)TLTGK		6.36754	7.40054	6.77817	7.26124	7.5731	7.24507
Gm8797/TITLEVEPSDTIENVKAK	Gm8797/TITLEVEPSDTIENVK(0.993)AK(0.007)	Gm8797/TITLEVEPSDTIENVK(0.979)AK(0.021)	Gm8797/TITLEVEPSDTIENVK(0.999)AK(0.001)	7.95671	0	7.95964	8.49973	8.25052	7.88211	8.81309	8.75374
Gm8797/TLSDYNIQKESTLHLVLR	Gm8797/TLSDYNIQK(1)ESTLHLVLR	Gm8797/TLSDYNIQK(1)ESTLHLVLR	Gm8797/TLSDYNIQK(1)ESTLHLVLR	9.36588	9.98753	9.55078	9.77746	9.93868	9.52673	10.5118	9.73678
Gm8797/TLTGKTITLEVEPSDTIENVK		Gm8797/TLTGK(1)TITLEVEPSDTIENVK	Gm8797/TLTGK(1)TITLEVEPSDTIENVK				9.2294	9.57901	9.06937	10.1404	9.3449
Gm8797/TLTGKTITLEVEPSDTIENVKAK	Gm8797/TLTGK(1)TITLEVEPSDTIENVKAK			8.86002	9.72576	9.06051
Gnai1/LLLLGAGESGKSTIVK	Gnai1/LLLLGAGESGK(0.44)STIVK(0.56)	Gnai1/LLLLGAGESGK(1)STIVK	Gnai1/LLLLGAGESGK(0.999)STIVK(0.001)	0	7.87041	0	6.76243	6.938	0	8.1432	0
Gnai1/LWKDSGVQACFNR		Gnai1/LWK(1)DSGVQACFNR	Gnai1/LWK(1)DSGVQACFNR				7.22227	6.6845	6.79369
Gnai1/NNLKDCGLF		Gnai1/NNLK(1)DCGLF					0	6.71252	0
Gnai1/VKTTGIVETHFTFK	Gnai1/VK(1)TTGIVETHFTFK		Gnai1/VK(1)TTGIVETHFTFK	0	6.76822	0				7.75536	5.83549
Gnai2/LLLLGAGESGKSTIVK	Gnai2/LLLLGAGESGK(0.44)STIVK(0.56)	Gnai2/LLLLGAGESGK(1)STIVK	Gnai2/LLLLGAGESGK(0.999)STIVK(0.001)	0	7.87041	0	6.76243	6.938	0	8.1432	0
Gnai2/NNLKDCGLF		Gnai2/NNLK(1)DCGLF					0	6.71252	0
Gnai2/VKTTGIVETHFTFK	Gnai2/VK(1)TTGIVETHFTFK		Gnai2/VK(1)TTGIVETHFTFK	0	6.76822	0				7.75536	5.83549
Gnai3/LLLLGAGESGKSTIVK	Gnai3/LLLLGAGESGK(0.44)STIVK(0.56)	Gnai3/LLLLGAGESGK(1)STIVK	Gnai3/LLLLGAGESGK(0.999)STIVK(0.001)	0	7.87041	0	6.76243	6.938	0	8.1432	0
Gnai3/VKTTGIVETHFTFK	Gnai3/VK(1)TTGIVETHFTFK		Gnai3/VK(1)TTGIVETHFTFK	0	6.76822	0				7.75536	5.83549
Gnal/LLLLGAGESGKSTIVK	Gnal/LLLLGAGESGK(0.44)STIVK(0.56)	Gnal/LLLLGAGESGK(1)STIVK	Gnal/LLLLGAGESGK(0.999)STIVK(0.001)	0	7.87041	0	6.76243	6.938	0	8.1432	0
Gnao1/AIEKNLKEDGISAAK	Gnao1/AIEK(0.98)NLK(0.02)EDGISAAK	Gnao1/AIEK(0.962)NLK(0.038)EDGISAAK		6.94496	6.93907	6.63931	6.59889	6.32395	0
Gnao1/AMDTLGVEYGDKER	Gnao1/AMDTLGVEYGDK(1)ER	Gnao1/AMDTLGVEYGDK(1)ER		6.30955	6.74224	6.27894	6.81198	6.86612	6.42941
Gnao1/DVKLLLLGAGESGK	Gnao1/DVK(1)LLLLGAGESGK	Gnao1/DVK(1)LLLLGAGESGK	Gnao1/DVK(1)LLLLGAGESGK	6.43379	7.07173	6.29951	7.41661	7.82929	7.07004	7.96727	6.97263
Gnao1/IIHEDGFSGEDVKQYKPVVYSNTIQSLAAIVR	Gnao1/IIHEDGFSGEDVK(0.646)QYK(0.354)PVVYSNTIQSLAAIVR		Gnao1/IIHEDGFSGEDVK(0.883)QYK(0.117)PVVYSNTIQSLAAIVR	0	7.56282	0				7.91385	7.33076
Gnao1/IKKSPLTICFPEYPGSNTYEDAAAYIQTQFESK			Gnao1/IK(0.5)K(0.5)SPLTICFPEYPGSNTYEDAAAYIQTQFESK							6.95451	0
Gnao1/KSPLTICFPEYPGSNTYEDAAAYIQTQFESK		Gnao1/K(1)SPLTICFPEYPGSNTYEDAAAYIQTQFESK	Gnao1/K(0.999)SPLTICFPEYPGSNTYEDAAAYIQTQFESK(0.001)				0	6.9665	0	7.36966	0
Gnao1/KTDSKMVCDVVSR	Gnao1/K(0.036)TDSK(0.964)MVCDVVSR	Gnao1/K(0.001)TDSK(0.999)MVCDVVSR		0	6.43712	5.7662	6.25137	7.23073	6.44309
Gnao1/LLLLGAGESGKSTIVK	Gnao1/LLLLGAGESGK(0.44)STIVK(0.56)	Gnao1/LLLLGAGESGK(1)STIVK	Gnao1/LLLLGAGESGK(0.999)STIVK(0.001)	0	7.87041	0	6.76243	6.938	0	8.1432	0
Gnao1/NLKEDGISAAK	Gnao1/NLK(1)EDGISAAK	Gnao1/NLK(1)EDGISAAK	Gnao1/NLK(1)EDGISAAK	6.68145	7.0379	6.3355	7.54419	7.90275	7.45225	8.08207	7.62514
Gnao1/NLKEDGISAAKDVK	Gnao1/NLKEDGISAAK(1)DVK	Gnao1/NLKEDGISAAK(0.997)DVK(0.003)	Gnao1/NLKEDGISAAK(0.996)DVK(0.004)	7.34128	7.5189	7.04696	7.04399	7.4411	7.01616	8.1474	7.51207
Gnao1/QYKPVVYSNTIQSLAAIVR	Gnao1/QYK(1)PVVYSNTIQSLAAIVR	Gnao1/QYK(1)PVVYSNTIQSLAAIVR		0	7.50229	6.91156	7.25708	7.73945	6.83481
Gnao1/SPLTICFPEYPGSNTYEDAAAYIQTQFESKNR		Gnao1/SPLTICFPEYPGSNTYEDAAAYIQTQFESK(1)NR	Gnao1/SPLTICFPEYPGSNTYEDAAAYIQTQFESK(1)NR				0	7.7247	0	8.31302	0
Gnao1/SREYQLNDSAKYYLDSLDR	Gnao1/SREYQLNDSAK(1)YYLDSLDR	Gnao1/SREYQLNDSAK(1)YYLDSLDR	Gnao1/SREYQLNDSAK(1)YYLDSLDR	7.27999	8.13545	7.06326	7.63883	8.38913	7.40423	8.75711	7.71452
Gnao1/TDSKMVCDVVSR			Gnao1/TDSK(1)MVCDVVSR							7.80729	0
Gnao1/VKTTGIVETHFTFK	Gnao1/VK(1)TTGIVETHFTFK		Gnao1/VK(1)TTGIVETHFTFK	0	6.76822	0				7.75536	5.83549
Gnas/LLLLGAGESGKSTIVK	Gnas/LLLLGAGESGK(0.44)STIVK(0.56)	Gnas/LLLLGAGESGK(1)STIVK	Gnas/LLLLGAGESGK(0.999)STIVK(0.001)	0	7.87041	0	6.76243	6.938	0	8.1432	0
Gnat1/LLLLGAGESGKSTIVK	Gnat1/LLLLGAGESGK(0.44)STIVK(0.56)	Gnat1/LLLLGAGESGK(1)STIVK	Gnat1/LLLLGAGESGK(0.999)STIVK(0.001)	0	7.87041	0	6.76243	6.938	0	8.1432	0
Gnat2/LLLLGAGESGKSTIVK	Gnat2/LLLLGAGESGK(0.44)STIVK(0.56)	Gnat2/LLLLGAGESGK(1)STIVK	Gnat2/LLLLGAGESGK(0.999)STIVK(0.001)	0	7.87041	0	6.76243	6.938	0	8.1432	0
Gnat3/LLLLGAGESGKSTIVK	Gnat3/LLLLGAGESGK(0.44)STIVK(0.56)	Gnat3/LLLLGAGESGK(1)STIVK	Gnat3/LLLLGAGESGK(0.999)STIVK(0.001)	0	7.87041	0	6.76243	6.938	0	8.1432	0
Gnb1/KACADATLSQITNNIDPVGR	Gnb1/K(1)ACADATLSQITNNIDPVGR	Gnb1/K(1)ACADATLSQITNNIDPVGR	Gnb1/K(1)ACADATLSQITNNIDPVGR	6.90427	0	6.71048	8.24264	7.58215	7.61513	7.39851	7.46564
Gnb1/LFVSGACDASAKLWDVR		Gnb1/LFVSGACDASAK(1)LWDVR					0	6.16253	0
Gnb1/LLLAGYDDFNCNVWDALKADR		Gnb1/LLLAGYDDFNCNVWDALK(1)ADR					0	6.43989	0
Gnb1/SELDQLRQEAEQLKNQIR	Gnb1/SELDQLRQEAEQLK(1)NQIR	Gnb1/SELDQLRQEAEQLK(1)NQIR	Gnb1/SELDQLRQEAEQLK(1)NQIR	0	6.87892	0	7.45574	7.19791	6.87528	7.3356	6.73731
Gnb2/KACGDSTLTQITAGLDPVGR	Gnb2/K(1)ACGDSTLTQITAGLDPVGR	Gnb2/K(1)ACGDSTLTQITAGLDPVGR	Gnb2/K(1)ACGDSTLTQITAGLDPVGR	6.97566	6.95241	7.0412	8.15381	7.68789	7.67186	7.65297	7.70085
Gnb2/TFVSGACDASIKLWDVR			Gnb2/TFVSGACDASIK(1)LWDVR							6.83693	5.90967
Gpsm1/APSSDEECFFDLLSKFQSSR			Gpsm1/APSSDEECFFDLLSK(1)FQSSR							7.02776	0
Gpsm1/HLDIAQEQGDKVGEAR	Gpsm1/HLDIAQEQGDK(1)VGEAR	Gpsm1/HLDIAQEQGDK(1)VGEAR	Gpsm1/HLDIAQEQGDK(1)VGEAR	0	6.5443	0	0	6.35048	0	7.06333	0
Gpsm1/KHLQISQEIGDR	Gpsm1/K(1)HLQISQEIGDR			0	5.80401	5.41431
Gpsm1/KYQEGPDAIER		Gpsm1/K(1)YQEGPDAIER					0	6.34856	0
Gpsm1/LTSPAAAEKPDLAGYEAQGARPK	Gpsm1/LTSPAAAEK(0.836)PDLAGYEAQGARPK(0.164)			0	6.52247	0
Gpsm1/MGEAKASGNLGNTLK		Gpsm1/MGEAK(1)ASGNLGNTLK					0	6.60454	0
Gpsm1/NLSLVKELGDR	Gpsm1/NLSLVK(1)ELGDR	Gpsm1/NLSLVK(1)ELGDR		0	6.63154	0	0	6.70309	0
Grasp/LQQKEEATAAPDPAGR		Grasp/LQQK(1)EEATAAPDPAGR					0	6.29822	0
Grasp/LVHGLVVKDPSIYDTLESVR	Grasp/LVHGLVVK(1)DPSIYDTLESVR			0	6.89033	0
Grasp/WKNFTQSPEQQR	Grasp/WK(1)NFTQSPEQQR		Grasp/WK(1)NFTQSPEQQR	0	6.22422	0				6.69362	0
Gria2/EGYNVYGIESVKI	Gria2/EGYNVYGIESVK(1)I			6.25641	6.89629	0
Gria2/NAQNINPSSSQNSQNFATYKEGYNVYGIESVKI	Gria2/NAQNINPSSSQNSQNFATYK(0.997)EGYNVYGIESVK(0.003)I	Gria2/NAQNINPSSSQNSQNFATYK(0.996)EGYNVYGIESVK(0.004)I	Gria2/NAQNINPSSSQNSQNFATYK(1)EGYNVYGIESVKI	0	6.74182	0	0	6.8719	0	7.75326	0
Gria2/VAKNAQNINPSSSQNSQNFATYK			Gria2/VAK(1)NAQNINPSSSQNSQNFATYK							7.29721	0
Gria3/EGYNVYGTESVKI	Gria3/EGYNVYGTESVK(1)I	Gria3/EGYNVYGTESVK(1)I		6.09754	6.97675	6.23815	7.02412	7.64245	6.92596
Gria3/NTQNFKPAPATNTQNYATYR	Gria3/NTQNFK(1)PAPATNTQNYATYR	Gria3/NTQNFK(1)PAPATNTQNYATYR	Gria3/NTQNFK(1)PAPATNTQNYATYR	6.16976	7.19207	0	6.5232	7.19703	6.24638	7.78031	6.69494
Grin1/AITSTLASSFKR	Grin1/AITSTLASSFK(1)R	Grin1/AITSTLASSFK(1)R		6.31266	6.30146	6.26349	6.66411	6.58087	6.6955
Grin1/GALQNQKDTVLPR	Grin1/GALQNQK(1)DTVLPR	Grin1/GALQNQK(1)DTVLPR	Grin1/GALQNQK(1)DTVLPR	6.52603	7.34731	6.25242	6.82783	7.63467	6.78854	8.41972	0
Grin2a/CPSDPYKHSLPSQAVNDSYLR	Grin2a/CPSDPYK(1)HSLPSQAVNDSYLR	Grin2a/CPSDPYK(1)HSLPSQAVNDSYLR	Grin2a/CPSDPYK(1)HSLPSQAVNDSYLR	0	7.12548	0	0	7.21767	0	7.69177	0
Grin2a/EEAYQQDWSQNNALQFQKNK		Grin2a/EEAYQQDWSQNNALQFQK(0.819)NK(0.181)					0	6.88302	0
Grin2a/LLEGNLYGSLFSVPSSKLLGNK	Grin2a/LLEGNLYGSLFSVPSSK(0.998)LLGNK(0.002)	Grin2a/LLEGNLYGSLFSVPSSK(0.989)LLGNK(0.011)	Grin2a/LLEGNLYGSLFSVPSSK(0.977)LLGNK(0.023)	6.52323	7.30997	6.7835	7.07893	7.47809	6.92069	7.86832	0
Grin2a/LLGNKSSLFPQGLEDSKR	Grin2a/LLGNK(1)SSLFPQGLEDSKR	Grin2a/LLGNK(1)SSLFPQGLEDSKR	Grin2a/LLGNK(1)SSLFPQGLEDSKR	6.28508	7.34185	6.8027	7.12398	7.22479	6.57236	7.67499	6.88871
Grin2a/NPLHNEDGLPNNDQYKLYAK	Grin2a/NPLHNEDGLPNNDQYK(0.998)LYAK(0.002)			0	6.32476	0
Grin2a/SFQGKDSIFGENMNELQTFVANR	Grin2a/SFQGK(1)DSIFGENMNELQTFVANR			0	6.71171	0
Grin2a/SKSLLPDHTSDNPFLHTYGDDQR	Grin2a/SK(1)SLLPDHTSDNPFLHTYGDDQR			0	6.60535	0
Grin2a/SPFKCDACLR		Grin2a/SPFK(1)CDACLR					6.57649	6.95231	6.11793
Grin2a/SSLFPQGLEDSKR	Grin2a/SSLFPQGLEDSK(1)R	Grin2a/SSLFPQGLEDSK(1)R		6.36088	7.3325	6.22342	6.93538	7.3963	6.43723
Grin2a/YPKDCSEVER	Grin2a/YPK(1)DCSEVER	Grin2a/YPK(1)DCSEVER		5.404	5.8892	5.02428	6.26771	6.86452	0
Grin2b/ALVTNKPVVSALHGAVPGR	Grin2b/ALVTNK(1)PVVSALHGAVPGR		Grin2b/ALVTNK(1)PVVSALHGAVPGR	6.94758	7.5128	6.77919				7.02531	5.93625
Grin2b/DICIGNQSNPCVPNNKNPR	Grin2b/DICIGNQSNPCVPNNK(1)NPR	Grin2b/DICIGNQSNPCVPNNK(1)NPR	Grin2b/DICIGNQSNPCVPNNK(1)NPR	0	6.20761	0	7.04175	7.42369	6.79396	7.71133	6.72671
Grin2b/DKEGLRDFYLDQFR	Grin2b/DK(1)EGLRDFYLDQFR	Grin2b/DK(1)EGLRDFYLDQFR		6.80041	7.53212	6.75646	6.96373	6.90746	6.68696
Grin2b/ENSPHWEHVDLTDIYKER	Grin2b/ENSPHWEHVDLTDIYK(1)ER			0	7.04984	5.97433
Grin2b/HGTGDKHGVVGGVPAPWEK	Grin2b/HGTGDK(1)HGVVGGVPAPWEK			6.02723	6.46394	0
Grin2b/HGVVGGVPAPWEKNLTNVDWEDR	Grin2b/HGVVGGVPAPWEK(1)NLTNVDWEDR	Grin2b/HGVVGGVPAPWEK(1)NLTNVDWEDR		6.45076	7.43141	0	0	7.12238	0
Grin2b/HSQLSDLYGKFSFK	Grin2b/HSQLSDLYGK(1)FSFK	Grin2b/HSQLSDLYGK(0.999)FSFK(0.001)	Grin2b/HSQLSDLYGK(1)FSFK	6.62637	7.43992	6.67131	6.79449	7.26781	0	7.86335	7.844
Grin2b/KPLDIGLPSSK	Grin2b/K(1)PLDIGLPSSK			6.98867	7.95659	6.66534
Grin2b/KPLDIGLPSSKHSQLSDLYGK	Grin2b/KPLDIGLPSSK(1)HSQLSDLYGK			6.39454	6.86334	6.18828
Grin2b/RQHSYDTFVDLQKEEAALAPR	Grin2b/RQHSYDTFVDLQK(1)EEAALAPR			0	6.46449	0
Grin2b/SCPSKLHNYSSTVAGQNSGR	Grin2b/SCPSK(1)LHNYSSTVAGQNSGR	Grin2b/SCPSK(1)LHNYSSTVAGQNSGR	Grin2b/SCPSK(1)LHNYSSTVAGQNSGR	0	6.12995	0	0	7.1023	5.38966	7.2237	0
Grin2b/SDVSDISTHTVTYGNIEGNAAKR	Grin2b/SDVSDISTHTVTYGNIEGNAAK(1)R			0	6.36205	0
Grin2b/SFTHSDCKSYNNPPCEENLFSDYISEVER			Grin2b/SFTHSDCK(1)SYNNPPCEENLFSDYISEVER							7.76049	6.77244
Grin2b/SISKKPLDIGLPSSK	Grin2b/SISK(0.845)K(0.155)PLDIGLPSSK	Grin2b/SISK(0.971)K(0.029)PLDIGLPSSK	Grin2b/SISK(0.62)K(0.38)PLDIGLPSSK	6.64714	7.71079	0	0	6.37952	0	7.49233	5.41364
Grin2b/TKENSPHWEHVDLTDIYKER	Grin2b/TK(1)ENSPHWEHVDLTDIYKER			0	7.1294	0
Grin2b/VTQNPFIPTFGDDQCLLHGSKSYFFR	Grin2b/VTQNPFIPTFGDDQCLLHGSK(1)SYFFR	Grin2b/VTQNPFIPTFGDDQCLLHGSK(1)SYFFR	Grin2b/VTQNPFIPTFGDDQCLLHGSK(1)SYFFR	0	6.86567	0	0	7.59197	7.01653	7.73932	0
Gripap1/EILKEKESSAIPAR	Gripap1/EILK(0.907)EK(0.093)ESSAIPAR			0	5.928	0
Gripap1/LQEILTNSKSR	Gripap1/LQEILTNSK(1)SR	Gripap1/LQEILTNSK(1)SR	Gripap1/LQEILTNSK(1)SR	0	6.29044	0	0	6.99309	0	7.62969	0
Gripap1/LQTEKETLFNDSR	Gripap1/LQTEK(1)ETLFNDSR	Gripap1/LQTEK(1)ETLFNDSR		0	6.22575	0	0	6.59704	0
Gripap1/LSKECVGSPDPDLEPGEAN	Gripap1/LSK(1)ECVGSPDPDLEPGEAN	Gripap1/LSK(1)ECVGSPDPDLEPGEAN	Gripap1/LSK(1)ECVGSPDPDLEPGEAN	0	6.27632	0	0	7.23666	0	6.60159	0
Gsto1/SLGKGSAPPGPVPEGQIR	Gsto1/SLGK(1)GSAPPGPVPEGQIR	Gsto1/SLGK(1)GSAPPGPVPEGQIR	Gsto1/SLGK(1)GSAPPGPVPEGQIR	5.43826	6.91233	0	0	7.12636	0	7.72103	0
H1f2/ALAAAGYDVEKNNSR	H1f2/ALAAAGYDVEK(1)NNSR	H1f2/ALAAAGYDVEK(1)NNSR	H1f2/ALAAAGYDVEK(1)NNSR	0	5.72503	6.15427	6.62581	6.71297	6.72157	0	7.0333
H1f2/KALAAAGYDVEK		H1f2/K(1)ALAAAGYDVEK					6.34936	6.32968	6.03659
H1f2/KALAAAGYDVEKNNSR	H1f2/K(1)ALAAAGYDVEKNNSR			0	0	5.91416
H1f2/SEAAPAAPAAAPPAEKAPAK	H1f2/SEAAPAAPAAAPPAEK(0.376)APAK(0.624)	H1f2/SEAAPAAPAAAPPAEK(0.438)APAK(0.562)	H1f2/SEAAPAAPAAAPPAEK(0.911)APAK(0.089)	0	5.96388	5.76856	0	5.84061	0	6.71891	0
H1f3/ALAAAGYDVEKNNSR	H1f3/ALAAAGYDVEK(1)NNSR	H1f3/ALAAAGYDVEK(1)NNSR	H1f3/ALAAAGYDVEK(1)NNSR	0	5.72503	6.15427	6.62581	6.71297	6.72157	0	7.0333
H1f3/KALAAAGYDVEK		H1f3/K(1)ALAAAGYDVEK					6.34936	6.32968	6.03659
H1f3/KALAAAGYDVEKNNSR	H1f3/K(1)ALAAAGYDVEKNNSR			0	0	5.91416
H1f3/SETAPAAPAAPAPVEKTPVK	H1f3/SETAPAAPAAPAPVEK(0.81)TPVK(0.19)			0	0	5.84667
H1f4/ALAAAGYDVEKNNSR	H1f4/ALAAAGYDVEK(1)NNSR	H1f4/ALAAAGYDVEK(1)NNSR	H1f4/ALAAAGYDVEK(1)NNSR	0	5.72503	6.15427	6.62581	6.71297	6.72157	0	7.0333
H1f4/KALAAAGYDVEK		H1f4/K(1)ALAAAGYDVEK					6.34936	6.32968	6.03659
H1f4/KALAAAGYDVEKNNSR	H1f4/K(1)ALAAAGYDVEKNNSR			0	0	5.91416
H1f4/KTSGPPVSELITKAVAASK	H1f4/KTSGPPVSELITK(0.999)AVAASK(0.001)			0	6.22655	0
H1f4/SETAPAAPAAPAPAEKTPVK	H1f4/SETAPAAPAAPAPAEK(0.443)TPVK(0.557)	H1f4/SETAPAAPAAPAPAEK(0.852)TPVK(0.148)	H1f4/SETAPAAPAAPAPAEK(0.997)TPVK(0.003)	0	5.90114	0	6.054	6.10254	6.28158	0	6.32552
H1f4/TSGPPVSELITKAVAASK		H1f4/TSGPPVSELITK(0.862)AVAASK(0.138)					6.63283	6.55715	6.77325
H1f6/ALAAAGYDVEKNNSR	H1f6/ALAAAGYDVEK(1)NNSR	H1f6/ALAAAGYDVEK(1)NNSR	H1f6/ALAAAGYDVEK(1)NNSR	0	5.72503	6.15427	6.62581	6.71297	6.72157	0	7.0333
H1f6/KALAAAGYDVEK		H1f6/K(1)ALAAAGYDVEK					6.34936	6.32968	6.03659
H1f6/KALAAAGYDVEKNNSR	H1f6/K(1)ALAAAGYDVEKNNSR			0	0	5.91416
H2bc1/AVTKYTSSK	H2bc1/AVTK(1)YTSSK	H2bc1/AVTK(1)YTSSK	H2bc1/AVTK(1)YTSSK	7.54565	7.29927	7.52616	8.21672	7.70043	8.12814	6.60449	6.70735
H2bc1/HAVSEGTKAVTK	H2bc1/HAVSEGTK(1)AVTK	H2bc1/HAVSEGTK(1)AVTK	H2bc1/HAVSEGTK(1)AVTK	6.72593	7.7346	6.61042	8.23502	7.63577	8.157	8.30807	8.52826
H2bc1/LLLPGELAKHAVSEGTK	H2bc1/LLLPGELAK(1)HAVSEGTK	H2bc1/LLLPGELAK(1)HAVSEGTK	H2bc1/LLLPGELAK(1)HAVSEGTK	8.29933	7.50694	7.89994	7.64791	6.44761	8.01229	7.87434	7.96438
H2bc1/VLKQVHPDTGISSK	H2bc1/VLK(1)QVHPDTGISSK	H2bc1/VLK(1)QVHPDTGISSK	H2bc1/VLK(1)QVHPDTGISSK	6.86447	6.21077	6.50556	6.42236	7.02036	6.88638	7.71122	7.9521
H2bc12/AVTKYTSAK		H2bc12/AVTK(1)YTSAK					7.31372	6.77244	7.25909
H2bc12/AVTKYTSSK	H2bc12/AVTK(1)YTSSK		H2bc12/AVTK(1)YTSSK	7.54565	7.29927	7.52616				6.60449	6.70735
H2bc12/HAVSEGTKAVTK	H2bc12/HAVSEGTK(1)AVTK	H2bc12/HAVSEGTK(1)AVTK	H2bc12/HAVSEGTK(1)AVTK	6.72593	7.7346	6.61042	8.23502	7.63577	8.157	8.30807	8.52826
H2bc12/LLLPGELAKHAVSEGTK	H2bc12/LLLPGELAK(1)HAVSEGTK	H2bc12/LLLPGELAK(1)HAVSEGTK	H2bc12/LLLPGELAK(1)HAVSEGTK	8.29933	7.50694	7.89994	7.64791	6.44761	8.01229	7.87434	7.96438
H2bc12/VLKQVHPDTGISSK	H2bc12/VLK(1)QVHPDTGISSK	H2bc12/VLK(1)QVHPDTGISSK	H2bc12/VLK(1)QVHPDTGISSK	6.86447	6.21077	6.50556	6.42236	7.02036	6.88638	7.71122	7.9521
H2bc14/AVTKYTSSK	H2bc14/AVTK(1)YTSSK	H2bc14/AVTK(1)YTSSK	H2bc14/AVTK(1)YTSSK	7.54565	7.29927	7.52616	8.21672	7.70043	8.12814	6.60449	6.70735
H2bc14/HAVSEGTKAVTK	H2bc14/HAVSEGTK(1)AVTK	H2bc14/HAVSEGTK(1)AVTK	H2bc14/HAVSEGTK(1)AVTK	6.72593	7.7346	6.61042	8.23502	7.63577	8.157	8.30807	8.52826
H2bc14/LLLPGELAKHAVSEGTK	H2bc14/LLLPGELAK(1)HAVSEGTK	H2bc14/LLLPGELAK(1)HAVSEGTK	H2bc14/LLLPGELAK(1)HAVSEGTK	8.29933	7.50694	7.89994	7.64791	6.44761	8.01229	7.87434	7.96438
H2bc14/VLKQVHPDTGISSK	H2bc14/VLK(1)QVHPDTGISSK	H2bc14/VLK(1)QVHPDTGISSK	H2bc14/VLK(1)QVHPDTGISSK	6.86447	6.21077	6.50556	6.42236	7.02036	6.88638	7.71122	7.9521
H2bc3/AVTKYTSSK	H2bc3/AVTK(1)YTSSK	H2bc3/AVTK(1)YTSSK	H2bc3/AVTK(1)YTSSK	7.54565	7.29927	7.52616	8.21672	7.70043	8.12814	6.60449	6.70735
H2bc3/HAVSEGTKAVTK	H2bc3/HAVSEGTK(1)AVTK	H2bc3/HAVSEGTK(1)AVTK	H2bc3/HAVSEGTK(1)AVTK	6.72593	7.7346	6.61042	8.23502	7.63577	8.157	8.30807	8.52826
H2bc3/LLLPGELAKHAVSEGTK	H2bc3/LLLPGELAK(1)HAVSEGTK	H2bc3/LLLPGELAK(1)HAVSEGTK	H2bc3/LLLPGELAK(1)HAVSEGTK	8.29933	7.50694	7.89994	7.64791	6.44761	8.01229	7.87434	7.96438
H2bc3/VLKQVHPDTGISSK	H2bc3/VLK(1)QVHPDTGISSK	H2bc3/VLK(1)QVHPDTGISSK	H2bc3/VLK(1)QVHPDTGISSK	6.86447	6.21077	6.50556	6.42236	7.02036	6.88638	7.71122	7.9521
H2bc9/AVTKYTSSK	H2bc9/AVTK(1)YTSSK	H2bc9/AVTK(1)YTSSK	H2bc9/AVTK(1)YTSSK	7.54565	7.29927	7.52616	8.21672	7.70043	8.12814	6.60449	6.70735
H2bc9/HAVSEGTKAVTK	H2bc9/HAVSEGTK(1)AVTK	H2bc9/HAVSEGTK(1)AVTK	H2bc9/HAVSEGTK(1)AVTK	6.72593	7.7346	6.61042	8.23502	7.63577	8.157	8.30807	8.52826
H2bc9/LLLPGELAKHAVSEGTK	H2bc9/LLLPGELAK(1)HAVSEGTK	H2bc9/LLLPGELAK(1)HAVSEGTK	H2bc9/LLLPGELAK(1)HAVSEGTK	8.29933	7.50694	7.89994	7.64791	6.44761	8.01229	7.87434	7.96438
H2bc9/VLKQVHPDTGISSK	H2bc9/VLK(1)QVHPDTGISSK	H2bc9/VLK(1)QVHPDTGISSK	H2bc9/VLK(1)QVHPDTGISSK	6.86447	6.21077	6.50556	6.42236	7.02036	6.88638	7.71122	7.9521
H2bu1-ps/AVTKYTSSK	H2bu1-ps/AVTK(1)YTSSK	H2bu1-ps/AVTK(1)YTSSK	H2bu1-ps/AVTK(1)YTSSK	7.54565	7.29927	7.52616	8.21672	7.70043	8.12814	6.60449	6.70735
H2bu1-ps/HAVSEGTKAVTK	H2bu1-ps/HAVSEGTK(1)AVTK	H2bu1-ps/HAVSEGTK(1)AVTK	H2bu1-ps/HAVSEGTK(1)AVTK	6.72593	7.7346	6.61042	8.23502	7.63577	8.157	8.30807	8.52826
H2bu1-ps/LLLPGELAKHAVSEGTK	H2bu1-ps/LLLPGELAK(1)HAVSEGTK	H2bu1-ps/LLLPGELAK(1)HAVSEGTK	H2bu1-ps/LLLPGELAK(1)HAVSEGTK	8.29933	7.50694	7.89994	7.64791	6.44761	8.01229	7.87434	7.96438
H2bu1-ps/VLKQVHPDTGISSK	H2bu1-ps/VLK(1)QVHPDTGISSK	H2bu1-ps/VLK(1)QVHPDTGISSK	H2bu1-ps/VLK(1)QVHPDTGISSK	6.86447	6.21077	6.50556	6.42236	7.02036	6.88638	7.71122	7.9521
H2bu2/AVTKYTSSK	H2bu2/AVTK(1)YTSSK	H2bu2/AVTK(1)YTSSK	H2bu2/AVTK(1)YTSSK	7.54565	7.29927	7.52616	8.21672	7.70043	8.12814	6.60449	6.70735
H2bu2/HAVSEGTKAVTK	H2bu2/HAVSEGTK(1)AVTK	H2bu2/HAVSEGTK(1)AVTK	H2bu2/HAVSEGTK(1)AVTK	6.72593	7.7346	6.61042	8.23502	7.63577	8.157	8.30807	8.52826
H2bu2/LLLPGELAKHAVSEGTK	H2bu2/LLLPGELAK(1)HAVSEGTK	H2bu2/LLLPGELAK(1)HAVSEGTK	H2bu2/LLLPGELAK(1)HAVSEGTK	8.29933	7.50694	7.89994	7.64791	6.44761	8.01229	7.87434	7.96438
H2bu2/VLKQVHPDTGISSK	H2bu2/VLK(1)QVHPDTGISSK	H2bu2/VLK(1)QVHPDTGISSK	H2bu2/VLK(1)QVHPDTGISSK	6.86447	6.21077	6.50556	6.42236	7.02036	6.88638	7.71122	7.9521
Hdac11/LGGLSISPAGIVKR		Hdac11/LGGLSISPAGIVK(1)R					6.06243	0	0
Hdac11/VINFLKEEK	Hdac11/VINFLK(1)EEK	Hdac11/VINFLK(1)EEK	Hdac11/VINFLK(0.996)EEK(0.004)	6.63921	5.93808	6.65579	7.02506	6.50329	7.10151	0	7.14082
Hdlbp/IEGDPQGVQQAKR		Hdlbp/IEGDPQGVQQAK(1)R					0	6.62557	0
Hdlbp/TEIVFTGEKEQLAQAVAR		Hdlbp/TEIVFTGEK(1)EQLAQAVAR					0	6.59545	0
Hdlbp/VKELQAEQEDR		Hdlbp/VK(1)ELQAEQEDR					0	6.26105	0
Hdlbp/YVIGPKGNSLQEILER	Hdlbp/YVIGPK(1)GNSLQEILER		Hdlbp/YVIGPK(1)GNSLQEILER	0	6.61849	0				6.91094	0
Hecw1/ATTPSVTVKNSAAPIFK	Hecw1/ATTPSVTVK(0.998)NSAAPIFK(0.002)			0	6.06221	0
Hecw1/EGSLSPVNSQKVTLLLQSPAVK	Hecw1/EGSLSPVNSQK(1)VTLLLQSPAVK	Hecw1/EGSLSPVNSQK(1)VTLLLQSPAVK	Hecw1/EGSLSPVNSQK(1)VTLLLQSPAVK	0	7.06157	0	0	7.37796	0	7.91985	0
Hecw1/FLGKLSMPVQR	Hecw1/FLGK(1)LSMPVQR			0	6.09667	0
Hecw1/GKDEEEEEEDVSTLEQGEPGLELR		Hecw1/GK(1)DEEEEEEDVSTLEQGEPGLELR	Hecw1/GK(1)DEEEEEEDVSTLEQGEPGLELR				5.88196	7.44378	0	7.62677	0
Hecw1/GSTTEEEDGLEEESTLKESSEK		Hecw1/GSTTEEEDGLEEESTLK(0.978)ESSEK(0.022)					0	6.73809	0
Hecw1/ISIQPGKHSIFPALPHHGQER	Hecw1/ISIQPGK(1)HSIFPALPHHGQER			0	6.62695	0
Hecw1/KGMFFNPDPYLK	Hecw1/K(1)GMFFNPDPYLK			0	6.45641	0
Hecw1/NSAAPIFKGIGSEETAQSQGSR	Hecw1/NSAAPIFK(1)GIGSEETAQSQGSR	Hecw1/NSAAPIFK(1)GIGSEETAQSQGSR	Hecw1/NSAAPIFK(1)GIGSEETAQSQGSR	0	7.41452	0	0	6.80299	0	7.97627	0
Hecw1/SQHQHESLPLAYNDKIVAFLR	Hecw1/SQHQHESLPLAYNDK(1)IVAFLR		Hecw1/SQHQHESLPLAYNDK(1)IVAFLR	0	7.09332	0				7.08329	0
Hist1h2bc; Hist1h2bg; Hist1h2be/AVTKYTSSK	Hist1h2bc; Hist1h2bg; Hist1h2be/AVTK(1)YTSSK	Hist1h2bc; Hist1h2bg; Hist1h2be/AVTK(1)YTSSK	Hist1h2bc; Hist1h2bg; Hist1h2be/AVTK(1)YTSSK	7.54565	7.29927	7.52616	8.21672	7.70043	8.12814	6.60449	6.70735
Hist1h2bc; Hist1h2bg; Hist1h2be/HAVSEGTKAVTK	Hist1h2bc; Hist1h2bg; Hist1h2be/HAVSEGTK(1)AVTK	Hist1h2bc; Hist1h2bg; Hist1h2be/HAVSEGTK(1)AVTK	Hist1h2bc; Hist1h2bg; Hist1h2be/HAVSEGTK(1)AVTK	6.72593	7.7346	6.61042	8.23502	7.63577	8.157	8.30807	8.52826
Hist1h2bc; Hist1h2bg; Hist1h2be/LLLPGELAKHAVSEGTK	Hist1h2bc; Hist1h2bg; Hist1h2be/LLLPGELAK(1)HAVSEGTK	Hist1h2bc; Hist1h2bg; Hist1h2be/LLLPGELAK(1)HAVSEGTK	Hist1h2bc; Hist1h2bg; Hist1h2be/LLLPGELAK(1)HAVSEGTK	8.29933	7.50694	7.89994	7.64791	6.44761	8.01229	7.87434	7.96438
Hist1h2bc; Hist1h2bg; Hist1h2be/VLKQVHPDTGISSK	Hist1h2bc; Hist1h2bg; Hist1h2be/VLK(1)QVHPDTGISSK	Hist1h2bc; Hist1h2bg; Hist1h2be/VLK(1)QVHPDTGISSK	Hist1h2bc; Hist1h2bg; Hist1h2be/VLK(1)QVHPDTGISSK	6.86447	6.21077	6.50556	6.42236	7.02036	6.88638	7.71122	7.9521
Hist1h2bl; Hist1h2bn; Hist1h2bf; Hist1h2bj/AVTKYTSSK	Hist1h2bl; Hist1h2bn; Hist1h2bf; Hist1h2bj/AVTK(1)YTSSK	Hist1h2bl; Hist1h2bn; Hist1h2bf; Hist1h2bj/AVTK(1)YTSSK	Hist1h2bl; Hist1h2bn; Hist1h2bf; Hist1h2bj/AVTK(1)YTSSK	7.54565	7.29927	7.52616	8.21672	7.70043	8.12814	6.60449	6.70735
Hist1h2bl; Hist1h2bn; Hist1h2bf; Hist1h2bj/HAVSEGTKAVTK	Hist1h2bl; Hist1h2bn; Hist1h2bf; Hist1h2bj/HAVSEGTK(1)AVTK	Hist1h2bl; Hist1h2bn; Hist1h2bf; Hist1h2bj/HAVSEGTK(1)AVTK	Hist1h2bl; Hist1h2bn; Hist1h2bf; Hist1h2bj/HAVSEGTK(1)AVTK	6.72593	7.7346	6.61042	8.23502	7.63577	8.157	8.30807	8.52826
Hist1h2bl; Hist1h2bn; Hist1h2bf; Hist1h2bj/LLLPGELAKHAVSEGTK	Hist1h2bl; Hist1h2bn; Hist1h2bf; Hist1h2bj/LLLPGELAK(1)HAVSEGTK	Hist1h2bl; Hist1h2bn; Hist1h2bf; Hist1h2bj/LLLPGELAK(1)HAVSEGTK	Hist1h2bl; Hist1h2bn; Hist1h2bf; Hist1h2bj/LLLPGELAK(1)HAVSEGTK	8.29933	7.50694	7.89994	7.64791	6.44761	8.01229	7.87434	7.96438
Hist1h2bl; Hist1h2bn; Hist1h2bf; Hist1h2bj/VLKQVHPDTGISSK	Hist1h2bl; Hist1h2bn; Hist1h2bf; Hist1h2bj/VLK(1)QVHPDTGISSK	Hist1h2bl; Hist1h2bn; Hist1h2bf; Hist1h2bj/VLK(1)QVHPDTGISSK	Hist1h2bl; Hist1h2bn; Hist1h2bf; Hist1h2bj/VLK(1)QVHPDTGISSK	6.86447	6.21077	6.50556	6.42236	7.02036	6.88638	7.71122	7.9521
Hist1h2bp/AVTKYTSSK	Hist1h2bp/AVTK(1)YTSSK	Hist1h2bp/AVTK(1)YTSSK	Hist1h2bp/AVTK(1)YTSSK	7.54565	7.29927	7.52616	8.21672	7.70043	8.12814	6.60449	6.70735
Hist1h2bp/HAVSEGTKAVTK	Hist1h2bp/HAVSEGTK(1)AVTK	Hist1h2bp/HAVSEGTK(1)AVTK	Hist1h2bp/HAVSEGTK(1)AVTK	6.72593	7.7346	6.61042	8.23502	7.63577	8.157	8.30807	8.52826
Hist1h2bp/LLLPGELAKHAVSEGTK	Hist1h2bp/LLLPGELAK(1)HAVSEGTK	Hist1h2bp/LLLPGELAK(1)HAVSEGTK	Hist1h2bp/LLLPGELAK(1)HAVSEGTK	8.29933	7.50694	7.89994	7.64791	6.44761	8.01229	7.87434	7.96438
Hist1h2bp/VLKQVHPDTGISSK	Hist1h2bp/VLK(1)QVHPDTGISSK	Hist1h2bp/VLK(1)QVHPDTGISSK	Hist1h2bp/VLK(1)QVHPDTGISSK	6.86447	6.21077	6.50556	6.42236	7.02036	6.88638	7.71122	7.9521
Hist1h2bq/AVTKYTSSK	Hist1h2bq/AVTK(1)YTSSK		Hist1h2bq/AVTK(1)YTSSK	7.54565	7.29927	7.52616				6.60449	6.70735
Hist1h2bq/AVTKYTSSNFSR		Hist1h2bq/AVTK(1)YTSSNFSR					6.8048	6.72583	6.89572
Hist1h2bq/HAVSEGTKAVTK	Hist1h2bq/HAVSEGTK(1)AVTK	Hist1h2bq/HAVSEGTK(1)AVTK	Hist1h2bq/HAVSEGTK(1)AVTK	6.72593	7.7346	6.61042	8.23502	7.63577	8.157	8.30807	8.52826
Hist1h2bq/LLLPGELAKHAVSEGTK	Hist1h2bq/LLLPGELAK(1)HAVSEGTK	Hist1h2bq/LLLPGELAK(1)HAVSEGTK	Hist1h2bq/LLLPGELAK(1)HAVSEGTK	8.29933	7.50694	7.89994	7.64791	6.44761	8.01229	7.87434	7.96438
Hist1h2bq/VLKQVHPDTGISSK	Hist1h2bq/VLK(1)QVHPDTGISSK	Hist1h2bq/VLK(1)QVHPDTGISSK	Hist1h2bq/VLK(1)QVHPDTGISSK	6.86447	6.21077	6.50556	6.42236	7.02036	6.88638	7.71122	7.9521
Hist2h2bb/AVTKYTSSK	Hist2h2bb/AVTK(1)YTSSK	Hist2h2bb/AVTK(1)YTSSK	Hist2h2bb/AVTK(1)YTSSK	7.54565	7.29927	7.52616	8.21672	7.70043	8.12814	6.60449	6.70735
Hist2h2bb/HAVSEGTKAVTK	Hist2h2bb/HAVSEGTK(1)AVTK	Hist2h2bb/HAVSEGTK(1)AVTK	Hist2h2bb/HAVSEGTK(1)AVTK	6.72593	7.7346	6.61042	8.23502	7.63577	8.157	8.30807	8.52826
Hist2h2bb/LLLPGELAKHAVSEGTK	Hist2h2bb/LLLPGELAK(1)HAVSEGTK	Hist2h2bb/LLLPGELAK(1)HAVSEGTK	Hist2h2bb/LLLPGELAK(1)HAVSEGTK	8.29933	7.50694	7.89994	7.64791	6.44761	8.01229	7.87434	7.96438
Hist2h2bb/VLKQVHPDTGISSK	Hist2h2bb/VLK(1)QVHPDTGISSK	Hist2h2bb/VLK(1)QVHPDTGISSK	Hist2h2bb/VLK(1)QVHPDTGISSK	6.86447	6.21077	6.50556	6.42236	7.02036	6.88638	7.71122	7.9521
Hk1/TVCGVVSKR	Hk1/TVCGVVSK(1)R	Hk1/TVCGVVSK(1)R	Hk1/TVCGVVSK(1)R	6.49189	6.37951	5.93391	7.55317	7.09649	7.61901	6.51803	8.01242
Hnrnpa0/CFGFVTYSNVEEADAAMAASPHAVDGNTVELKR	Hnrnpa0/CFGFVTYSNVEEADAAMAASPHAVDGNTVELK(1)R	Hnrnpa0/CFGFVTYSNVEEADAAMAASPHAVDGNTVELK(1)R	Hnrnpa0/CFGFVTYSNVEEADAAMAASPHAVDGNTVELK(1)R	0	6.75478	0	0	7.42524	0	7.671	0
Hnrnpa0/KLFVGGLKGDVAEGDLIEHFSQFGAVEK	Hnrnpa0/K(0.864)LFVGGLK(0.136)GDVAEGDLIEHFSQFGAVEK			0	6.41496	0
Hnrnpa0/LFVGGLKGDVAEGDLIEHFSQFGAVEK	Hnrnpa0/LFVGGLK(1)GDVAEGDLIEHFSQFGAVEK	Hnrnpa0/LFVGGLK(1)GDVAEGDLIEHFSQFGAVEK	Hnrnpa0/LFVGGLK(1)GDVAEGDLIEHFSQFGAVEK	0	6.73103	0	0	6.96528	0	7.74899	0
Hnrnpa1/SKSESPKEPEQLR		Hnrnpa1/SK(1)SESPKEPEQLR	Hnrnpa1/SK(1)SESPKEPEQLR				0	6.96239	0	7.17254	0
Hnrnpa1/SSGPYGGGGQYFAKPR	Hnrnpa1/SSGPYGGGGQYFAK(1)PR	Hnrnpa1/SSGPYGGGGQYFAK(1)PR	Hnrnpa1/SSGPYGGGGQYFAK(1)PR	0	6.4697	0	0	7.02032	0	7.347	0
Hnrnpc/ASNVTNKTDPR	Hnrnpc/ASNVTNK(1)TDPR	Hnrnpc/ASNVTNK(1)TDPR	Hnrnpc/ASNVTNK(1)TDPR	0	6.38821	0	0	7.45871	0	7.84847	0
Hnrnpf/GLPYKATENDIYNFFSPLNPVR	Hnrnpf/GLPYK(1)ATENDIYNFFSPLNPVR	Hnrnpf/GLPYK(1)ATENDIYNFFSPLNPVR	Hnrnpf/GLPYK(1)ATENDIYNFFSPLNPVR	0	6.56202	0	0	7.21277	0	7.54537	0
Hnrnpf/ITGEAFVQFASQELAEKALGK		Hnrnpf/ITGEAFVQFASQELAEK(0.921)ALGK(0.079)	Hnrnpf/ITGEAFVQFASQELAEK(0.5)ALGK(0.5)				0	6.71605	0	7.21307	0
Hnrnpf/YIGIVKQAGLDR	Hnrnpf/YIGIVK(1)QAGLDR			0	6.24868	0
Hnrnph1/FFSDCKIQNGAQGIR		Hnrnph1/FFSDCK(1)IQNGAQGIR					0	6.75366	0
Hnrnph1/STGEAFVQFASQEIAEKALK	Hnrnph1/STGEAFVQFASQEIAEK(0.976)ALK(0.024)	Hnrnph1/STGEAFVQFASQEIAEK(0.994)ALK(0.006)	Hnrnph1/STGEAFVQFASQEIAEK(0.9)ALK(0.1)	0	7.3597	0	0	6.72018	0	7.68752	0
Hnrnph1/YIEIFKSSR	Hnrnph1/YIEIFK(1)SSR			0	6.38097	0
Hnrnph2/FFSDCKIQNGTSGVR	Hnrnph2/FFSDCK(1)IQNGTSGVR	Hnrnph2/FFSDCK(1)IQNGTSGVR	Hnrnph2/FFSDCK(1)IQNGTSGVR	0	6.74874	0	0	7.48504	0	7.81533	0
Hnrnph2/STGEAFVQFASQEIAEKALK	Hnrnph2/STGEAFVQFASQEIAEK(0.976)ALK(0.024)	Hnrnph2/STGEAFVQFASQEIAEK(0.994)ALK(0.006)	Hnrnph2/STGEAFVQFASQEIAEK(0.9)ALK(0.1)	0	7.3597	0	0	6.72018	0	7.68752	0
Hnrnph2/YIEIFKSSR	Hnrnph2/YIEIFK(1)SSR			0	6.38097	0
Hnrnpm/AFITNIPFDVKWQSLK		Hnrnpm/AFITNIPFDVK(0.768)WQSLK(0.232)					0	7.12267	0
Hnrnpm/GGNRFEPYSNPTKR			Hnrnpm/GGNRFEPYSNPTK(1)R							6.87237	0
Hnrnpm/INEILSNALKR			Hnrnpm/INEILSNALK(1)R							6.52785	0
Hnrnpm/RGEIIAKQGGGGAGGSVPGIER	Hnrnpm/RGEIIAK(1)QGGGGAGGSVPGIER		Hnrnpm/RGEIIAK(1)QGGGGAGGSVPGIER	0	7.04123	0				7.66929	0
Hnrnpu/APQCLGKFIEIAAR	Hnrnpu/APQCLGK(1)FIEIAAR	Hnrnpu/APQCLGK(1)FIEIAAR	Hnrnpu/APQCLGK(1)FIEIAAR	0	6.295	0	0	7.46309	0	8.03563	0
Hnrnpu/EAAGKSSGPTSLFAVTVAPPGAR	Hnrnpu/EAAGK(1)SSGPTSLFAVTVAPPGAR			6.30524	6.74269	6.41591
Hnrnpu/EKPYFPIPEDCTFIQNVPLEDR		Hnrnpu/EK(1)PYFPIPEDCTFIQNVPLEDR					6.67314	7.75142	6.60536
Hnrnpu/GYFEYIEENKYSR	Hnrnpu/GYFEYIEENK(1)YSR	Hnrnpu/GYFEYIEENK(1)YSR	Hnrnpu/GYFEYIEENK(1)YSR	0	7.24423	0	0	7.57583	0	8.04131	0
Hnrnpu/HAAENPGKYNILGTNTIMDK	Hnrnpu/HAAENPGK(1)YNILGTNTIMDK	Hnrnpu/HAAENPGK(0.999)YNILGTNTIMDK(0.001)	Hnrnpu/HAAENPGK(1)YNILGTNTIMDK	0	6.74964	6.0952	0	6.55804	0	7.38356	6.04988
Hnrnpu/HLYTKDIDIHEVR	Hnrnpu/HLYTK(1)DIDIHEVR			0	6.20804	0
Hnrnpu/KAEVEGKDLPEHAVLK	Hnrnpu/KAEVEGK(1)DLPEHAVLK			5.57178	6.77779	0
Hnrnpu/NQSQGYNQWQQGQFWGQKPWSQHYHQGYY	Hnrnpu/NQSQGYNQWQQGQFWGQK(1)PWSQHYHQGYY			0	6.56318	0
Hnrnpu/SSSPVNVKK		Hnrnpu/SSSPVNVK(0.967)K(0.033)					0	5.55283	0
Hnrnpu/TTWVTKHAAENPGK		Hnrnpu/TTWVTK(1)HAAENPGK	Hnrnpu/TTWVTK(1)HAAENPGK				0	7.00677	0	7.93292	0
Hnrnpul2/YGGQPLFSEKFPTLWSGAR	Hnrnpul2/YGGQPLFSEK(1)FPTLWSGAR	Hnrnpul2/YGGQPLFSEK(1)FPTLWSGAR	Hnrnpul2/YGGQPLFSEK(1)FPTLWSGAR	0	6.67066	0	0	7.39329	0	7.64829	7.16155
Hpca/DCPTGILNVDEFKK		Hpca/DCPTGILNVDEFK(0.826)K(0.174)					0	7.01246	0
Hpca/GAKSDPSIVR	Hpca/GAK(1)SDPSIVR	Hpca/GAK(1)SDPSIVR		0	6.547	0	5.19932	7.40751	5.43409
Hpca/IYANFFPYGDASKFAEHVFR		Hpca/IYANFFPYGDASK(1)FAEHVFR	Hpca/IYANFFPYGDASK(1)FAEHVFR				6.09272	7.56638	0	7.86191	0
Hpcal1/GAKSDPSIVR	Hpcal1/GAK(1)SDPSIVR	Hpcal1/GAK(1)SDPSIVR		0	6.547	0	5.19932	7.40751	5.43409
Hpcal1/IYANFFPYGDASKFAEHVFR		Hpcal1/IYANFFPYGDASK(1)FAEHVFR	Hpcal1/IYANFFPYGDASK(1)FAEHVFR				6.09272	7.56638	0	7.86191	0
Hpcal4/LAPEVLEDLVQNTEFSEQELKQWYK		Hpcal4/LAPEVLEDLVQNTEFSEQELK(0.946)QWYK(0.054)					0	6.89569	0
Hpcal4/MDQDKDDQITLEEFKEAAK	Hpcal4/MDQDKDDQITLEEFK(0.999)EAAK(0.001)			0	6.65444	0
Hpcal4/NNSKLAPEVLEDLVQNTEFSEQELK	Hpcal4/NNSK(1)LAPEVLEDLVQNTEFSEQELK	Hpcal4/NNSK(1)LAPEVLEDLVQNTEFSEQELK	Hpcal4/NNSK(1)LAPEVLEDLVQNTEFSEQELK	0	6.42264	0	0	7.20382	0	7.83474	0
Hspa12a/ADKEAGGGDAGPRETAPTSTYSSPAR	Hspa12a/ADK(1)EAGGGDAGPRETAPTSTYSSPAR			0	6.07882	0
Hspa12a/ATAVDITTSKSVK	Hspa12a/ATAVDITTSK(1)SVK		Hspa12a/ATAVDITTSK(0.976)SVK(0.024)	0	6.20594	0				7.92577	0
Hspa12a/ATGGPYGSLGVDYEFEKLLCK			Hspa12a/ATGGPYGSLGVDYEFEK(0.419)LLCK(0.581)							6.81659	0
Hspa12a/AVVNGYSASDTVGAGFAQAKEHVR		Hspa12a/AVVNGYSASDTVGAGFAQAK(1)EHVR					0	6.9076	0
Hspa12a/DFYHDLDPSEAKQWLYLEK	Hspa12a/DFYHDLDPSEAK(1)QWLYLEK	Hspa12a/DFYHDLDPSEAK(1)QWLYLEK	Hspa12a/DFYHDLDPSEAK(0.987)QWLYLEK(0.013)	0	6.99508	0	0	6.52618	0	7.10836	0
Hspa12a/DFYHDLDPSEAKQWLYLEKFK	Hspa12a/DFYHDLDPSEAKQWLYLEK(0.86)FK(0.139)			0	6.61099	0
Hspa12a/ELYKATGGPYGSLGVDYEFEK			Hspa12a/ELYK(1)ATGGPYGSLGVDYEFEK							7.21898	0
Hspa12a/EQALKELSDQAGSDFENSDVR		Hspa12a/EQALK(1)ELSDQAGSDFENSDVR	Hspa12a/EQALK(1)ELSDQAGSDFENSDVR				0	7.04434	0	7.40102	0
Hspa12a/GAVLFGLDPAVIKVR	Hspa12a/GAVLFGLDPAVIK(1)VR			0	6.57583	0
Hspa12a/HPPEKLLVK		Hspa12a/HPPEK(1)LLVK					0	6.74691	0
Hspa12a/LPEGHLKELYK	Hspa12a/LPEGHLK(0.999)ELYK(0.001)			0	5.65413	0
Hspa12a/SVKVGIDFLNY		Hspa12a/SVK(1)VGIDFLNY					0	7.02922	0
Hspa12a/TNPLNITLPFSFIDYYKK	Hspa12a/TNPLNITLPFSFIDYYK(0.5)K(0.5)	Hspa12a/TNPLNITLPFSFIDYYK(0.5)K(0.5)		0	6.23945	0	5.44874	7.0821	0
Hspa12a/WCTDVFDKFISADQSVALGELVK		Hspa12a/WCTDVFDK(1)FISADQSVALGELVK					0	6.51358	0
Hspa12a/WEGGDPGVSNQKTPTTILLTPER	Hspa12a/WEGGDPGVSNQK(1)TPTTILLTPER	Hspa12a/WEGGDPGVSNQK(1)TPTTILLTPER	Hspa12a/WEGGDPGVSNQK(1)TPTTILLTPER	0	7.30287	0	0	7.24903	0	7.82357	0
Hspa4l/AIGNAAKSQIVTNVR	Hspa4l/AIGNAAK(1)SQIVTNVR	Hspa4l/AIGNAAK(1)SQIVTNVR	Hspa4l/AIGNAAK(1)SQIVTNVR	0	6.52265	0	0	6.7717	0	7.35174	0
Hspa4l/FFLKDISTTLNADEAVAR	Hspa4l/FFLK(1)DISTTLNADEAVAR		Hspa4l/FFLK(1)DISTTLNADEAVAR	0	6.39321	0				7.24107	0
Hspa4l/IPAVKEQVTR			Hspa4l/IPAVK(1)EQVTR							7.55484	5.7513
Hspa8/DAKLDKSQIHDIVLVGGSTR	Hspa8/DAK(0.989)LDK(0.011)SQIHDIVLVGGSTR		Hspa8/DAK(0.149)LDK(0.851)SQIHDIVLVGGSTR	6.78249	6.42857	6.79558				7.13577	6.88469
Hspa8/IINEPTAAAIAYGLDKK	Hspa8/IINEPTAAAIAYGLDK(0.547)K(0.453)	Hspa8/IINEPTAAAIAYGLDK(0.5)K(0.5)		6.23505	6.67872	6.43207	6.68224	0	7.08138
Hspa8/IINEPTAAAIAYGLDKKVGAER	Hspa8/IINEPTAAAIAYGLDK(0.5)K(0.5)VGAER			6.23505	6.67872	0
Hspa8/IQKLLQDFFNGK		Hspa8/IQK(1)LLQDFFNGK					6.89464	6.8289	6.77463
Hspa8/LIGDAAKNQVAMNPTNTVFDAK		Hspa8/LIGDAAK(1)NQVAMNPTNTVFDAK					6.06971	0	0
Hspa8/NQVAMNPTNTVFDAKR		Hspa8/NQVAMNPTNTVFDAK(1)R					0	0	6.30333
Hspa8/SKGPAVGIDLGTTYSCVGVFQHGK		Hspa8/SK(1)GPAVGIDLGTTYSCVGVFQHGK	Hspa8/SK(1)GPAVGIDLGTTYSCVGVFQHGK				6.82336	6.66665	6.95757	7.26124	6.95956
Iqgap2/TPEEGKQSQAVIEDAR	Iqgap2/TPEEGK(1)QSQAVIEDAR	Iqgap2/TPEEGK(1)QSQAVIEDAR	Iqgap2/TPEEGK(1)QSQAVIEDAR	0	5.82355	0	0	6.57641	0	6.89424	0
Iqsec1/ACLDDSYASGEGLKR	Iqsec1/ACLDDSYASGEGLK(1)R	Iqsec1/ACLDDSYASGEGLK(1)R	Iqsec1/ACLDDSYASGEGLK(1)R	0	6.8277	0	6.1465	7.65049	6.25532	7.64363	0
Iqsec1/QVKSLAESIDDALNCR	Iqsec1/QVK(1)SLAESIDDALNCR	Iqsec1/QVK(1)SLAESIDDALNCR	Iqsec1/QVK(1)SLAESIDDALNCR	0	6.9711	0	6.03096	7.5345	0	7.89989	0
Iqsec1/SGGAAQDYWALAHKEDKADTDTSCR	Iqsec1/SGGAAQDYWALAHK(0.965)EDK(0.035)ADTDTSCR			0	6.59349	0
Iqsec1/TNEDHVSQVQKVEK			Iqsec1/TNEDHVSQVQK(0.991)VEK(0.009)							5.67267	0
Iqsec2/AQNPAYFEGKPASLDEGAMAGAR	Iqsec2/AQNPAYFEGK(1)PASLDEGAMAGAR	Iqsec2/AQNPAYFEGK(1)PASLDEGAMAGAR	Iqsec2/AQNPAYFEGK(1)PASLDEGAMAGAR	0	7.07918	0	0	7.12856	0	6.72827	0
Iqsec2/DKEREASYQLQDTTGYTAR	Iqsec2/DK(1)EREASYQLQDTTGYTAR			0	6.95677	0
Iqsec2/EKEAGYSAAVGVGQRPPR	Iqsec2/EK(1)EAGYSAAVGVGQRPPR	Iqsec2/EK(1)EAGYSAAVGVGQRPPR	Iqsec2/EK(1)EAGYSAAVGVGQRPPR	5.50352	7.34408	0	0	7.55518	5.39101	8.20737	0
Iqsec2/GALSSSLRDLSDAGKR	Iqsec2/GALSSSLRDLSDAGK(1)R			0	5.97205	0
Iqsec2/KVLIIFNAPSLQDR			Iqsec2/K(1)VLIIFNAPSLQDR							7.06446	0
Iqsec2/LDDFIKNLR	Iqsec2/LDDFIK(1)NLR	Iqsec2/LDDFIK(1)NLR		6.33828	6.75404	6.07052	6.85322	7.14523	6.28387
Iqsec2/SKALSDSYELSTDLQDK	Iqsec2/SK(1)ALSDSYELSTDLQDK	Iqsec2/SK(1)ALSDSYELSTDLQDK	Iqsec2/SK(1)ALSDSYELSTDLQDK	0	7.2352	0	0	7.49304	0	8.06472	0
Iqsec2/SSLEDTYGAGDGLKR	Iqsec2/SSLEDTYGAGDGLK(1)R	Iqsec2/SSLEDTYGAGDGLK(1)R	Iqsec2/SSLEDTYGAGDGLK(1)R	5.93233	7.61334	6.32441	6.75536	7.83006	0	8.38158	6.7704
Iqsec2/YRVESELEKQK	Iqsec2/YRVESELEK(0.999)QK(0.001)	Iqsec2/YRVESELEK(0.999)QK(0.001)		0	6.38899	0	0	7.08221	0
Itch/EFDPLGPLPPGWEKR		Itch/EFDPLGPLPPGWEK(1)R					6.99575	0	7.02428
Itch/FIYGNQDLFATSQNKEFDPLGPLPPGWEK	Itch/FIYGNQDLFATSQNK(1)EFDPLGPLPPGWEK	Itch/FIYGNQDLFATSQNK(1)EFDPLGPLPPGWEK	Itch/FIYGNQDLFATSQNK(1)EFDPLGPLPPGWEK	6.92427	6.59934	7.04025	8.01204	7.55268	7.4203	7.35746	7.5983
Itch/VSTNGSEDPEVAASGENKR	Itch/VSTNGSEDPEVAASGENK(1)R	Itch/VSTNGSEDPEVAASGENK(1)R	Itch/VSTNGSEDPEVAASGENK(1)R	0	5.85891	5.86267	6.69771	6.7345	6.68647	7.44031	7.01431
Itm2b/VTFNSALAQKEAK	Itm2b/VTFNSALAQK(1)EAK	Itm2b/VTFNSALAQK(0.005)EAK(0.995)	Itm2b/VTFNSALAQK(0.999)EAK(0.001)	6.40497	6.53773	6.85902	0	7.24381	0	7.65072	7.50196
Itm2c/ADKADKAAASGPASASAPAAEILLTPAR	Itm2c/ADK(0.171)ADK(0.829)AAASGPASASAPAAEILLTPAR			7.11962	0	6.24492
Itm2c/ISFQPAVAGIKADK	Itm2c/ISFQPAVAGIK(0.992)ADK(0.008)	Itm2c/ISFQPAVAGIK(0.999)ADK(0.001)		6.54315	7.15473	7.34185	7.4137	7.28787	7.4779
Itm2c/ISFQPAVAGIKADKADK	Itm2c/ISFQPAVAGIK(0.667)ADK(0.667)ADK(0.667)		Itm2c/ISFQPAVAGIK(0.518)ADK(0.893)ADK(0.59)	6.05181	0	6.64526				7.54829	7.15878
Itm2c/VKISFQPAVAGIK	Itm2c/VK(1)ISFQPAVAGIK			0	0	6.03197
Itpka/AAGTSGLILKR		Itpka/AAGTSGLILK(1)R					0	6.97178	0
Itpka/ADGSCSTDFKTTR		Itpka/ADGSCSTDFK(1)TTR	Itpka/ADGSCSTDFK(1)TTR				0	7.09019	0	7.35885	0
Itpka/AGVWLIDFGKTTPLPDGQILDHR	Itpka/AGVWLIDFGK(1)TTPLPDGQILDHR	Itpka/AGVWLIDFGK(1)TTPLPDGQILDHR	Itpka/AGVWLIDFGK(1)TTPLPDGQILDHR	0	7.00398	0	0	7.00766	0	7.0479	0
Itpka/DGESYLQLQDLLDGFDGPCVLDCKMGVR		Itpka/DGESYLQLQDLLDGFDGPCVLDCK(1)MGVR					0	6.57108	0
Itpka/GNVQLETSEDVGQKSHWQK	Itpka/GNVQLETSEDVGQK(0.757)SHWQK(0.243)	Itpka/GNVQLETSEDVGQK(0.804)SHWQK(0.196)		0	6.9241	0	0	6.74161	0
Itpka/KMLAVDPEAPTEEEHAQR	Itpka/K(1)MLAVDPEAPTEEEHAQR			0	6.5263	0
Itpka/TYLEEELTKAR	Itpka/TYLEEELTK(1)AR	Itpka/TYLEEELTK(1)AR	Itpka/TYLEEELTK(1)AR	0	6.90728	0	0	7.87554	0	7.73943	0
Itpkb/TYLEEELTKAR	Itpkb/TYLEEELTK(1)AR	Itpkb/TYLEEELTK(1)AR	Itpkb/TYLEEELTK(1)AR	0	6.90728	0	0	7.87554	0	7.73943	0
Josd1/GKNCELLLVVPEEVEAHQSWR	Josd1/GK(1)NCELLLVVPEEVEAHQSWR	Josd1/GK(1)NCELLLVVPEEVEAHQSWR	Josd1/GK(1)NCELLLVVPEEVEAHQSWR	6.69755	6.67392	7.13383	8.22139	7.36144	7.83109	7.49311	7.68053
Kalrn/GALKEPIQLPK	Kalrn/GALK(1)EPIQLPK			0	6.03068	0
Kalrn/GPEQQVKAILSELLQR		Kalrn/GPEQQVK(1)AILSELLQR	Kalrn/GPEQQVK(1)AILSELLQR				5.85815	6.72072	0	6.67374	0
Kif5c/NGEAVPEDEQISAKDQK	Kif5c/NGEAVPEDEQISAK(0.464)DQK(0.536)	Kif5c/NGEAVPEDEQISAK(0.5)DQK(0.5)	Kif5c/NGEAVPEDEQISAK(0.552)DQK(0.448)	5.76943	6.01957	5.81306	5.5875	0	0	0	6.16435
Kif5c/VSKTGAEGAVLDEAK	Kif5c/VSK(1)TGAEGAVLDEAK	Kif5c/VSK(1)TGAEGAVLDEAK		5.69547	0	5.94785	6.48897	5.84912	6.19426
Kxd1/AKIQDKEGIPPDQQR	Kxd1/AK(1)IQDKEGIPPDQQR	Kxd1/AK(1)IQDKEGIPPDQQR	Kxd1/AK(1)IQDKEGIPPDQQR	8.46802	8.36637	7.86972	8.68756	8.57496	8.58613	9.62732	9.6978
Kxd1/IQDKEGIPPDQQR	Kxd1/IQDK(1)EGIPPDQQR	Kxd1/IQDK(1)EGIPPDQQR	Kxd1/IQDK(1)EGIPPDQQR	6.30854	7.9453	7.9599	7.77849	7.39895	6.65786	9.2411	9.35488
Kxd1/LIFAGKQLEDGRTLSDYNIQK	Kxd1/LIFAGK(1)QLEDGRTLSDYNIQK	Kxd1/LIFAGK(1)QLEDGRTLSDYNIQK	Kxd1/LIFAGK(1)QLEDGRTLSDYNIQK	9.74017	10.5045	9.94798	10.0775	10.561	10.0698	10.9665	10.3449
Kxd1/MQIFVKTLTGK	Kxd1/MQIFVK(1)TLTGK	Kxd1/MQIFVK(1)TLTGK		6.36754	7.40054	6.77817	7.26124	7.5731	7.24507
Kxd1/TITLEVEPSDTIENVKAK	Kxd1/TITLEVEPSDTIENVK(0.993)AK(0.007)	Kxd1/TITLEVEPSDTIENVK(0.979)AK(0.021)	Kxd1/TITLEVEPSDTIENVK(0.999)AK(0.001)	7.95671	0	7.95964	8.49973	8.25052	7.88211	8.81309	8.75374
Kxd1/TLSDYNIQKESTLHLVLR	Kxd1/TLSDYNIQK(1)ESTLHLVLR	Kxd1/TLSDYNIQK(1)ESTLHLVLR	Kxd1/TLSDYNIQK(1)ESTLHLVLR	9.36588	9.98753	9.55078	9.77746	9.93868	9.52673	10.5118	9.73678
Kxd1/TLTGKTITLEVEPSDTIENVK		Kxd1/TLTGK(1)TITLEVEPSDTIENVK	Kxd1/TLTGK(1)TITLEVEPSDTIENVK				9.2294	9.57901	9.06937	10.1404	9.3449
Kxd1/TLTGKTITLEVEPSDTIENVKAK	Kxd1/TLTGK(1)TITLEVEPSDTIENVKAK			8.86002	9.72576	9.06051
Lin7a/AIELLEKLQESGEVPVHK	Lin7a/AIELLEK(1)LQESGEVPVHK			0	6.79365	0
Lin7a/KVLQSEFCTAIR		Lin7a/K(1)VLQSEFCTAIR					0	6.83321	0
Lin7a/TDEGLGFNVMGGKEQNSPIYISR			Lin7a/TDEGLGFNVMGGK(1)EQNSPIYISR							6.54014	0
Lin7a/VVELPKTDEGLGFNVMGGKEQNSPIYISR	Lin7a/VVELPKTDEGLGFNVMGGK(1)EQNSPIYISR			0	6.58124	0
Lmnb2/SEAELATALSDKQGLETEVAELR	Lmnb2/SEAELATALSDK(1)QGLETEVAELR	Lmnb2/SEAELATALSDK(1)QGLETEVAELR	Lmnb2/SEAELATALSDK(1)QGLETEVAELR	6.36929	0	6.52962	7.41961	0	6.99878	6.76281	6.88419
Lrrc57/HLDVVDLSKNQIR	Lrrc57/HLDVVDLSK(1)NQIR	Lrrc57/HLDVVDLSK(1)NQIR	Lrrc57/HLDVVDLSK(1)NQIR	6.75834	6.65674	6.90376	7.08368	0	7.24763	7.61062	7.30758
Lrrc7/ALIPLQTEAHPETKQR	Lrrc7/ALIPLQTEAHPETK(1)QR	Lrrc7/ALIPLQTEAHPETK(1)QR		7.04995	7.65385	6.90853	6.91378	6.60922	0
Lrrc7/AQAGSFPAKNLTQR	Lrrc7/AQAGSFPAK(1)NLTQR	Lrrc7/AQAGSFPAK(1)NLTQR		0	6.00779	0	5.64725	7.09722	0
Lrrc7/CLIQTKGQR	Lrrc7/CLIQTK(1)GQR			0	6.91729	5.58443
Lrrc7/ELDISKNGVQEFPENIK			Lrrc7/ELDISK(1)NGVQEFPENIK							7.01674	6.40149
Lrrc7/GGLEGQSSISMTDPQFLKR	Lrrc7/GGLEGQSSISMTDPQFLK(1)R	Lrrc7/GGLEGQSSISMTDPQFLK(1)R		0	6.40729	0	0	6.6471	0
Lrrc7/IPSDYNLGNYGDKTSDNSDIK	Lrrc7/IPSDYNLGNYGDK(1)TSDNSDIK	Lrrc7/IPSDYNLGNYGDK(0.996)TSDNSDIK(0.004)	Lrrc7/IPSDYNLGNYGDK(1)TSDNSDIK	0	6.79196	0	0	6.84007	0	7.34134	0
Lrrc7/KSQSIDEIDVGTYK	Lrrc7/K(1)SQSIDEIDVGTYK			0	6.53984	0
Lrrc7/KVYQFDQSFNPQGAVEVK	Lrrc7/K(1)VYQFDQSFNPQGAVEVK	Lrrc7/K(1)VYQFDQSFNPQGAVEVK	Lrrc7/K(1)VYQFDQSFNPQGAVEVK	6.10802	7.01431	0	0	7.00199	5.72818	6.8405	0
Lrrc7/NGRYEDEHPSYQEVKAQAGSFPAK	Lrrc7/NGRYEDEHPSYQEVK(0.999)AQAGSFPAK(0.001)			0	6.32934	0
Lrrc7/NLPFSFTKLK		Lrrc7/NLPFSFTK(0.24)LK(0.76)					0	6.51737	0
Lrrc7/RIPPPFAHNSEYVQQPSKNIAK	Lrrc7/RIPPPFAHNSEYVQQPSK(0.791)NIAK(0.209)			0	6.45033	0
Lrrc7/SVQNLVGKPSHGVR			Lrrc7/SVQNLVGK(1)PSHGVR							7.24494	6.40831
Lrrc7/TRPTPVKGEESCGK	Lrrc7/TRPTPVK(0.998)GEESCGK(0.002)	Lrrc7/TRPTPVK(0.999)GEESCGK(0.001)	Lrrc7/TRPTPVK(1)GEESCGK	0	5.71553	0	0	6.61177	0	7.63195	0
Lrrc7/VENSNPTANTEQTVKEK	Lrrc7/VENSNPTANTEQTVK(0.5)EK(0.5)	Lrrc7/VENSNPTANTEQTVK(0.96)EK(0.04)	Lrrc7/VENSNPTANTEQTVK(0.905)EK(0.095)	0	5.82905	0	6.21911	7.01055	0	7.55725	0
Lrrc7/VGSLQATAKDAVHNSLWGNR	Lrrc7/VGSLQATAK(1)DAVHNSLWGNR			0	6.6509	0
Lrrc7/VKALSCQAPWDR		Lrrc7/VK(1)ALSCQAPWDR	Lrrc7/VK(1)ALSCQAPWDR				6.08239	7.39252	5.6012	7.53291	0
Lrrc7/VYQFDQSFNPQGAVEVKAEK	Lrrc7/VYQFDQSFNPQGAVEVK(0.436)AEK(0.564)	Lrrc7/VYQFDQSFNPQGAVEVK(0.878)AEK(0.122)	Lrrc7/VYQFDQSFNPQGAVEVK(0.883)AEK(0.117)	0	6.65629	0	0	7.34496	0	7.6016	0
Lrsam1/LIETELLQLTQLELKR		Lrsam1/LIETELLQLTQLELK(1)R	Lrsam1/LIETELLQLTQLELK(1)R				0	6.45501	0	6.94622	0
Lrsam1/VQPELKPLENEVLGALEPPTAPR	Lrsam1/VQPELK(1)PLENEVLGALEPPTAPR	Lrsam1/VQPELK(1)PLENEVLGALEPPTAPR	Lrsam1/VQPELK(1)PLENEVLGALEPPTAPR	0	6.96782	0	6.17111	7.51974	0	8.08073	0
Lrsam1/WALSNLLQQLLKEK		Lrsam1/WALSNLLQQLLK(0.998)EK(0.002)	Lrsam1/WALSNLLQQLLK(0.98)EK(0.02)				5.88883	7.42977	0	7.27476	0
Lzts1/QQLKESQLEVNTK			Lzts1/QQLK(1)ESQLEVNTK							6.70712	0
Lzts1/SFDEKEFASGQTFEERPR	Lzts1/SFDEK(1)EFASGQTFEERPR			0	6.37238	0
Lzts1/SPLSTDECTIQELEQKLLQR	Lzts1/SPLSTDECTIQELEQK(1)LLQR	Lzts1/SPLSTDECTIQELEQK(1)LLQR		0	6.06401	0	0	6.5042	0
Macf1/LLKQIQSPASSK	Macf1/LLK(1)QIQSPASSK	Macf1/LLK(1)QIQSPASSK	Macf1/LLK(0.999)QIQSPASSK(0.001)	5.78224	0	5.96212	6.57496	0	6.44267	0	6.8648
Macroh2a1/AASADSTTEGTPTDGFTVLSTKSLFLGQK	Macroh2a1/AASADSTTEGTPTDGFTVLSTK(0.5)SLFLGQK(0.5)	Macroh2a1/AASADSTTEGTPTDGFTVLSTK(0.976)SLFLGQK(0.024)	Macroh2a1/AASADSTTEGTPTDGFTVLSTK(0.759)SLFLGQK(0.241)	6.50062	0	0	6.89399	0	0	0	6.79798
Macroh2a1/FVIHCNSPVWGADKCEELLEKTVK		Macroh2a1/FVIHCNSPVWGADK(0.003)CEELLEK(0.862)TVK(0.135)	Macroh2a1/FVIHCNSPVWGADK(0.249)CEELLEK(0.523)TVK(0.228)				7.09276	0	7.07609	0	6.68784
Macroh2a1/GKLEAIITPPPAKK	Macroh2a1/GK(1)LEAIITPPPAKK	Macroh2a1/GK(1)LEAIITPPPAKK	Macroh2a1/GK(1)LEAIITPPPAKK	7.60879	7.48048	7.57951	7.77546	6.71087	7.68827	8.23223	8.24286
Macroh2a1/GSKGKLEAIITPPPAK		Macroh2a1/GSK(0.749)GK(0.251)LEAIITPPPAK					0	0	6.37225
Macroh2a1/GVTIASGGVLPNIHPELLAKK	Macroh2a1/GVTIASGGVLPNIHPELLAK(0.809)K(0.191)	Macroh2a1/GVTIASGGVLPNIHPELLAK(0.901)K(0.099)	Macroh2a1/GVTIASGGVLPNIHPELLAK(0.041)K(0.959)	8.74713	8.4778	8.74805	9.13236	8.3761	8.88028	8.54644	8.93736
Macroh2a1/GVTIASGGVLPNIHPELLAKKR	Macroh2a1/GVTIASGGVLPNIHPELLAK(0.429)K(0.571)R	Macroh2a1/GVTIASGGVLPNIHPELLAK(0.5)K(0.5)R		8.74713	8.53103	8.73824	9.1245	8.2403	8.87589
Macroh2a1/QGEVSKAASADSTTEGTPTDGFTVLSTK	Macroh2a1/QGEVSK(1)AASADSTTEGTPTDGFTVLSTK	Macroh2a1/QGEVSK(1)AASADSTTEGTPTDGFTVLSTK	Macroh2a1/QGEVSK(1)AASADSTTEGTPTDGFTVLSTK	6.5662	0	6.72193	6.6083	0	6.47003	7.34518	7.603
Macroh2a1/TVKNCLALADDR		Macroh2a1/TVK(1)NCLALADDR					7.04902	0	6.71245
Macroh2a2/AKDSDKEGTSNSTSEDGPGDGFTILSSK	Macroh2a2/AK(0.5)DSDK(0.5)EGTSNSTSEDGPGDGFTILSSK			0	0	6.0821
Macroh2a2/GKSETILSPPPEKR	Macroh2a2/GK(1)SETILSPPPEKR	Macroh2a2/GK(1)SETILSPPPEKR	Macroh2a2/GK(1)SETILSPPPEKR	6.47816	5.99054	6.43359	6.70269	6.08739	6.78206	6.40338	6.7417
Macroh2a2/GVTIASGGVLPRIHPELLAKK	Macroh2a2/GVTIASGGVLPRIHPELLAK(1)K(1)	Macroh2a2/GVTIASGGVLPRIHPELLAK(1)K(1)	Macroh2a2/GVTIASGGVLPRIHPELLAK(1)K(1)	7.81192	7.25091	8.03403	7.86456	7.90581	7.99017	7.64536	8.71391
Macroh2a2/KSQGPLEVAEAAVSQSSGLAAK	Macroh2a2/K(1)SQGPLEVAEAAVSQSSGLAAK			0	0	6.29605
Map1b/DLTGQVPTPPVKQVK		Map1b/DLTGQVPTPPVK(0.806)QVK(0.194)					0	0	6.28995
Map1b/ITKTPQASTYSYETSDR	Map1b/ITK(1)TPQASTYSYETSDR	Map1b/ITK(1)TPQASTYSYETSDR	Map1b/ITK(1)TPQASTYSYETSDR	0	6.13312	5.89691	6.05687	6.69028	5.73862	7.05831	6.10281
Map1b/ITSFPESESYSYETSTKTTR		Map1b/ITSFPESESYSYETSTK(1)TTR					0	6.7671	0
Map1b/NLISPDLGVVFLNVPENLKDPEPNIK		Map1b/NLISPDLGVVFLNVPENLK(0.979)DPEPNIK(0.021)					6.88858	0	0
Map1b/TPEEGGYSYEISEKTTR	Map1b/TPEEGGYSYEISEK(1)TTR		Map1b/TPEEGGYSYEISEK(1)TTR	0	6.61476	5.90422				7.38202	0
Map1b/TPEVSGYTYEKTER	Map1b/TPEVSGYTYEK(1)TER	Map1b/TPEVSGYTYEK(1)TER	Map1b/TPEVSGYTYEK(1)TER	0	6.74323	5.16915	5.28581	7.09646	6.3078	7.00004	0
Map2k7/AASSLEQKLSR			Map2k7/AASSLEQK(1)LSR							7.14336	0
Map2k7/GQIKLCDFGISGR		Map2k7/GQIK(1)LCDFGISGR					0	6.85531	0
Map2k7/NCKTDFEVLTK	Map2k7/NCK(1)TDFEVLTK	Map2k7/NCK(1)TDFEVLTK		6.75163	6.66255	6.54193	7.90744	7.68491	7.4553
Map4k3/IGSGTYGDVYKAR	Map4k3/IGSGTYGDVYK(1)AR	Map4k3/IGSGTYGDVYK(1)AR	Map4k3/IGSGTYGDVYK(1)AR	0	6.24915	0	0	6.80414	0	7.06807	0
Map6/DPEGAGGAGVLAAGKASGVDQR	Map6/DPEGAGGAGVLAAGK(1)ASGVDQR	Map6/DPEGAGGAGVLAAGK(1)ASGVDQR		0	0	6.16026	6.57819	0	6.54316
Map6/FWNQLDKADIAVPLVFTK	Map6/FWNQLDK(1)ADIAVPLVFTK	Map6/FWNQLDK(1)ADIAVPLVFTK	Map6/FWNQLDK(1)ADIAVPLVFTK	7.0929	6.8675	7.29892	8.01229	7.58949	7.69795	7.36277	7.79035
Map6/NEGHEEKPLPPAQSQTQEGGPAAGKASGADQR	Map6/NEGHEEKPLPPAQSQTQEGGPAAGK(1)ASGADQR			0	0	5.95452
Map6/RGDHPWIPKPVQIPATSQPSQPVLGVPK	Map6/RGDHPWIPK(1)PVQIPATSQPSQPVLGVPK			0	0	6.80226
Map6/SEGHEEKPLPPAQSQTQEGGPAAGKASGADQR	Map6/SEGHEEKPLPPAQSQTQEGGPAAGK(1)ASGADQR			0	0	5.9047
Map6d1/KFTPNPSAIFQTSAPQTLNV	Map6d1/K(1)FTPNPSAIFQTSAPQTLNV	Map6d1/K(1)FTPNPSAIFQTSAPQTLNV	Map6d1/K(1)FTPNPSAIFQTSAPQTLNV	7.05595	6.97834	7.4303	7.99959	7.83675	7.6262	7.25801	7.45647
Mapre2/FQDNLDFIQWFKK	Mapre2/FQDNLDFIQWFK(0.5)K(0.5)	Mapre2/FQDNLDFIQWFK(0.778)K(0.222)	Mapre2/FQDNLDFIQWFK(0.5)K(0.5)	0	6.81387	0	0	6.64815	0	7.85426	0
Mapre2/KFYDANYDGKEYDPVEAR	Mapre2/K(1)FYDANYDGK(1)EYDPVEAR	Mapre2/K(1)FYDANYDGK(1)EYDPVEAR	Mapre2/K(1)FYDANYDGK(1)EYDPVEAR	5.98967	7.92959	0	0	7.95859	0	8.16676	0
Mapre2/SDKDLETQVIQLNEQVHSLK	Mapre2/SDK(1)DLETQVIQLNEQVHSLK	Mapre2/SDK(1)DLETQVIQLNEQVHSLK		0	7.27898	6.45341	0	7.12561	0
Mast3/EDQGVKTDLPR		Mast3/EDQGVK(1)TDLPR					0	7.15549	0
Mast3/EFVDKQVCGTPEYIAPEVIFR	Mast3/EFVDK(1)QVCGTPEYIAPEVIFR	Mast3/EFVDK(1)QVCGTPEYIAPEVIFR	Mast3/EFVDK(1)QVCGTPEYIAPEVIFR	0	6.57921	0	0	6.47115	0	7.40262	0
Mast3/HKAEFVPQLEAEDDTSYFDTR	Mast3/HK(1)AEFVPQLEAEDDTSYFDTR			0	6.64358	0
Mast3/INKQNLILR			Mast3/INK(1)QNLILR							6.75619	0
Mast3/TTALENTSIKVGPAR		Mast3/TTALENTSIK(1)VGPAR					0	6.6492	0
Matr3/DLDELSRYPEDKITPENLPQILLQLK	Matr3/DLDELSRYPEDK(1)ITPENLPQILLQLK	Matr3/DLDELSRYPEDK(1)ITPENLPQILLQLK		0	6.27242	0	0	6.87043	0
Matr3/SKSFQQSSLGR		Matr3/SK(1)SFQQSSLGR	Matr3/SK(1)SFQQSSLGR				6.15655	7.40758	6.08135	7.88039	0
Mbp/FSWGAEGQKPGFGYGGR	Mbp/FSWGAEGQK(1)PGFGYGGR	Mbp/FSWGAEGQK(1)PGFGYGGR	Mbp/FSWGAEGQK(1)PGFGYGGR	6.80627	6.68106	6.80509	7.48582	7.28592	7.44228	6.87548	7.5887
Mbp/GAYDAQGTLSKIFK		Mbp/GAYDAQGTLSK(0.996)IFK(0.004)					5.71956	6.81794	7.33724
Mbp/GFKGAYDAQGTLSK	Mbp/GFK(1)GAYDAQGTLSK		Mbp/GFK(1)GAYDAQGTLSK	0	0	5.69306				6.07287	7.01263
Mbp/SKYLATASTMDHAR		Mbp/SK(1)YLATASTMDHAR	Mbp/SK(1)YLATASTMDHAR				6.65074	5.89113	6.87453	6.71992	7.40473
Mbp/TQDENPVVHFFKNIVTPR	Mbp/TQDENPVVHFFK(1)NIVTPR	Mbp/TQDENPVVHFFK(1)NIVTPR	Mbp/TQDENPVVHFFK(1)NIVTPR	6.85119	6.49627	7.18475	7.74204	7.36631	7.61779	7.10762	7.61534
Mbp/TTHYGSLPQKSQHGR		Mbp/TTHYGSLPQK(1)SQHGR	Mbp/TTHYGSLPQK(1)SQHGR				6.17751	5.98573	6.40574	6.74252	7.20309
Mbp/VPWLKQSR		Mbp/VPWLK(1)QSR					6.63384	0	6.75908
Mink1/DIKGQNVLLTENAEVK			Mink1/DIK(1)GQNVLLTENAEVK							7.17629	0
Mink1/KGSVVNVNPTNTR		Mink1/K(1)GSVVNVNPTNTR	Mink1/K(1)GSVVNVNPTNTR				6.31965	7.01578	6.24878	7.64198	6.71584
Mink1/SNSEALKQQQQLQQQQQR	Mink1/SNSEALK(1)QQQQLQQQQQR	Mink1/SNSEALK(1)QQQQLQQQQQR	Mink1/SNSEALK(1)QQQQLQQQQQR	0	5.93864	0	6.01242	6.59106	0	7.18244	0
Morc3/STGQQAAADGSTASNAEEPVSYVDGESLKLR	Morc3/STGQQAAADGSTASNAEEPVSYVDGESLK(1)LR	Morc3/STGQQAAADGSTASNAEEPVSYVDGESLK(1)LR	Morc3/STGQQAAADGSTASNAEEPVSYVDGESLK(1)LR	6.28087	0	6.55645	6.06363	0	6.81208	0	6.60979
Mpp1/IAILDIEPQTLKTVR		Mpp1/IAILDIEPQTLK(1)TVR					0	6.72187	0
Mpp1/LNEKQSCTVAR		Mpp1/LNEK(1)QSCTVAR					0	6.65268	0
Mpp1/TALSDLYLEHLLQKR	Mpp1/TALSDLYLEHLLQK(1)R			0	7.11935	0
Mpp1/VEGSSKESAGLIPSPELQEWR		Mpp1/VEGSSK(1)ESAGLIPSPELQEWR	Mpp1/VEGSSK(1)ESAGLIPSPELQEWR				0	7.3137	0	7.20507	0
Mpp2/AALESGVSTKQLTEADLR	Mpp2/AALESGVSTK(1)QLTEADLR			0	7.01254	0
Mpp2/AALESGVSTKQLTEADLRR			Mpp2/AALESGVSTK(1)QLTEADLRR							7.87427	0
Mpp2/DLELTPTSGTLCGSLSGKK		Mpp2/DLELTPTSGTLCGSLSGK(0.5)K(0.5)	Mpp2/DLELTPTSGTLCGSLSGK(0.186)K(0.814)				0	6.55865	0	7.33292	0
Mpp2/DSLSPCKEAGLR		Mpp2/DSLSPCK(1)EAGLR	Mpp2/DSLSPCK(1)EAGLR				0	7.47644	0	6.83746	0
Mpp2/GVVASGKVCVLDVNPQAVK			Mpp2/GVVASGK(0.999)VCVLDVNPQAVK(0.001)							6.98705	0
Mpp2/LEETKLEAVRDNNLELVQEILR			Mpp2/LEETK(1)LEAVRDNNLELVQEILR							7.01191	0
Mpp2/RPKDSEREGQGYSFVSR	Mpp2/RPK(1)DSEREGQGYSFVSR			0	6.1705	0
Mpp2/SASGSVILKILPSYQEPHLPR	Mpp2/SASGSVILK(1)ILPSYQEPHLPR			0	6.29706	0
Mpp2/VCVLDVNPQAVKVLR	Mpp2/VCVLDVNPQAVK(1)VLR	Mpp2/VCVLDVNPQAVK(1)VLR	Mpp2/VCVLDVNPQAVK(1)VLR	0	6.29848	0	0	6.46136	0	7.67062	0
Mrtfb/GLPVSGTKPDLIER	Mrtfb/GLPVSGTK(1)PDLIER			0	7.26956	0
Mrtfb/KLEQEQKLVEVLK	Mrtfb/K(0.008)LEQEQK(0.992)LVEVLK			0	6.96261	0
Mrtfb/KVFTNSAPNTVLQYQR	Mrtfb/K(1)VFTNSAPNTVLQYQR			0	6.49861	0
Mrtfb/QPGPTNQQPFVSKTSNPALQSR	Mrtfb/QPGPTNQQPFVSK(1)TSNPALQSR		Mrtfb/QPGPTNQQPFVSK(1)TSNPALQSR	0	6.61893	0				7.11952	0
Mrtfb/RPGPLPSSLDDLKVSELKTELK	Mrtfb/RPGPLPSSLDDLK(0.014)VSELK(0.764)TELK(0.222)			0	7.24423	0
Mrtfb/SGEISFPIKEEPSPISK	Mrtfb/SGEISFPIK(0.993)EEPSPISK(0.007)	Mrtfb/SGEISFPIK(1)EEPSPISK	Mrtfb/SGEISFPIK(1)EEPSPISK	0	7.12901	0	0	7.09269	0	7.42771	0
Mrtfb/SPAAFHEQIKSLER	Mrtfb/SPAAFHEQIK(1)SLER			5.8117	5.94087	0
Mrtfb/YHQYIPPNQKGEK		Mrtfb/YHQYIPPNQK(0.761)GEK(0.239)					0	6.15767	0
Mtfr1l/FALKEEDISR	Mtfr1l/FALK(1)EEDISR	Mtfr1l/FALK(1)EEDISR	Mtfr1l/FALK(1)EEDISR	0	6.17823	0	0	6.60703	5.73059	6.30263	0
Mtfr1l/SLLKEEDPAVLISEVLR	Mtfr1l/SLLK(1)EEDPAVLISEVLR			0	6.07737	0
Mtmr6/CLEDEHLLQAISKANPGNR	Mtmr6/CLEDEHLLQAISK(1)ANPGNR	Mtmr6/CLEDEHLLQAISK(1)ANPGNR	Mtmr6/CLEDEHLLQAISK(1)ANPGNR	0	6.37519	0	5.82813	6.81025	0	7.2826	0
Mtmr6/YLNPLYSSKSQR	Mtmr6/YLNPLYSSK(1)SQR			0	6.14395	0
Myh10/QEEELQAKDEELLK		Myh10/QEEELQAK(0.357)DEELLK(0.643)					0	6.10418	0
Myh10/QLLQANPILESFGNAKTVK	Myh10/QLLQANPILESFGNAK(0.922)TVK(0.078)	Myh10/QLLQANPILESFGNAK(0.765)TVK(0.235)	Myh10/QLLQANPILESFGNAK(0.799)TVK(0.201)	6.72401	6.47465	0	7.30524	5.90596	0	6.89437	0
Myo5a/AASELYTKFAR	Myo5a/AASELYTK(1)FAR	Myo5a/AASELYTK(1)FAR		0	6.34268	0	0	6.86645	0
Myo5a/ALSEKSAPEVTAPGAPAYR		Myo5a/ALSEK(1)SAPEVTAPGAPAYR	Myo5a/ALSEK(1)SAPEVTAPGAPAYR				6.80041	7.13504	6.92241	7.68615	7.19885
Myo5a/ETLEPLIQAAQLLQVKK		Myo5a/ETLEPLIQAAQLLQVK(0.5)K(0.5)					6.04922	6.99683	5.87591
Myo5a/GAELEYESLKR			Myo5a/GAELEYESLK(1)R							7.26295	6.36267
Myo5a/HADYLNDDQKVR		Myo5a/HADYLNDDQK(1)VR	Myo5a/HADYLNDDQK(1)VR				0	6.64986	0	7.25283	6.11468
Myo5a/LQLSEEEAKVATGR	Myo5a/LQLSEEEAK(1)VATGR			6.9033	7.01978	6.91449
Myo5a/LVKNLILELKPR			Myo5a/LVK(1)NLILELKPR							7.44764	0
Myo5a/NLILELKPR	Myo5a/NLILELK(1)PR			0	6.51465	0
Myo5a/SQLVSQKEAIQPK	Myo5a/SQLVSQK(1)EAIQPK	Myo5a/SQLVSQK(1)EAIQPK	Myo5a/SQLVSQK(1)EAIQPK	6.52243	6.07456	6.30047	7.03395	7.05732	7.08888	7.81232	7.52226
Myo6/APKSVTDYAQQNPAAQLPAR	Myo6/APK(1)SVTDYAQQNPAAQLPAR	Myo6/APK(1)SVTDYAQQNPAAQLPAR		0	5.836	6.02951	6.49255	0	6.4893
Myo6/APKSVTDYDFAPFLNNSPQQNPAAQLPAR		Myo6/APK(1)SVTDYDFAPFLNNSPQQNPAAQLPAR	Myo6/APK(1)SVTDYDFAPFLNNSPQQNPAAQLPAR				7.90707	7.76805	7.96266	8.09388	8.26752
Myo6/GPAVQATKAAAGTK		Myo6/GPAVQATK(1)AAAGTK					7.21788	6.83833	7.23099
Myo6/NTETEQRAPKSVTDYDFAPFLNNSPQQNPAAQLPAR	Myo6/NTETEQRAPK(1)SVTDYDFAPFLNNSPQQNPAAQLPAR			7.56146	7.40987	7.64635
Myo6/RGPAVQATKAAAGTK			Myo6/RGPAVQATK(1)AAAGTK							7.5842	7.69127
Nab2/EWATNPGLFSQPVPAVPVSSIPLFKISETAGTR		Nab2/EWATNPGLFSQPVPAVPVSSIPLFK(1)ISETAGTR					0	6.97889	0
Nab2/LHSEELGGPPLKK	Nab2/LHSEELGGPPLK(0.857)K(0.143)	Nab2/LHSEELGGPPLK(0.879)K(0.121)	Nab2/LHSEELGGPPLK(0.82)K(0.18)	0	6.02947	0	0	6.46978	0	7.22796	0
Nacc1/LWDSSQKEAGGSGGNNGSR		Nacc1/LWDSSQK(1)EAGGSGGNNGSR	Nacc1/LWDSSQK(1)EAGGSGGNNGSR				0	6.74573	0	7.06685	0
Nacc1/VKTEQELDSVQCTPMAKR	Nacc1/VKTEQELDSVQCTPMAK(1)R			0	5.67196	0
Nap1l1/ADIDNKEQSELDQDLEDVEEVEEEETGEETKIK		Nap1l1/ADIDNKEQSELDQDLEDVEEVEEEETGEETK(0.5)IK(0.5)	Nap1l1/ADIDNK(1)EQSELDQDLEDVEEVEEEETGEETKIK				0	7.31099	0	7.92651	0
Nap1l1/FEIINAIYEPTEEECEWKPDEEDEVSEELKEK		Nap1l1/FEIINAIYEPTEEECEWK(0.037)PDEEDEVSEELK(0.534)EK(0.43)					0	7.27552	0
Nap1l1/KYAVLYQPLFDKR	Nap1l1/KYAVLYQPLFDK(1)R			0	5.93287	0
Nap1l1/LDGLVDTPTGYIESLPKVVK	Nap1l1/LDGLVDTPTGYIESLPK(0.215)VVK(0.785)			0	6.31188	0
Nap1l1/NLQVKCAQIEAK		Nap1l1/NLQVK(0.991)CAQIEAK(0.009)					0	6.69998	0
Nap1l1/YAVLYQPLFDKR		Nap1l1/YAVLYQPLFDK(1)R	Nap1l1/YAVLYQPLFDK(1)R				0	6.96148	0	7.24304	0
Napa/AIAHYEQSADYYKGEESNSSANK	Napa/AIAHYEQSADYYK(0.998)GEESNSSANK(0.002)	Napa/AIAHYEQSADYYK(1)GEESNSSANK	Napa/AIAHYEQSADYYK(1)GEESNSSANK	0	6.64139	5.84646	0	7.178	0	7.19019	0
Napb/AIAHYEQSADYYKGEESNSSANK	Napb/AIAHYEQSADYYK(0.998)GEESNSSANK(0.002)	Napb/AIAHYEQSADYYK(1)GEESNSSANK	Napb/AIAHYEQSADYYK(1)GEESNSSANK	0	6.64139	5.84646	0	7.178	0	7.19019	0
Napb/CLLKVAAYAAQLEQYQK		Napb/CLLK(1)VAAYAAQLEQYQK	Napb/CLLK(1)VAAYAAQLEQYQK				0	7.13969	0	6.90525	0
Napb/HDSATSFVDAGNAYKK	Napb/HDSATSFVDAGNAYK(0.911)K(0.089)	Napb/HDSATSFVDAGNAYK(0.179)K(0.821)	Napb/HDSATSFVDAGNAYK(0.861)K(0.139)	5.95536	6.8298	5.88897	0	6.29177	0	7.71128	6.40829
Napb/IKKSIQGDGEGDGDLK	Napb/IK(0.022)K(0.978)SIQGDGEGDGDLK		Napb/IK(0.881)K(0.119)SIQGDGEGDGDLK	0	6.08436	0				7.263	0
Napb/KSIQGDGEGDGDLK		Napb/K(1)SIQGDGEGDGDLK					5.87317	6.60095	0
Napb/LHMQLQSKHDSATSFVDAGNAYK	Napb/LHMQLQSK(1)HDSATSFVDAGNAYK			0	6.1447	0
Napb/LLEAHEEQNSEAYTEAVKEFDSISR	Napb/LLEAHEEQNSEAYTEAVK(1)EFDSISR			0	6.60563	0
Napb/SIQGDGEGDGDLK		Napb/SIQGDGEGDGDLK(1)	Napb/SIQGDGEGDGDLK(1)				6.74719	7.42671	6.60895	6.97059	6.1788
Nedd4/GKTDSNDLGPLPPGWEER	Nedd4/GK(1)TDSNDLGPLPPGWEER	Nedd4/GK(1)TDSNDLGPLPPGWEER	Nedd4/GK(1)TDSNDLGPLPPGWEER	0	6.70828	0	5.76382	7.19629	0	7.64255	6.42872
Nedd4l/SKASLNPNDLGPLPPGWEER	Nedd4l/SK(1)ASLNPNDLGPLPPGWEER	Nedd4l/SK(1)ASLNPNDLGPLPPGWEER	Nedd4l/SK(1)ASLNPNDLGPLPPGWEER	6.11906	6.98319	0	6.74629	7.69372	6.68586	8.01791	7.07166
Nedd4l/SLSSPTVTLSAPLEGAKDSPIR		Nedd4l/SLSSPTVTLSAPLEGAK(1)DSPIR					6.21301	5.94788	6.09479
Nedd4l/TFYIDHNSKITQWEDPR	Nedd4l/TFYIDHNSK(1)ITQWEDPR			0	6.3057	0
Nedd4l/VPMNGFAELYGSNGPQLFTIEQWGSPEKLPR		Nedd4l/VPMNGFAELYGSNGPQLFTIEQWGSPEK(1)LPR					0	7.0223	0
Nedd8/LIYSGKQMNDEK			Nedd8/LIYSGK(1)QMNDEK							6.33468	0
Nedd8/TLTGKEIEIDIEPTDKVER	Nedd8/TLTGK(1)EIEIDIEPTDKVER	Nedd8/TLTGK(1)EIEIDIEPTDKVER		7.20303	7.51388	7.26951	5.52435	6.37125	6.22632
Nefl/FTVLTESAAKNTDAVR	Nefl/FTVLTESAAK(1)NTDAVR	Nefl/FTVLTESAAK(1)NTDAVR		0	6.2295	5.95389	6.35559	0	6.01991
Nefl/SSFGYDPYFSTSYKR	Nefl/SSFGYDPYFSTSYK(1)R	Nefl/SSFGYDPYFSTSYK(1)R	Nefl/SSFGYDPYFSTSYK(1)R	6.31979	6.38439	0	6.97291	6.3351	6.23724	0	7.01077
Ngef/CKGLPFSSFLILPFQR		Ngef/CK(1)GLPFSSFLILPFQR	Ngef/CK(1)GLPFSSFLILPFQR				0	7.08365	0	6.87578	5.40807
Ngef/DKSTLQEIETR	Ngef/DK(1)STLQEIETR	Ngef/DK(1)STLQEIETR	Ngef/DK(1)STLQEIETR	0	6.98057	0	6.49379	7.84943	6.47935	7.99922	6.84776
Ngef/IKSVPIISHSR	Ngef/IK(1)SVPIISHSR			0	6.32589	0
Ngef/QGELQQMSGPKTSR		Ngef/QGELQQMSGPK(1)TSR					0	6.20382	0
Ngef/SQNLKECFR	Ngef/SQNLK(1)ECFR	Ngef/SQNLK(1)ECFR	Ngef/SQNLK(1)ECFR	0	7.10061	0	0	7.8061	0	7.67718	0
Ngef/TKFVSFTSR		Ngef/TK(1)FVSFTSR					0	7.49364	5.58194
Nmral1/AVHHAKTTPEDYEK		Nmral1/AVHHAK(1)TTPEDYEK					0	6.56665	0
Nmral1/HTAEEYAALLSKHTGK	Nmral1/HTAEEYAALLSK(0.5)HTGK(0.5)			0	6.60861	0
Nmral1/LAAGHFDGKGEVEEYFR	Nmral1/LAAGHFDGK(1)GEVEEYFR			0	6.34514	0
Nmral1/LPCYFENLLSYFLPQKAADGK		Nmral1/LPCYFENLLSYFLPQK(0.864)AADGK(0.136)	Nmral1/LPCYFENLLSYFLPQK(0.826)AADGK(0.174)				0	6.31559	0	6.53343	0
Nr3c1/GGATVKVSASSPSVAAASQADSK			Nr3c1/GGATVK(0.999)VSASSPSVAAASQADSK(0.001)							6.76421	0
Nr3c1/IKGIQQATAGVSQDTSENANK	Nr3c1/IK(1)GIQQATAGVSQDTSENANK	Nr3c1/IK(1)GIQQATAGVSQDTSENANK	Nr3c1/IK(1)GIQQATAGVSQDTSENANK	0	6.37468	0	0	5.59663	0	6.70861	0
Nr3c1/VSASSPSVAAASQADSKQQR		Nr3c1/VSASSPSVAAASQADSK(1)QQR					0	6.57045	0
Nsf/AENSSLNLIGKAK	Nsf/AENSSLNLIGK(0.123)AK(0.877)	Nsf/AENSSLNLIGK(0.965)AK(0.035)	Nsf/AENSSLNLIGK(0.991)AK(0.009)	5.29999	7.02065	0	0	7.58683	6.65617	7.49676	5.97824
Nsf/CPTDELSLSNCAVVNEKDFQSGQHVMVR		Nsf/CPTDELSLSNCAVVNEK(1)DFQSGQHVMVR					0	6.43197	0
Nsf/DIEAMDPSILKGEPASGK		Nsf/DIEAMDPSILK(0.988)GEPASGK(0.012)	Nsf/DIEAMDPSILK(0.744)GEPASGK(0.256)				0	7.15235	0	7.57216	0
Nsf/ELAVETKNFSGAELEGLVR	Nsf/ELAVETK(1)NFSGAELEGLVR	Nsf/ELAVETK(1)NFSGAELEGLVR	Nsf/ELAVETK(1)NFSGAELEGLVR	0	7.03663	0	5.96187	7.89027	0	8.32605	0
Nsf/EPKVVNGPEILNK		Nsf/EPK(1)VVNGPEILNK					5.52085	8.09531	0
Nsf/EPKVVNGPEILNKYVGESEANIR			Nsf/EPK(1)VVNGPEILNK(1)YVGESEANIR							7.18574	0
Nsf/GDFLASLENDIKPAFGTNQEDYASYIMNGIIK		Nsf/GDFLASLENDIK(1)PAFGTNQEDYASYIMNGIIK	Nsf/GDFLASLENDIK(1)PAFGTNQEDYASYIMNGIIK				0	7.37594	0	7.72852	0
Nsf/GHQLLSADVDIKELAVETK	Nsf/GHQLLSADVDIK(1)ELAVETK	Nsf/GHQLLSADVDIK(0.999)ELAVETK(0.001)	Nsf/GHQLLSADVDIK(0.999)ELAVETK(0.001)	0	6.84884	0	0	6.96043	0	7.41122	0
Nsf/GILLYGPPGCGKTLLAR	Nsf/GILLYGPPGCGK(1)TLLAR	Nsf/GILLYGPPGCGK(1)TLLAR	Nsf/GILLYGPPGCGK(1)TLLAR	0	7.35692	0	6.0141	8.36818	0	8.50139	0
Nsf/HVKGILLYGPPGCGK	Nsf/HVK(1)GILLYGPPGCGK	Nsf/HVK(1)GILLYGPPGCGK	Nsf/HVK(1)GILLYGPPGCGK	0	6.96473	0	0	7.52209	0	7.93973	0
Nsf/IAEESNFPFIKICSPDK	Nsf/IAEESNFPFIK(0.996)ICSPDK(0.004)	Nsf/IAEESNFPFIK(1)ICSPDK	Nsf/IAEESNFPFIK(1)ICSPDK	0	7.47664	0	0	8.28921	0	8.52532	0
Nsf/ICSPDKMIGFSETAK		Nsf/ICSPDK(0.998)MIGFSETAK(0.002)	Nsf/ICSPDK(1)MIGFSETAK				0	6.68034	0	7.40319	0
Nsf/IFDDAYKSQLSCVVVDDIER			Nsf/IFDDAYK(1)SQLSCVVVDDIER							7.43903	0
Nsf/KLFADAEEEQR	Nsf/K(1)LFADAEEEQR			0	6.83669	0
Nsf/MEIGLPDEKGR	Nsf/MEIGLPDEK(1)GR	Nsf/MEIGLPDEK(1)GR	Nsf/MEIGLPDEK(1)GR	0	6.47441	0	0	7.56637	5.69037	7.63248	0
Nsf/MGIGGLDKEFSDIFR	Nsf/MGIGGLDK(1)EFSDIFR	Nsf/MGIGGLDK(1)EFSDIFR		0	6.43573	0	0	6.86612	0
Nsf/MLNAREPKVVNGPEILNK	Nsf/MLNAREPK(1)VVNGPEILNK			0	6.92236	0
Nsf/NSDRTPLVSVLLEGPPHSGKTALAAK	Nsf/NSDRTPLVSVLLEGPPHSGK(0.995)TALAAK(0.005)			0	7.41209	0
Nsf/QSIINPDWNFEKMGIGGLDKEFSDIFR		Nsf/QSIINPDWNFEK(0.975)MGIGGLDK(0.025)EFSDIFR					6.00835	7.34661	0
Nsf/TALAAKIAEESNFPFIK	Nsf/TALAAK(1)IAEESNFPFIK	Nsf/TALAAK(1)IAEESNFPFIK	Nsf/TALAAK(1)IAEESNFPFIK	6.82928	8.42424	7.03322	7.47885	8.42584	7.33041	8.71759	7.24147
Nsf/TPLVSVLLEGPPHSGKTALAAK		Nsf/TPLVSVLLEGPPHSGK(0.911)TALAAK(0.089)	Nsf/TPLVSVLLEGPPHSGK(0.962)TALAAK(0.038)				0	7.36404	0	7.93061	0
Nsf/TTIAQQVKGK	Nsf/TTIAQQVK(0.97)GK(0.03)		Nsf/TTIAQQVK(0.973)GK(0.027)	0	5.93878	0				7.74125	0
Nsf/VEVDMEKAESLQVTR	Nsf/VEVDMEK(1)AESLQVTR	Nsf/VEVDMEK(1)AESLQVTR		0	6.52709	5.43172	6.5659	6.41392	0
Nsf/VLDDGELLVQQTKNSDR	Nsf/VLDDGELLVQQTK(1)NSDR	Nsf/VLDDGELLVQQTK(1)NSDR	Nsf/VLDDGELLVQQTK(1)NSDR	0	8.48738	0	0	8.30636	0	8.86251	0
Nsf/VVNGPEILNKYVGESEANIR	Nsf/VVNGPEILNK(1)YVGESEANIR	Nsf/VVNGPEILNK(1)YVGESEANIR	Nsf/VVNGPEILNK(1)YVGESEANIR	0	8.04673	6.23915	6.33027	8.38505	6.14264	8.9446	0
Ntrk2/IPVIENPQYFGITNSQLKPDTFVQHIK	Ntrk2/IPVIENPQYFGITNSQLK(0.948)PDTFVQHIK(0.052)	Ntrk2/IPVIENPQYFGITNSQLK(0.454)PDTFVQHIK(0.546)	Ntrk2/IPVIENPQYFGITNSQLK(0.795)PDTFVQHIK(0.205)	0	6.93647	0	0	6.6486	0	7.14953	0
Nub1/NLQLEEEEQNEAELKER	Nub1/NLQLEEEEQNEAELK(1)ER	Nub1/NLQLEEEEQNEAELK(1)ER	Nub1/NLQLEEEEQNEAELK(1)ER	0	6.17684	0	0	6.90234	0	7.47025	0
Nudcd2/ENPGFDFSGAEISGNYTKGGPDFSNLEK		Nudcd2/ENPGFDFSGAEISGNYTK(0.999)GGPDFSNLEK(0.001)	Nudcd2/ENPGFDFSGAEISGNYTK(0.991)GGPDFSNLEK(0.009)				0	6.4049	0	7.65346	0
Nudcd2/FQKENPGFDFSGAEISGNYTK	Nudcd2/FQK(1)ENPGFDFSGAEISGNYTK	Nudcd2/FQK(1)ENPGFDFSGAEISGNYTK	Nudcd2/FQK(1)ENPGFDFSGAEISGNYTK	0	7.32899	0	0	6.78173	0	7.23188	0
Nudcd3/IQEQFQKNPDSYNGAIR	Nudcd3/IQEQFQK(1)NPDSYNGAIR	Nudcd3/IQEQFQK(1)NPDSYNGAIR	Nudcd3/IQEQFQK(1)NPDSYNGAIR	0	6.45867	0	0	7.5532	0	7.56617	6.13258
Nyap1/RPPAYDSLKAGGVLNK	Nyap1/RPPAYDSLK(0.995)AGGVLNK(0.005)			0	6.20301	0
Nyap1/SSSKEAAPTGPVGPGAVPGPGVR		Nyap1/SSSK(1)EAAPTGPVGPGAVPGPGVR	Nyap1/SSSK(1)EAAPTGPVGPGAVPGPGVR				0	6.5629	0	7.03663	0
Ogt/AFLDSLPDVKIVK	Ogt/AFLDSLPDVK(0.714)IVK(0.286)			0	6.33282	0
Ogt/ASSVGNVADSTEPTKR		Ogt/ASSVGNVADSTEPTK(1)R	Ogt/ASSVGNVADSTEPTK(1)R				0	6.44034	0	7.14273	0
Ogt/IIFSPVAPKEEHVR	Ogt/IIFSPVAPK(1)EEHVR			0	7.04261	0
Ogt/IVLNGIDLKAFLDSLPDVK		Ogt/IVLNGIDLK(1)AFLDSLPDVK	Ogt/IVLNGIDLK(0.999)AFLDSLPDVK(0.001)				5.68974	7.07675	0	7.35987	0
Ogt/LGTDLEYLKK	Ogt/LGTDLEYLK(0.833)K(0.167)		Ogt/LGTDLEYLK(0.114)K(0.886)	0	6.17589	0				6.88121	0
Ogt/SDLGNLLKALGR		Ogt/SDLGNLLK(1)ALGR	Ogt/SDLGNLLK(1)ALGR				7.55354	7.44934	7.10551	7.4889	6.86999
Pabpc4/KSGVGNVFIK	Pabpc4/K(1)SGVGNVFIK	Pabpc4/K(1)SGVGNVFIK	Pabpc4/K(1)SGVGNVFIK	0	6.31042	0	0	7.14517	5.51067	7.05903	0
Pcif1/AVHNTAVLFLQNGPGFAKWGPTPER			Pcif1/AVHNTAVLFLQNGPGFAK(1)WGPTPER							6.875	0
Pcif1/LQELTAAYKQSGR	Pcif1/LQELTAAYK(1)QSGR	Pcif1/LQELTAAYK(1)QSGR	Pcif1/LQELTAAYK(1)QSGR	0	6.55686	0	0	6.91717	0	7.48236	0
Pcif1/LVQDLPEELVHAGWEKCWSR		Pcif1/LVQDLPEELVHAGWEK(1)CWSR					0	6.91583	0
Pclo/AEEDSMEDPYELKLLK	Pclo/AEEDSMEDPYELK(0.823)LLK(0.177)			0	6.42134	0
Pclo/DVTQPQAEGTAKEGR		Pclo/DVTQPQAEGTAK(1)EGR					5.88633	0	0
Pclo/GTAALSSAFSLHEKDLSK	Pclo/GTAALSSAFSLHEK(0.865)DLSK(0.135)	Pclo/GTAALSSAFSLHEK(0.019)DLSK(0.981)	Pclo/GTAALSSAFSLHEK(0.5)DLSK(0.5)	0	7.26745	0	0	7.23792	0	7.07907	0
Pclo/LHSYVKAEEDSMEDPYELK	Pclo/LHSYVK(1)AEEDSMEDPYELK		Pclo/LHSYVK(1)AEEDSMEDPYELK	0	6.85694	0				7.47771	0
Pclo/LKAQEAEALDVSFGHSSSSAR			Pclo/LK(1)AQEAEALDVSFGHSSSSAR							7.51709	0
Pclo/LTLEKQAAK		Pclo/LTLEK(1)QAAK	Pclo/LTLEK(1)QAAK				0	6.53064	0	6.96449	0
Pclo/MSKFSPIQESR		Pclo/MSK(1)FSPIQESR	Pclo/MSK(1)FSPIQESR				0	7.11197	0	7.1465	0
Pclo/NITDQQKFMGSSLGSGLGTLGNTIR	Pclo/NITDQQK(1)FMGSSLGSGLGTLGNTIR			0	6.7052	0
Pclo/NYVLIDDIGDITKGTAALSSAFSLHEK		Pclo/NYVLIDDIGDITK(0.162)GTAALSSAFSLHEK(0.838)					0	7.13972	0
Pclo/QAAKQLPAAILYQK		Pclo/QAAK(1)QLPAAILYQK	Pclo/QAAK(1)QLPAAILYQK				0	7.14355	0	6.73306	0
Pclo/QETLAQQQLQLEQIQQLQQQLHQQLEEQKLR	Pclo/QETLAQQQLQLEQIQQLQQQLHQQLEEQK(1)LR			0	6.85658	0
Pclo/QLPAAILYQKQSK			Pclo/QLPAAILYQK(0.997)QSK(0.003)							7.57139	0
Pclo/QTTLYLEPKITSTYEVIR	Pclo/QTTLYLEPK(1)ITSTYEVIR			0	6.38824	0
Pclo/SKNAFDYSGGTEAAVDLTSGR		Pclo/SK(1)NAFDYSGGTEAAVDLTSGR					0	6.28659	0
Pclo/TKPTSLPISQSR		Pclo/TK(1)PTSLPISQSR	Pclo/TK(1)PTSLPISQSR				0	7.10701	0	7.62232	0
Pclo/VSPEQPQDQQKTQTPSETR		Pclo/VSPEQPQDQQK(1)TQTPSETR					5.82849	5.67287	0
Pea15a/AEYGTLLQDLTNNITLEDLEQLKSACKEDIPSEK		Pea15a/AEYGTLLQDLTNNITLEDLEQLK(0.679)SACK(0.246)EDIPSEK(0.075)					0	6.59376	0
Pea15a/ISEEEELDTKLTR	Pea15a/ISEEEELDTK(1)LTR	Pea15a/ISEEEELDTK(1)LTR	Pea15a/ISEEEELDTK(1)LTR	0	6.68585	0	0	7.22305	5.89053	7.1803	0
Pelo/AFYGLKQVER		Pelo/AFYGLK(1)QVER					0	6.94102	0
Pelo/LVDSVKENAGTVR			Pelo/LVDSVK(1)ENAGTVR							7.162	5.70806
Pelo/VKGTNIQENEYVK	Pelo/VK(1)GTNIQENEYVK			0	6.02555	0
Pelo/YSLKEALCDPTVASR			Pelo/YSLK(1)EALCDPTVASR							7.38614	0
Pfkp/SDLDSSSSSAYPKYLEHLSGDGK	Pfkp/SDLDSSSSSAYPK(0.987)YLEHLSGDGK(0.013)	Pfkp/SDLDSSSSSAYPK(1)YLEHLSGDGK	Pfkp/SDLDSSSSSAYPK(0.999)YLEHLSGDGK(0.001)	7.087	7.1803	7.25777	7.48116	7.23157	7.41785	7.02608	7.23618
Pfn1/DSPSVWAAVPGKTFVSITPAEVGVLVGK		Pfn1/DSPSVWAAVPGK(0.999)TFVSITPAEVGVLVGK(0.001)					0	6.3119	0
Pfn1/SSFFVNGLTLGGQKCSVIR		Pfn1/SSFFVNGLTLGGQK(1)CSVIR					6.21101	0	0
Pfn1/TFVSITPAEVGVLVGKDR	Pfn1/TFVSITPAEVGVLVGK(1)DR	Pfn1/TFVSITPAEVGVLVGK(1)DR	Pfn1/TFVSITPAEVGVLVGK(1)DR	0	6.90607	0	0	0	6.25732	7.3092	0
Pgam1/AAYKLVLIR		Pgam1/AAYK(1)LVLIR	Pgam1/AAYK(1)LVLIR				8.08261	8.12956	7.86016	8.18619	8.08037
Pgam1/AAYKLVLIRHGESAWNLENR	Pgam1/AAYK(1)LVLIRHGESAWNLENR			7.06051	7.07649	6.90083
Pgam1/FSGWYDADLSPAGHEEAKR	Pgam1/FSGWYDADLSPAGHEEAK(1)R			0	6.02173	0
Pgam1/HYGGLTGLNKAETAAK	Pgam1/HYGGLTGLNK(0.971)AETAAK(0.029)	Pgam1/HYGGLTGLNK(0.999)AETAAK(0.001)	Pgam1/HYGGLTGLNK(1)AETAAK	0	6.60724	0	0	6.4674	0	7.02991	0
Pgam1/YADLTEDQLPSCESLKDTIAR		Pgam1/YADLTEDQLPSCESLK(1)DTIAR	Pgam1/YADLTEDQLPSCESLK(1)DTIAR				0	7.15048	0	7.62101	0
Pgam2/HYGGLTGLNKAETAAK	Pgam2/HYGGLTGLNK(0.971)AETAAK(0.029)	Pgam2/HYGGLTGLNK(0.999)AETAAK(0.001)	Pgam2/HYGGLTGLNK(1)AETAAK	0	6.60724	0	0	6.4674	0	7.02991	0
Phactr1/DPCSYEVLQASDIMDGPDPGAPVKLPCLPVK		Phactr1/DPCSYEVLQASDIMDGPDPGAPVK(0.693)LPCLPVK(0.307)					0	6.20175	0
Phactr1/ELEEKNILPR	Phactr1/ELEEK(1)NILPR	Phactr1/ELEEK(1)NILPR	Phactr1/ELEEK(1)NILPR	0	6.67591	5.66505	0	5.99115	0	6.69522	0
Phactr1/FKHTSAALER		Phactr1/FK(1)HTSAALER	Phactr1/FK(1)HTSAALER				0	6.84423	0	6.56399	0
Phactr1/LTAADKAAIR		Phactr1/LTAADK(1)AAIR	Phactr1/LTAADK(1)AAIR				5.43759	7.18347	0	7.02338	0
Phactr1/SKSDTPYLAEAR	Phactr1/SK(1)SDTPYLAEAR	Phactr1/SK(1)SDTPYLAEAR	Phactr1/SK(1)SDTPYLAEAR	0	6.84351	0	5.79483	7.81111	0	8.18133	0
Phf24/CKVIPDCSLTLEDFVR		Phf24/CK(1)VIPDCSLTLEDFVR					0	6.99376	0
Phf24/RGTVEGSVQEVQEEKEAEASAPVVQEESSINR	Phf24/RGTVEGSVQEVQEEK(1)EAEASAPVVQEESSINR	Phf24/RGTVEGSVQEVQEEK(1)EAEASAPVVQEESSINR	Phf24/RGTVEGSVQEVQEEK(1)EAEASAPVVQEESSINR	0	6.93666	0	0	6.98832	0	7.61536	0
Phf24/SQEKALLPTEQESR	Phf24/SQEK(1)ALLPTEQESR	Phf24/SQEK(1)ALLPTEQESR	Phf24/SQEK(1)ALLPTEQESR	6.62759	7.18247	0	0	7.48111	0	7.9183	6.06247
Phf24/VSLAVSAFKDGLR	Phf24/VSLAVSAFK(1)DGLR			5.6987	6.47138	0
Pin1/ADEEKLPPGWEK			Pin1/ADEEK(1)LPPGWEK							7.03322	0
Pin1/ADEEKLPPGWEKR	Pin1/ADEEK(0.002)LPPGWEK(0.998)R	Pin1/ADEEKLPPGWEK(1)R	Pin1/ADEEK(0.004)LPPGWEK(0.996)R	0	6.35015	5.77286	6.29059	7.09861	6.57564	7.2273	0
Pin1/GQMQKPFEDASFALR	Pin1/GQMQK(1)PFEDASFALR			0	6.40406	0
Pin1/IKSGEEDFESLASQFSDCSSAK		Pin1/IK(1)SGEEDFESLASQFSDCSSAK	Pin1/IK(1)SGEEDFESLASQFSDCSSAK				0	6.78137	0	7.34616	0
Pin1/SGEEDFESLASQFSDCSSAKAR	Pin1/SGEEDFESLASQFSDCSSAK(1)AR	Pin1/SGEEDFESLASQFSDCSSAK(1)AR		0	6.66763	0	0	7.40873	0
Pin1/SKEEALELINGYIQK	Pin1/SK(1)EEALELINGYIQK	Pin1/SK(1)EEALELINGYIQK		0	6.52224	0	0	6.56259	0
Pin1/SKEEALELINGYIQKIK	Pin1/SKEEALELINGYIQK(0.181)IK(0.819)			0	6.10401	0
Pin1rt1/IKSGEEDFESLASQFSDCSSAK		Pin1rt1/IK(1)SGEEDFESLASQFSDCSSAK	Pin1rt1/IK(1)SGEEDFESLASQFSDCSSAK				0	6.78137	0	7.34616	0
Pin1rt1/SGEEDFESLASQFSDCSSAKAR	Pin1rt1/SGEEDFESLASQFSDCSSAK(1)AR	Pin1rt1/SGEEDFESLASQFSDCSSAK(1)AR		0	6.66763	0	0	7.40873	0
Pin1rt1/SKEEALELINGYIQKIK	Pin1rt1/SKEEALELINGYIQK(0.181)IK(0.819)			0	6.10401	0
Pkp4/SPSIDSIQKDPR	Pkp4/SPSIDSIQK(1)DPR	Pkp4/SPSIDSIQK(1)DPR	Pkp4/SPSIDSIQK(1)DPR	7.04116	6.85109	7.09562	7.94264	7.81865	7.76629	7.97147	6.70969
Pkp4/STTNYVDFYSTKRPSYR	Pkp4/STTNYVDFYSTK(1)RPSYR			0	6.17228	0
Pkp4/TPQEDQWDGVGPIPGLSKSPK	Pkp4/TPQEDQWDGVGPIPGLSK(0.682)SPK(0.318)	Pkp4/TPQEDQWDGVGPIPGLSK(0.5)SPK(0.5)	Pkp4/TPQEDQWDGVGPIPGLSK(0.16)SPK(0.84)	6.25397	6.57515	6.27265	0	6.0758	0	6.65835	0
Plec/IAEQQKAQAEVEGLGK	Plec/IAEQQK(1)AQAEVEGLGK	Plec/IAEQQK(1)AQAEVEGLGK		6.07004	0	6.01687	0	0	6.32527
Plec/LLEAAAQSSKGYYSPYSVSGSGSTAGSR	Plec/LLEAAAQSSK(1)GYYSPYSVSGSGSTAGSR		Plec/LLEAAAQSSK(1)GYYSPYSVSGSGSTAGSR	6.14242	7.01833	0				7.58883	0
Plec/SELELTLGKLEQVR	Plec/SELELTLGK(1)LEQVR	Plec/SELELTLGK(1)LEQVR		6.6937	6.68625	6.69743	7.43476	7.10285	7.09349
Pnck/GKEALVENEIAVLR	Pnck/GK(1)EALVENEIAVLR		Pnck/GK(1)EALVENEIAVLR	0	6.4728	0				7.24993	0
Pnck/KLGQSPEGEEASR		Pnck/K(1)LGQSPEGEEASR					0	5.67718	0
Ppia/ALSTGEKGFGYK	Ppia/ALSTGEK(0.999)GFGYK(0.001)	Ppia/ALSTGEK(1)GFGYK	Ppia/ALSTGEK(1)GFGYK	0	6.67262	0	5.87428	7.89077	5.69476	8.39924	6.47484
Ppia/GFGYKGSSFHR	Ppia/GFGYK(1)GSSFHR		Ppia/GFGYK(1)GSSFHR	0	6.73433	0				7.72775	0
Ppia/KITISDCGQL	Ppia/K(1)ITISDCGQL	Ppia/K(1)ITISDCGQL		0	6.29601	0	0	7.25691	0
Ppia/SIYGEKFEDENFILK	Ppia/SIYGEK(1)FEDENFILK	Ppia/SIYGEK(1)FEDENFILK	Ppia/SIYGEK(1)FEDENFILK	0	6.63523	0	0	7.54315	0	7.43152	0
Ppia/VSFELFADKVPK	Ppia/VSFELFADK(1)VPK	Ppia/VSFELFADK(1)VPK		0	7.34199	0	5.7465	7.56624	5.88016
Ppia/VSFELFADKVPKTAENFR	Ppia/VSFELFADKVPK(1)TAENFR			0	7.08203	0
Ppp1r12a/VGQTAFDVADEDILGYLEELQKK	Ppp1r12a/VGQTAFDVADEDILGYLEELQK(0.5)K(0.5)	Ppp1r12a/VGQTAFDVADEDILGYLEELQK(0.5)K(0.5)	Ppp1r12a/VGQTAFDVADEDILGYLEELQK(0.5)K(0.5)	0	0	6.10663	7.04399	6.5693	0
Ppp1r16b/ASHVDLLTELQLLEKVPTLER	Ppp1r16b/ASHVDLLTELQLLEK(1)VPTLER	Ppp1r16b/ASHVDLLTELQLLEK(1)VPTLER	Ppp1r16b/ASHVDLLTELQLLEK(1)VPTLER	0	6.01957	0	6.19123	6.57338	0	6.8557	0
Ppp1r16b/LEKPVLLSEFSTKISR	Ppp1r16b/LEK(0.004)PVLLSEFSTK(0.996)ISR			0	6.34649	0
Ppp1r16b/SGESSSEGKAPLIGGR		Ppp1r16b/SGESSSEGK(1)APLIGGR	Ppp1r16b/SGESSSEGK(1)APLIGGR				6.11534	6.87037	5.569	7.19901	6.29438
Ppp1r9a/EKPGQVSEVAQLISQTLEQER	Ppp1r9a/EK(1)PGQVSEVAQLISQTLEQER			0	6.13612	0
Ppp1r9a/GGGTEPQDEWGGSKSNR		Ppp1r9a/GGGTEPQDEWGGSK(1)SNR					6.45139	6.44195	6.28841
Ppp1r9a/HAVTEAEIQKLK			Ppp1r9a/HAVTEAEIQK(0.845)LK(0.155)							7.04603	6.48293
Ppp1r9b/AQLEQSVEENKER		Ppp1r9b/AQLEQSVEENK(1)ER	Ppp1r9b/AQLEQSVEENK(1)ER				6.73864	7.13811	5.97141	6.57137	7.10575
Ppp1r9b/HAVTEAEIQQLKR	Ppp1r9b/HAVTEAEIQQLK(1)R			6.04809	0	6.05212
Ppp1r9b/NEDVDPMAASAEYELEKR		Ppp1r9b/NEDVDPMAASAEYELEK(1)R					0	7.02094	0
Ppp2ca/EILTKESNVQEVR	Ppp2ca/EILTK(1)ESNVQEVR	Ppp2ca/EILTK(1)ESNVQEVR	Ppp2ca/EILTK(1)ESNVQEVR	0	6.48724	0	0	7.14625	0	7.33106	0
Ppp2ca/ELDQWIEQLNECKQLSESQVK		Ppp2ca/ELDQWIEQLNECK(0.999)QLSESQVK(0.001)					6.33439	6.95423	0
Ppp2ca/LFTKELDQWIEQLNECK		Ppp2ca/LFTK(1)ELDQWIEQLNECK	Ppp2ca/LFTK(1)ELDQWIEQLNECK				6.82608	7.05816	0	6.97397	6.3978
Ppp2cb/EILTKESNVQEVR	Ppp2cb/EILTK(1)ESNVQEVR	Ppp2cb/EILTK(1)ESNVQEVR	Ppp2cb/EILTK(1)ESNVQEVR	0	6.48724	0	0	7.14625	0	7.33106	0
Prickle2/VPYVNSAGEKLR	Prickle2/VPYVNSAGEK(1)LR	Prickle2/VPYVNSAGEK(1)LR	Prickle2/VPYVNSAGEK(1)LR	0	6.61375	0	6.32064	7.38342	5.65699	7.65036	0
Prickle2/YSSYGVPKSSTLGGR	Prickle2/YSSYGVPK(1)SSTLGGR			0	6.55759	0
Prickle2/YVTSDELLHKYSSYGVPK	Prickle2/YVTSDELLHK(0.567)YSSYGVPK(0.433)			0	6.73199	0
Prkca/DVVIQDDDVECTMVEKR		Prkca/DVVIQDDDVECTMVEK(1)R					0	6.26656	0
Prkca/FFKQPTFCSHCTDFIWGFGK			Prkca/FFK(1)QPTFCSHCTDFIWGFGK							6.68527	0
Prkca/GAENFDKFFTR	Prkca/GAENFDK(1)FFTR	Prkca/GAENFDK(1)FFTR	Prkca/GAENFDK(1)FFTR	0	7.22817	0	0	7.50326	0	7.57543	0
Prkca/LGPAGNKVISPSEDR		Prkca/LGPAGNK(1)VISPSEDR	Prkca/LGPAGNK(1)VISPSEDR				6.37493	7.31133	0	7.66482	6.00458
Prkca/NLIPMDPNGLSDPYVKLK	Prkca/NLIPMDPNGLSDPYVK(0.5)LK(0.5)	Prkca/NLIPMDPNGLSDPYVK(0.927)LK(0.073)		0	7.07041	0	0	7.1707	0
Prkca/SLSKEAVSICK		Prkca/SLSK(1)EAVSICK	Prkca/SLSK(1)EAVSICK				0	7.25806	0	7.11167	0
Prkcb/AGVDGWFKLLSQEEGEYFNVPVPPEGSEGNEELR		Prkcb/AGVDGWFK(1)LLSQEEGEYFNVPVPPEGSEGNEELR	Prkcb/AGVDGWFK(1)LLSQEEGEYFNVPVPPEGSEGNEELR				0	7.08721	0	7.80951	0
Prkcb/APEEKTANTISK		Prkcb/APEEK(1)TANTISK	Prkcb/APEEK(1)TANTISK				6.50943	7.36105	5.76247	7.34963	0
Prkcb/DVVIQDDDVECTMVEKR		Prkcb/DVVIQDDDVECTMVEK(1)R					0	6.26656	0
Prkcb/EIQPPYKPK		Prkcb/EIQPPYK(0.818)PK(0.182)	Prkcb/EIQPPYK(0.997)PK(0.003)				0	7.72264	0	8.31886	0
Prkcb/ENIWDGVTTKTFCGTPDYIAPEIIAYQPYGK		Prkcb/ENIWDGVTTK(1)TFCGTPDYIAPEIIAYQPYGK	Prkcb/ENIWDGVTTK(1)TFCGTPDYIAPEIIAYQPYGK				0	7.67722	0	7.97534	0
Prkcb/FFKQPTFCSHCTDFIWGFGK			Prkcb/FFK(1)QPTFCSHCTDFIWGFGK							6.68527	0
Prkcb/FQLKESDKDR			Prkcb/FQLK(1)ESDKDR							6.76695	0
Prkcb/IADFGMCKENIWDGVTTK		Prkcb/IADFGMCK(1)ENIWDGVTTK	Prkcb/IADFGMCK(1)ENIWDGVTTK				0	7.37315	0	7.71198	0
Prkcb/IGQGTKAPEEKTANTISK	Prkcb/IGQGTKAPEEK(0.997)TANTISK(0.003)			0	6.36188	0
Prkcb/KEIQPPYKPK	Prkcb/K(0.001)EIQPPYK(0.976)PK(0.023)			0	6.70462	0
Prkcb/KGTDELYAVK	Prkcb/K(1)GTDELYAVK	Prkcb/K(1)GTDELYAVK	Prkcb/K(1)GTDELYAVK	0	6.40705	0	5.65762	7.53801	5.87754	6.7628	0
Prkcb/LGCGPEGERDIKEHAFFR	Prkcb/LGCGPEGERDIK(1)EHAFFR			0	6.79704	0
Prkcb/LLSQEEGEYFNVPVPPEGSEGNEELRQKFER	Prkcb/LLSQEEGEYFNVPVPPEGSEGNEELRQK(1)FER		Prkcb/LLSQEEGEYFNVPVPPEGSEGNEELRQK(1)FER	0	7.68791	0				7.90803	0
Prkcb/NDFMGSLSFGISELQKAGVDGWFK		Prkcb/NDFMGSLSFGISELQK(0.969)AGVDGWFK(0.031)	Prkcb/NDFMGSLSFGISELQK(0.92)AGVDGWFK(0.08)				0	6.52706	0	6.81359	0
Prkcb/SMSKEAVAICK		Prkcb/SMSK(1)EAVAICK	Prkcb/SMSK(1)EAVAICK				0	7.13618	0	7.29925	0
Prkcb/TANTISKFDNNGNR		Prkcb/TANTISK(1)FDNNGNR					0	7.27328	5.55867
Prkcb/TANTISKFDNNGNRDR			Prkcb/TANTISK(1)FDNNGNRDR							7.34717	0
Prkcb/TIKCSLNPEWNETFR	Prkcb/TIK(1)CSLNPEWNETFR	Prkcb/TIK(1)CSLNPEWNETFR	Prkcb/TIK(1)CSLNPEWNETFR	0	7.18173	0	6.99922	7.93196	6.50529	8.19399	0
Prkcb/YIDWEKLER	Prkcb/YIDWEK(1)LER			0	7.06062	0
Prkcg/APVDGWYKLLNQEEGEYYNVPVADADNCSLLQK		Prkcg/APVDGWYK(1)LLNQEEGEYYNVPVADADNCSLLQK	Prkcg/APVDGWYK(1)LLNQEEGEYYNVPVADADNCSLLQK				0	7.35946	0	7.24185	0
Prkcg/ATLNPVWNETFVFNLKPGDVER		Prkcg/ATLNPVWNETFVFNLK(1)PGDVER	Prkcg/ATLNPVWNETFVFNLK(1)PGDVER				0	7.94771	0	8.35557	0
Prkcg/ATLNPVWNETFVFNLKPGDVERR	Prkcg/ATLNPVWNETFVFNLK(1)PGDVERR			0	7.40247	0
Prkcg/CHEFVTFECPGAGKGPQTDDPR	Prkcg/CHEFVTFECPGAGK(1)GPQTDDPR	Prkcg/CHEFVTFECPGAGK(1)GPQTDDPR	Prkcg/CHEFVTFECPGAGK(1)GPQTDDPR	0	6.86869	0	0	7.78788	0	8.07376	0
Prkcg/DVIVQDDDVDCTLVEKR	Prkcg/DVIVQDDDVDCTLVEK(1)R	Prkcg/DVIVQDDDVDCTLVEK(1)R	Prkcg/DVIVQDDDVDCTLVEK(1)R	0	7.28818	0	6.27367	7.54688	5.889	7.83483	0
Prkcg/EAVAICKGFLTK		Prkcg/EAVAICK(1)GFLTK	Prkcg/EAVAICK(1)GFLTK				0	7.19126	0	7.23198	0
Prkcg/FFKQPTFCSHCTDFIWGIGK		Prkcg/FFK(1)QPTFCSHCTDFIWGIGK					0	6.90961	0
Prkcg/GSDELYAIKILK	Prkcg/GSDELYAIK(0.999)ILK(0.001)			0	6.20726	0
Prkcg/GSFGKVMLAER		Prkcg/GSFGK(1)VMLAER					0	7.21029	0
Prkcg/ITDFGMCKENVFPGSTTR	Prkcg/ITDFGMCK(1)ENVFPGSTTR	Prkcg/ITDFGMCK(1)ENVFPGSTTR	Prkcg/ITDFGMCK(1)ENVFPGSTTR	0	6.99495	0	0	8.04297	0	8.2086	0
Prkcg/MGPSSSPIPSPSPSPTDSKR	Prkcg/MGPSSSPIPSPSPSPTDSK(1)R	Prkcg/MGPSSSPIPSPSPSPTDSK(1)R	Prkcg/MGPSSSPIPSPSPSPTDSK(1)R	0	6.73324	0	0	6.49251	0	7.25938	0
Prkcg/NDFMGAMSFGVSELLKAPVDGWYK		Prkcg/NDFMGAMSFGVSELLK(0.98)APVDGWYK(0.02)					0	6.2349	0
Prkcg/NLIPMDPNGLSDPYVKLK	Prkcg/NLIPMDPNGLSDPYVK(0.5)LK(0.5)	Prkcg/NLIPMDPNGLSDPYVK(0.927)LK(0.073)		0	7.07041	0	0	7.1707	0
Prkcg/SGENFDKFFTR	Prkcg/SGENFDK(1)FFTR	Prkcg/SGENFDK(1)FFTR	Prkcg/SGENFDK(1)FFTR	6.05162	8.30253	0	5.33272	8.52982	6.03989	8.13004	0
Prkcg/TVKATLNPVWNETFVFNLKPGDVER	Prkcg/TVK(1)ATLNPVWNETFVFNLKPGDVER	Prkcg/TVK(1)ATLNPVWNETFVFNLKPGDVER	Prkcg/TVK(1)ATLNPVWNETFVFNLKPGDVER	0	7.45582	0	0	7.77201	0	8.10887	0
Prpf3/MPTLKANIR	Prpf3/MPTLK(1)ANIR	Prpf3/MPTLK(1)ANIR	Prpf3/MPTLK(1)ANIR	5.74551	8.508	5.68917	6.54852	9.5873	6.92516	9.52287	6.56519
Psd/AKWEFFYGSLDAPSSGAKPPEQVLPSR	Psd/AK(0.001)WEFFYGSLDAPSSGAK(0.999)PPEQVLPSR			0	6.63901	0
Psd/ASDYSKRPHVFYLR	Psd/ASDYSK(1)RPHVFYLR			0	5.93336	0
Psd/GVGSKQGSGVAVGR		Psd/GVGSK(1)QGSGVAVGR	Psd/GVGSK(1)QGSGVAVGR				0	6.66804	0	7.1642	5.58406
Psd/LALGSTDTLSNGQKADLEAAQR	Psd/LALGSTDTLSNGQK(1)ADLEAAQR	Psd/LALGSTDTLSNGQK(1)ADLEAAQR		0	6.49806	0	0	6.55323	0
Psd/QKEAYLEFEK		Psd/QK(1)EAYLEFEK					0	6.83417	0
Psd/SLSELADPNPKVIKR	Psd/SLSELADPNPK(0.5)VIK(0.5)R			0	6.74351	0
Psd/VSGGSGSSSSPFLDLTPEPGAAVYKHGALVR	Psd/VSGGSGSSSSPFLDLTPEPGAAVYK(1)HGALVR			0	7.41549	0
Psd3/ALYNSIKNEK			Psd3/ALYNSIK(0.431)NEK(0.569)							6.90983	0
Psd3/EGGKELLTTDGNEPVGLK		Psd3/EGGK(1)ELLTTDGNEPVGLK					6.72976	5.44378	0
Psd3/EGGKELLTTDGNEPVGLKK	Psd3/EGGKELLTTDGNEPVGLK(0.885)K(0.115)		Psd3/EGGKELLTTDGNEPVGLK(0.827)K(0.173)	6.00247	6.48292	0				6.88735	6.5845
Psd3/ELLTTDGNEPVGLKK		Psd3/ELLTTDGNEPVGLK(0.21)K(0.79)					0	6.89584	0
Psd3/FSRPLLPATTTKLSQEEQLK	Psd3/FSRPLLPATTTK(0.996)LSQEEQLK(0.004)			0	6.3452	0
Psd3/IGSTTNPFLDIPHDPNAAVYKSGFLAR	Psd3/IGSTTNPFLDIPHDPNAAVYK(1)SGFLAR	Psd3/IGSTTNPFLDIPHDPNAAVYK(1)SGFLAR		0	6.69286	0	0	7.43067	0
Psd3/INCVAAVFSAPPFPAAIGSQKK		Psd3/INCVAAVFSAPPFPAAIGSQK(0.5)K(0.5)	Psd3/INCVAAVFSAPPFPAAIGSQK(0.5)K(0.5)				5.59093	7.15063	5.63316	7.29609	0
Psd3/KFSRPLLPATTTK	Psd3/K(1)FSRPLLPATTTK			0	6.68126	0
Psd3/LKQITTELAEHR		Psd3/LK(1)QITTELAEHR	Psd3/LK(1)QITTELAEHR				6.29745	6.80686	6.21437	6.91617	0
Psd3/LSQEEQLKSHESK			Psd3/LSQEEQLK(1)SHESK							6.88639	7.65139
Psd3/SLSDEDLKNAVSVHHALASK	Psd3/SLSDEDLK(0.999)NAVSVHHALASK(0.001)			0	6.13261	0
Psd3/SLSDEDLKNAVSVHHALASKATDYEK	Psd3/SLSDEDLKNAVSVHHALASK(0.993)ATDYEK(0.007)			6.62824	5.87263	0
Pten/TAIIKEIVSR	Pten/TAIIK(1)EIVSR	Pten/TAIIK(1)EIVSR	Pten/TAIIK(1)EIVSR	0	7.00039	0	0	7.47241	0	7.87784	0
Pten/YFSPNFKVK		Pten/YFSPNFK(0.999)VK(0.001)					0	6.70688	0
Ptk2b/EEAQQLWEAEKIK	Ptk2b/EEAQQLWEAEK(0.842)IK(0.158)			0	6.07635	0
Ptk2b/ILEPTTFQEPPPKPSRPK	Ptk2b/ILEPTTFQEPPPK(0.46)PSRPK(0.54)			0	6.06937	0
Ptk2b/YIEDEDYYKASVTR	Ptk2b/YIEDEDYYK(1)ASVTR	Ptk2b/YIEDEDYYK(1)ASVTR	Ptk2b/YIEDEDYYK(1)ASVTR	0	6.19723	0	0	6.78613	0	7.46439	0
Ptprt/RLEKWQEQYDGR	Ptprt/RLEK(1)WQEQYDGR	Ptprt/RLEK(1)WQEQYDGR	Ptprt/RLEK(1)WQEQYDGR	6.49056	5.9775	6.614	6.75354	0	6.66626	6.45935	6.98851
Purb/GGGGGGGGPGGEQETQELASKR	Purb/GGGGGGGGPGGEQETQELASK(1)R	Purb/GGGGGGGGPGGEQETQELASK(1)R	Purb/GGGGGGGGPGGEQETQELASK(1)R	0	6.63197	0	0	6.75364	0	7.54872	0
Rab11fip5/GKSSGAGSTSDAYTVIQVGR	Rab11fip5/GK(1)SSGAGSTSDAYTVIQVGR	Rab11fip5/GK(1)SSGAGSTSDAYTVIQVGR	Rab11fip5/GK(1)SSGAGSTSDAYTVIQVGR	0	6.71385	0	0	6.8046	0	7.4061	0
Rab11fip5/KYDLESASAILPSSALEDPELGSLGK	Rab11fip5/K(1)YDLESASAILPSSALEDPELGSLGK			0	6.31931	0
Rab11fip5/RPKDSAVLDQSAK		Rab11fip5/RPK(1)DSAVLDQSAK					5.7975	6.28693	0
Rac1/AVLCPPPVKK		Rac1/AVLCPPPVK(0.047)K(0.953)	Rac1/AVLCPPPVK(0.409)K(0.591)				6.73446	6.72496	6.97898	0	7.2036
Rac1/EIGAVKYLECSALTQR		Rac1/EIGAVK(1)YLECSALTQR					6.68439	0	6.54315
Rac1/KLTPITYPQGLAMAKEIGAVK	Rac1/KLTPITYPQGLAMAK(0.999)EIGAVK(0.001)	Rac1/KLTPITYPQGLAMAK(0.997)EIGAVK(0.003)	Rac1/KLTPITYPQGLAMAK(0.961)EIGAVK(0.039)	0	0	6.33169	0	0	6.47425	0	6.56348
Rasal2/ICEDPTDSDLHKLK	Rasal2/ICEDPTDSDLHK(0.784)LK(0.216)			0	6.12166	0
Rasal2/LKSPSQDNTDSYFR	Rasal2/LK(1)SPSQDNTDSYFR	Rasal2/LK(1)SPSQDNTDSYFR	Rasal2/LK(1)SPSQDNTDSYFR	0	6.43608	0	0	7.07063	0	7.43569	0
Rasgrf1/IQSSNKAGSADDEDSDIKK		Rasgrf1/IQSSNK(1)AGSADDEDSDIKK					0	6.52966	0
Rasgrf1/LNDGHVVTLGLLAQKDGTR	Rasgrf1/LNDGHVVTLGLLAQK(1)DGTR			0	6.68903	0
Rasgrf1/STLSATSAFAIATAGANEGPSNKEVFR	Rasgrf1/STLSATSAFAIATAGANEGPSNK(1)EVFR		Rasgrf1/STLSATSAFAIATAGANEGPSNK(1)EVFR	0	6.51004	0				6.75023	0
Rasgrf1/TPEEIDVPATIPEKPGELSASR	Rasgrf1/TPEEIDVPATIPEK(1)PGELSASR			0	6.26656	0
Rasgrp2/HSSLIDIESVPTYKWK	Rasgrp2/HSSLIDIESVPTYK(0.779)WK(0.221)		Rasgrp2/HSSLIDIESVPTYK(0.761)WK(0.239)	0	6.73709	0				7.30822	0
Rasgrp2/TSTLDLDKGCTVEELLR	Rasgrp2/TSTLDLDK(1)GCTVEELLR			0	6.05572	0
Rasgrp2/YWISAFPAEFDLNPELAEQIKELK		Rasgrp2/YWISAFPAEFDLNPELAEQIK(0.56)ELK(0.44)					0	6.83253	0
Rbmx/LFIGGLNTETNEKALEAVFGK	Rbmx/LFIGGLNTETNEK(0.994)ALEAVFGK(0.006)	Rbmx/LFIGGLNTETNEK(0.162)ALEAVFGK(0.838)	Rbmx/LFIGGLNTETNEK(0.981)ALEAVFGK(0.019)	6.90851	6.64451	6.90065	7.1345	6.95133	0
Rbmxl1/LFIGGLNTETNEKALEAVFGK	Rbmxl1/LFIGGLNTETNEK(0.994)ALEAVFGK(0.006)	Rbmxl1/LFIGGLNTETNEK(0.162)ALEAVFGK(0.838)	Rbmxl1/LFIGGLNTETNEK(0.981)ALEAVFGK(0.019)	6.90851	6.64451	6.90065	7.1345	6.95133	0
Rgs7bp/SSIFQISKPPLQSGDWER	Rgs7bp/SSIFQISK(1)PPLQSGDWER	Rgs7bp/SSIFQISK(1)PPLQSGDWER	Rgs7bp/SSIFQISK(1)PPLQSGDWER	0	0	6.47602	6.80177	6.28046	6.92176	0	6.51855
Rhog/LKEQGQAPITPQQGQALAK	Rhog/LK(1)EQGQAPITPQQGQALAK	Rhog/LK(1)EQGQAPITPQQGQALAK	Rhog/LK(1)EQGQAPITPQQGQALAK	6.17843	6.07631	5.9493	6.3412	0	6.36938	0	6.19987
Rims1/ESKATTLTVPEQQR		Rims1/ESK(1)ATTLTVPEQQR					6.28219	6.39236	6.49548
Rims1/KGQLEVEVIR		Rims1/K(1)GQLEVEVIR					0	7.03667	0
Rims1/SCDNASAKSSDSDVSDVSAISR	Rims1/SCDNASAK(1)SSDSDVSDVSAISR	Rims1/SCDNASAK(1)SSDSDVSDVSAISR	Rims1/SCDNASAK(1)SSDSDVSDVSAISR	0	6.20594	0	0	6.78754	0	7.49399	0
Rims1/SLTQKPGSKSTPAPYVK	Rims1/SLTQK(0.357)PGSK(0.642)STPAPYVK(0.001)		Rims1/SLTQK(0.943)PGSK(0.057)STPAPYVK	0	6.09947	0				7.15734	0
Rims1/STSVSGEIYTLEHNDGSQSDTAVGTVGAGGKK	Rims1/STSVSGEIYTLEHNDGSQSDTAVGTVGAGGK(0.5)K(0.5)			0	6.36344	0
Rpl9/TILSNQTVDIPENVEITLKGR	Rpl9/TILSNQTVDIPENVEITLK(1)GR	Rpl9/TILSNQTVDIPENVEITLK(1)GR	Rpl9/TILSNQTVDIPENVEITLK(1)GR	6.50742	6.47884	6.64498	7.11398	0	6.16539	7.33449	7.11594
Rps10/KAEAGAGSATEFQFR	Rps10/K(1)AEAGAGSATEFQFR			7.65314	7.38564	7.76471
Rps10/SAVPPGADKKAEAGAGSATEFQFR	Rps10/SAVPPGADK(0.587)K(0.413)AEAGAGSATEFQFR	Rps10/SAVPPGADK(0.5)K(0.5)AEAGAGSATEFQFR	Rps10/SAVPPGADK(1)K(1)AEAGAGSATEFQFR	7.65314	7.49379	7.76471	7.17952	6.95541	7.62147	7.66935	7.84371
Rps20/AFKDTGKTPVEPEVAIHR	Rps20/AFK(1)DTGK(1)TPVEPEVAIHR	Rps20/AFK(1)DTGK(1)TPVEPEVAIHR	Rps20/AFK(0.925)DTGK(0.075)TPVEPEVAIHR	7.72583	7.6421	7.2791	6.7356	0	6.93853	8.09472	8.06202
Rps20/DTGKTPVEPEVAIHR	Rps20/DTGK(1)TPVEPEVAIHR	Rps20/DTGK(1)TPVEPEVAIHR	Rps20/DTGK(1)TPVEPEVAIHR	7.62258	7.43358	7.78621	7.39726	6.82309	7.71984	8.07529	7.8161
Rps27a/AKIQDKEGIPPDQQR	Rps27a/AK(1)IQDKEGIPPDQQR	Rps27a/AK(1)IQDKEGIPPDQQR	Rps27a/AK(1)IQDKEGIPPDQQR	8.46802	8.36637	7.86972	8.68756	8.57496	8.58613	9.62732	9.6978
Rps27a/IQDKEGIPPDQQR	Rps27a/IQDK(1)EGIPPDQQR	Rps27a/IQDK(1)EGIPPDQQR	Rps27a/IQDK(1)EGIPPDQQR	6.30854	7.9453	7.9599	7.77849	7.39895	6.65786	9.2411	9.35488
Rps27a/LIFAGKQLEDGRTLSDYNIQK	Rps27a/LIFAGK(1)QLEDGRTLSDYNIQK	Rps27a/LIFAGK(1)QLEDGRTLSDYNIQK	Rps27a/LIFAGK(1)QLEDGRTLSDYNIQK	9.74017	10.5045	9.94798	10.0775	10.561	10.0698	10.9665	10.3449
Rps27a/MQIFVKTLTGK	Rps27a/MQIFVK(1)TLTGK	Rps27a/MQIFVK(1)TLTGK		6.36754	7.40054	6.77817	7.26124	7.5731	7.24507
Rps27a/TITLEVEPSDTIENVKAK	Rps27a/TITLEVEPSDTIENVK(0.993)AK(0.007)	Rps27a/TITLEVEPSDTIENVK(0.979)AK(0.021)	Rps27a/TITLEVEPSDTIENVK(0.999)AK(0.001)	7.95671	0	7.95964	8.49973	8.25052	7.88211	8.81309	8.75374
Rps27a/TLSDYNIQKESTLHLVLR	Rps27a/TLSDYNIQK(1)ESTLHLVLR	Rps27a/TLSDYNIQK(1)ESTLHLVLR	Rps27a/TLSDYNIQK(1)ESTLHLVLR	9.36588	9.98753	9.55078	9.77746	9.93868	9.52673	10.5118	9.73678
Rps27a/TLTGKTITLEVEPSDTIENVK		Rps27a/TLTGK(1)TITLEVEPSDTIENVK	Rps27a/TLTGK(1)TITLEVEPSDTIENVK				9.2294	9.57901	9.06937	10.1404	9.3449
Rps27a/TLTGKTITLEVEPSDTIENVKAK	Rps27a/TLTGK(1)TITLEVEPSDTIENVKAK			8.86002	9.72576	9.06051
Rps27a/YYKVDENGKISR	Rps27a/YYKVDENGK(1)ISR	Rps27a/YYK(0.661)VDENGK(0.339)ISR	Rps27a/YYKVDENGK(1)ISR	7.45232	7.03882	7.11968	0	6.57872	0	8.0786	8.43816
Rtca/GYYPKGGGEVIVR	Rtca/GYYPK(1)GGGEVIVR	Rtca/GYYPK(1)GGGEVIVR	Rtca/GYYPK(1)GGGEVIVR	0	6.48491	0	0	7.01389	0	7.29418	0
Rufy3/DGNSSKGSEGDGQITAILDQK	Rufy3/DGNSSK(1)GSEGDGQITAILDQK	Rufy3/DGNSSK(1)GSEGDGQITAILDQK	Rufy3/DGNSSK(1)GSEGDGQITAILDQK	0	7.02963	0	0	7.28986	0	7.52616	0
Rufy3/DLPGLKTPVGR			Rufy3/DLPGLK(1)TPVGR							7.51854	0
Rufy3/GSEGDGQITAILDQKNYVEELNR	Rufy3/GSEGDGQITAILDQK(1)NYVEELNR	Rufy3/GSEGDGQITAILDQK(1)NYVEELNR		0	6.73841	0	0	7.10047	0
Rufy3/HLNATVNNLQTKVDLLEK	Rufy3/HLNATVNNLQTK(0.999)VDLLEK(0.001)			0	6.30589	0
Rufy3/KTFLGQNKSFWGPLELVEK	Rufy3/K(0.867)TFLGQNK(0.133)SFWGPLELVEK			0	6.65568	0
Rufy3/LQSSDLGVKQK		Rufy3/LQSSDLGVK(0.943)QK(0.057)	Rufy3/LQSSDLGVK(0.5)QK(0.5)				0	6.33838	0	6.14659	5.47741
Rufy3/LSIKGLIESALNLGR		Rufy3/LSIK(1)GLIESALNLGR	Rufy3/LSIK(1)GLIESALNLGR				5.62093	6.0228	0	6.70194	0
Rufy3/SNTKLTEELAVANNR	Rufy3/SNTK(1)LTEELAVANNR	Rufy3/SNTK(1)LTEELAVANNR	Rufy3/SNTK(1)LTEELAVANNR	5.89569	6.72698	5.92343	0	6.92138	0	7.36453	0
Rufy3/TFLGQNKSFWGPLELVEK	Rufy3/TFLGQNK(1)SFWGPLELVEK	Rufy3/TFLGQNK(1)SFWGPLELVEK	Rufy3/TFLGQNK(1)SFWGPLELVEK	0	6.54812	0	0	7.1231	0	7.21606	0
Sept5/ALHEKVNIVPLIAK	Sept5/ALHEK(0.999)VNIVPLIAK(0.001)			0	6.56535	0
Sept5/ELKESAPFAVIGSNTVVEAK		Sept5/ELK(1)ESAPFAVIGSNTVVEAK	Sept5/ELK(1)ESAPFAVIGSNTVVEAK				0	6.51747	0	7.36739	0
Sept5/ELKESAPFAVIGSNTVVEAKGQR	Sept5/ELKESAPFAVIGSNTVVEAK(1)GQR			0	7.14931	0
Sept5/ESAPFAVIGSNTVVEAKGQR		Sept5/ESAPFAVIGSNTVVEAK(1)GQR	Sept5/ESAPFAVIGSNTVVEAK(1)GQR				6.43473	7.23644	5.74597	7.67179	6.04836
Sept5/INQTVEILKHTVDIEEK	Sept5/INQTVEILK(0.583)HTVDIEEK(0.417)			0	6.5385	0
Sept5/MESPIPILPLPTPDAETEKLIR	Sept5/MESPIPILPLPTPDAETEK(1)LIR			0	6.55948	0
Sept5/STLVHSLFLTDLYKDR	Sept5/STLVHSLFLTDLYK(1)DR			0	6.41707	0
Sept5/VNIVPLIAKADCLVPSEIR	Sept5/VNIVPLIAK(1)ADCLVPSEIR	Sept5/VNIVPLIAK(1)ADCLVPSEIR		0	6.2668	0	0	7.04332	6.67166
Shank1/AGLGSQEKALTASPPAAR	Shank1/AGLGSQEK(1)ALTASPPAAR	Shank1/AGLGSQEK(1)ALTASPPAAR		0	6.60663	0	0	6.73711	0
Shank1/ASIISELSSKLQQFGGASTAGGALPWAR		Shank1/ASIISELSSK(1)LQQFGGASTAGGALPWAR	Shank1/ASIISELSSK(1)LQQFGGASTAGGALPWAR				6.16699	7.0484	0	7.04961	0
Shank1/EYPQSFEKGVPYLEFR		Shank1/EYPQSFEK(1)GVPYLEFR					0	7.16785	0
Shank1/FLEYVQLGTSDKVAR	Shank1/FLEYVQLGTSDK(1)VAR			0	6.37438	0
Shank1/KDSEGFGFVLR	Shank1/K(1)DSEGFGFVLR	Shank1/K(1)DSEGFGFVLR		6.22531	7.16625	6.26827	6.80222	6.30724	6.4768
Shank1/KLLPWEEGPGPPPPPLPGPLSQPQASALATVK	Shank1/K(1)LLPWEEGPGPPPPPLPGPLSQPQASALATVK	Shank1/K(1)LLPWEEGPGPPPPPLPGPLSQPQASALATVK		0	7.01465	0	0	7.0308	0
Shank1/QTNLDEKQLAK		Shank1/QTNLDEK(1)QLAK	Shank1/QTNLDEK(0.999)QLAK(0.001)				0	6.84116	0	7.34025	6.8263
Shank1/SYQAQGEGEISLSKGEK	Shank1/SYQAQGEGEISLSK(0.96)GEK(0.04)	Shank1/SYQAQGEGEISLSK(0.341)GEK(0.659)	Shank1/SYQAQGEGEISLSK(0.222)GEK(0.778)	0	5.87791	0	0	6.35195	5.55935	7.70083	6.30501
Shank1/VLSIGEGGFWEGQVKGR		Shank1/VLSIGEGGFWEGQVK(1)GR					0	6.90864	0
Shank2/ADLNKPLYIDTK	Shank2/ADLNK(1)PLYIDTK			0	6.28827	0
Shank2/DKPEEIVPASKPSR		Shank2/DK(0.044)PEEIVPASK(0.956)PSR					0	6.73749	0
Shank2/GVLVKQSNVEDSPEK			Shank2/GVLVK(1)QSNVEDSPEK							7.12005	0
Shank2/IASKAVYVPAKPAR	Shank2/IASK(1)AVYVPAKPAR			0	6.18893	0
Shank2/KGVLVKQSNVEDSPEK	Shank2/K(0.019)GVLVK(0.981)QSNVEDSPEK			0	5.79096	0
Shank2/LWGDVPEVKSPILSGPK		Shank2/LWGDVPEVK(0.998)SPILSGPK(0.002)	Shank2/LWGDVPEVK(0.978)SPILSGPK(0.022)				0	6.83201	0	7.16056	0
Shank2/SVKPGEGLELPVGAKSANLAPR	Shank2/SVKPGEGLELPVGAK(1)SANLAPR			0	6.55201	0
Shank2/TSKLWGDVPEVK	Shank2/TSK(1)LWGDVPEVK			0	6.54588	0
Shank2/VYGTIKPAFNQNPVVAK	Shank2/VYGTIK(0.953)PAFNQNPVVAK(0.047)	Shank2/VYGTIK(0.97)PAFNQNPVVAK(0.03)	Shank2/VYGTIK(0.831)PAFNQNPVVAK(0.169)	0	7.55118	0	0	7.1642	0	7.87308	6.46277
Shank2/VYGTIKPAFNQNPVVAKVPPATR	Shank2/VYGTIKPAFNQNPVVAK(1)VPPATR			0	7.18983	0
Shank3/ASLFFAAPPPPKR	Shank3/ASLFFAAPPPPK(1)R			0	6.48797	0
Shank3/GLDPNFHDPDSGECPLSLAAQLDNATDLLKVLR		Shank3/GLDPNFHDPDSGECPLSLAAQLDNATDLLK(1)VLR	Shank3/GLDPNFHDPDSGECPLSLAAQLDNATDLLK(1)VLR				0	6.99103	0	7.20658	0
Shank3/GPRPGSLDYSSGEGLGLTFGGPSPGPVKER	Shank3/GPRPGSLDYSSGEGLGLTFGGPSPGPVK(1)ER	Shank3/GPRPGSLDYSSGEGLGLTFGGPSPGPVK(1)ER		0	6.84961	0	0	7.09712	0
Shank3/KGEKLDEILAVAAEPTLRPDIADADSR	Shank3/K(0.163)GEK(0.837)LDEILAVAAEPTLRPDIADADSR			0	7.17829	0
Shank3/NAGALTTLLDLGASPDYKDSR	Shank3/NAGALTTLLDLGASPDYK(1)DSR	Shank3/NAGALTTLLDLGASPDYK(1)DSR	Shank3/NAGALTTLLDLGASPDYK(1)DSR	6.17041	7.09916	0	0	7.33708	0	7.86504	0
Shank3/RAPSPVKPASLER	Shank3/RAPSPVK(1)PASLER			0	6.36414	0
Shank3/RVYAQNLIDDKQFAK	Shank3/RVYAQNLIDDK(1)QFAK			0	6.12863	0
Shank3/SASDINLKGDQPAASPGPTLR	Shank3/SASDINLK(1)GDQPAASPGPTLR	Shank3/SASDINLK(1)GDQPAASPGPTLR	Shank3/SASDINLK(1)GDQPAASPGPTLR	0	6.56711	0	0	6.64674	5.21612	7.38751	0
Shank3/SLGEEPVGGLGSLLDPAKK			Shank3/SLGEEPVGGLGSLLDPAK(0.5)K(0.5)							7.42349	0
Shank3/SPLVKQLQVEDAQER	Shank3/SPLVK(1)QLQVEDAQER	Shank3/SPLVK(1)QLQVEDAQER		0	6.97551	0	0	6.87281	0
Shank3/SSFKPGLEAR		Shank3/SSFK(1)PGLEAR					5.83662	7.37803	0
Shank3/SVGEDEKLASLLEGR	Shank3/SVGEDEK(1)LASLLEGR	Shank3/SVGEDEK(1)LASLLEGR		0	6.35023	0	0	6.63518	5.96598
Slc25a46/IVLLILK	Slc25a46/IVLLILK(1)	Slc25a46/IVLLILK(1)	Slc25a46/IVLLILK(1)	8.00048	7.90842	8.47644	8.00527	7.2856	7.89545	8.95026	8.87047
Snap25/KAWGNNQDGVVASQPAR	Snap25/K(1)AWGNNQDGVVASQPAR	Snap25/K(1)AWGNNQDGVVASQPAR	Snap25/K(1)AWGNNQDGVVASQPAR	6.09719	6.77056	5.94097	6.74114	7.14737	6.62127	7.61247	0
Snap25/SSDAYKKAWGNNQDGVVASQPAR	Snap25/SSDAYK(0.5)K(0.5)AWGNNQDGVVASQPAR			0	5.63874	0
Snap47/DLQQQSEQLDSVLKGLEK	Snap47/DLQQQSEQLDSVLK(0.459)GLEK(0.541)	Snap47/DLQQQSEQLDSVLK(0.911)GLEK(0.089)		0	6.32412	0	0	7.06532	0
Snap47/EGVSSTCEPFGKEGVVITVPAIISER		Snap47/EGVSSTCEPFGK(1)EGVVITVPAIISER	Snap47/EGVSSTCEPFGK(1)EGVVITVPAIISER				0	6.86554	0	6.88393	0
Snap47/ELPTGGQEGEQLQLQKNLPLFSEGEAQELTQILSK		Snap47/ELPTGGQEGEQLQLQK(1)NLPLFSEGEAQELTQILSK	Snap47/ELPTGGQEGEQLQLQK(1)NLPLFSEGEAQELTQILSK				0	7.6375	0	8.22079	0
Snap47/FIGKPDVAYQLISAK	Snap47/FIGK(1)PDVAYQLISAK	Snap47/FIGK(1)PDVAYQLISAK	Snap47/FIGK(1)PDVAYQLISAK	0	7.17829	5.87254	0	7.42906	5.84898	7.98648	0
Snap47/LLTELETPSWWPFGSKFWK		Snap47/LLTELETPSWWPFGSK(0.85)FWK(0.15)	Snap47/LLTELETPSWWPFGSK(0.142)FWK(0.858)				0	7.09646	0	7.1014	0
Snap47/MEDTAKDLQQQSEQLDSVLK		Snap47/MEDTAK(1)DLQQQSEQLDSVLK					0	6.3816	0
Snap47/MPAEENLKEGVSSTCEPFGK	Snap47/MPAEENLK(1)EGVSSTCEPFGK	Snap47/MPAEENLK(1)EGVSSTCEPFGK		0	6.35717	0	0	6.9057	0
Snx3/KQGLEQFINK	Snx3/K(1)QGLEQFINK	Snx3/K(1)QGLEQFINK	Snx3/K(1)QGLEQFINK	0	7.10673	0	0	7.40121	0	7.60346	0
Snx3/KQGLEQFINKVAGHPLAQNER	Snx3/K(0.01)QGLEQFINK(0.99)VAGHPLAQNER			0	7.25559	0
Snx3/TNLPIFKLK	Snx3/TNLPIFK(0.999)LK(0.001)	Snx3/TNLPIFK(0.888)LK(0.112)		5.73634	6.45492	0	0	6.83115	5.71078
Snx3/VVVPPLPGKAFLR		Snx3/VVVPPLPGK(1)AFLR	Snx3/VVVPPLPGK(1)AFLR				0	7.75975	0	7.78664	0
Sorbs2/ADLPGSSSTFTKSFISSSPSSPSR	Sorbs2/ADLPGSSSTFTK(1)SFISSSPSSPSR		Sorbs2/ADLPGSSSTFTK(1)SFISSSPSSPSR	6.54376	6.64133	6.31796				6.93895	0
Sorbs2/AQTSKELSFK			Sorbs2/AQTSK(0.999)ELSFK(0.001)							7.37479	7.09513
Sorbs2/ASVVEALDSALKDICDQIK		Sorbs2/ASVVEALDSALK(0.679)DICDQIK(0.321)					0	5.64336	0
Sorbs2/CKASVVEALDSALKDICDQIK		Sorbs2/CK(1)ASVVEALDSALKDICDQIK	Sorbs2/CK(1)ASVVEALDSALKDICDQIK				6.89863	7.09339	0	7.60395	6.94446
Sorbs2/DQSSTLKHDWDPPDR	Sorbs2/DQSSTLK(1)HDWDPPDR			5.46659	6.10995	0
Sorbs2/FFGTFPGNYVKR	Sorbs2/FFGTFPGNYVK(1)R	Sorbs2/FFGTFPGNYVK(1)R	Sorbs2/FFGTFPGNYVK(1)R	0	6.65193	0	5.97639	7.21595	6.15048	7.633	5.9861
Sorbs2/ILQYEKEQQHR			Sorbs2/ILQYEK(1)EQQHR							7.27186	0
Sorbs2/ILTPQKQTEK		Sorbs2/ILTPQK(0.435)QTEK(0.565)	Sorbs2/ILTPQK(1)QTEK				0	6.89045	0	6.6721	0
Sorbs2/ISEFEKLIQK	Sorbs2/ISEFEK(1)LIQK			6.04902	6.92257	6.02551
Sorbs2/SCDDLLNDDCDSFPDPKTK		Sorbs2/SCDDLLNDDCDSFPDPK(0.364)TK(0.636)					0	6.7165	0
Sorbs2/SCKSNTLVPIHIEVTSDEQPR		Sorbs2/SCK(1)SNTLVPIHIEVTSDEQPR					0	6.73276	6.12405
Sptan1/ALSSEGKPYVTKEELYQNLTR	Sptan1/ALSSEGK(0.101)PYVTK(0.899)EELYQNLTR			6.4795	0	6.18287
Sptan1/CTELNQAWTSLGKR	Sptan1/CTELNQAWTSLGK(1)R	Sptan1/CTELNQAWTSLGK(1)R		5.98902	0	0	0	6.24876	6.23335
Sptan1/DEADSKTASPWK		Sptan1/DEADSK(1)TASPWK					7.44437	7.01187	7.29391
Sptan1/DVEDEETWIREKEPIAASTNR	Sptan1/DVEDEETWIREK(1)EPIAASTNR		Sptan1/DVEDEETWIREK(1)EPIAASTNR	6.72702	6.39863	6.46135				0	6.49233
Sptan1/EAFLNTEDKGDSLDSVEALIK		Sptan1/EAFLNTEDK(1)GDSLDSVEALIK					7.13226	0	0
Sptan1/EKEPIAASTNR		Sptan1/EK(1)EPIAASTNR					5.84733	0	6.07896
Sptan1/EKEPIVGSTDYGKDEDSAEALLK	Sptan1/EK(1)EPIVGSTDYGKDEDSAEALLK	Sptan1/EK(1)EPIVGSTDYGKDEDSAEALLK		7.02119	6.20844	6.96828	6.89385	0	6.43672
Sptan1/ETENVKSSEEIESAFR		Sptan1/ETENVK(1)SSEEIESAFR					0	0	6.20901
Sptan1/GLVSSDELAKDVTGAEALLER	Sptan1/GLVSSDELAK(1)DVTGAEALLER	Sptan1/GLVSSDELAK(1)DVTGAEALLER	Sptan1/GLVSSDELAK(1)DVTGAEALLER	6.35451	0	6.44318	6.96131	0	6.1854	6.57062	6.67151
Sptan1/HIQSKAIEAR		Sptan1/HIQSK(1)AIEAR	Sptan1/HIQSK(1)AIEAR				7.23618	6.08135	7.13424	0	6.66577
Sptan1/ITKEAGSVSLR	Sptan1/ITK(1)EAGSVSLR	Sptan1/ITK(1)EAGSVSLR	Sptan1/ITK(1)EAGSVSLR	6.42328	5.74449	6.31211	7.39667	7.06554	7.38259	7.06285	7.84186
Sptan1/KGDILTLLNSTNKDWWK			Sptan1/K(0.968)GDILTLLNSTNK(0.031)DWWK(0.001)							0	6.55495
Sptan1/LQTASDESYKDPTNIQLSK	Sptan1/LQTASDESYK(1)DPTNIQLSK	Sptan1/LQTASDESYK(1)DPTNIQLSK	Sptan1/LQTASDESYK(0.994)DPTNIQLSK(0.006)	6.4942	6.00771	6.2659	5.97924	0	6.72773
Sptan1/LQVASDENYKDPTNLQGK	Sptan1/LQVASDENYK(0.929)DPTNLQGK(0.071)	Sptan1/LQVASDENYK(0.998)DPTNLQGK(0.002)		6.2003	0	0	6.76239	5.51823	6.41308
Sptan1/QGFVPAAYVKK	Sptan1/QGFVPAAYVK(0.842)K(0.158)			0	0	6.13472
Sptb/ALQFLKEQR		Sptb/ALQFLK(1)EQR					6.75433	6.72199	6.74348
Sptb/IHCLENVDKALQFLK	Sptb/IHCLENVDK(1)ALQFLK	Sptb/IHCLENVDK(1)ALQFLK	Sptb/IHCLENVDK(1)ALQFLK	6.75865	0	0	7.84805	7.133	7.23068	7.0845	7.19521
Sptb/TFTKWVNSHLAR	Sptb/TFTK(1)WVNSHLAR			6.46522	6.29634	6.20774
Sptbn1/AKSALPAQSAATLPAR	Sptbn1/AK(1)SALPAQSAATLPAR	Sptbn1/AK(1)SALPAQSAATLPAR		6.87395	6.54891	6.82056	7.17869	6.91042	7.22678
Sptbn1/ALQFLKEQR		Sptbn1/ALQFLK(1)EQR					6.75433	6.72199	6.74348
Sptbn1/AQTLPTSVVTITSESSPGKR		Sptbn1/AQTLPTSVVTITSESSPGK(1)R	Sptbn1/AQTLPTSVVTITSESSPGK(1)R				7.19061	5.86394	7.26663	6.63468	7.32272
Sptbn1/DAKSAASGIPYHSEVPVSLK	Sptbn1/DAK(1)SAASGIPYHSEVPVSLK	Sptbn1/DAK(1)SAASGIPYHSEVPVSLK	Sptbn1/DAK(1)SAASGIPYHSEVPVSLK	7.04214	6.10027	6.76954	7.39012	6.74454	7.34976	6.81749	6.79828
Sptbn1/EAICEVALDYKK	Sptbn1/EAICEVALDYK(0.5)K(0.5)	Sptbn1/EAICEVALDYK(0.5)K(0.5)		6.0739	0	6.14541	7.42126	6.70061	7.19678
Sptbn1/EIEELQSQAQALSQEGKSTDEVDSK	Sptbn1/EIEELQSQAQALSQEGK(0.999)STDEVDSK(0.001)			6.12979	0	0
Sptbn1/FTEKGNLEVLLFTIQSK		Sptbn1/FTEK(1)GNLEVLLFTIQSK	Sptbn1/FTEK(1)GNLEVLLFTIQSK				7.54407	7.38886	7.15165	7.25621	7.54745
Sptbn1/GVNASAQKFATDGEGYKPCDPQVIR	Sptbn1/GVNASAQK(0.995)FATDGEGYK(0.005)PCDPQVIR	Sptbn1/GVNASAQK(1)FATDGEGYKPCDPQVIR	Sptbn1/GVNASAQK(1)FATDGEGYKPCDPQVIR	6.32605	0	6.31389	7.0214	0	7.20569	6.72265	7.12766
Sptbn1/IHCLENVDKALQFLK	Sptbn1/IHCLENVDK(1)ALQFLK	Sptbn1/IHCLENVDK(1)ALQFLK	Sptbn1/IHCLENVDK(1)ALQFLK	6.75865	0	0	7.84805	7.133	7.23068	7.0845	7.19521
Sptbn1/KKEIEELQSQAQALSQEGK	Sptbn1/K(0.5)K(0.5)EIEELQSQAQALSQEGK	Sptbn1/K(0.5)K(0.5)EIEELQSQAQALSQEGK	Sptbn1/K(0.816)K(0.184)EIEELQSQAQALSQEGK	7.44102	7.05346	7.29482	6.80766	0	6.3845	0	7.16343
Sptbn1/KSNAHYNLQNAFNLAEQHLGLTK	Sptbn1/K(1)SNAHYNLQNAFNLAEQHLGLTK			6.47532	0	0
Sptbn1/LADLKQLWGLLIEETEKR	Sptbn1/LADLK(1)QLWGLLIEETEKR	Sptbn1/LADLK(1)QLWGLLIEETEKR	Sptbn1/LADLK(1)QLWGLLIEETEKR	0	5.76323	6.47406	7.52952	6.761	7.12888	0	7.2639
Sptbn1/LLEVLSGERLPKPTK	Sptbn1/LLEVLSGERLPK(0.856)PTK(0.144)			6.3641	0	0
Sptbn1/LSDLQKEAEKLESEHPDQAQAILSR	Sptbn1/LSDLQK(0.034)EAEK(0.966)LESEHPDQAQAILSR			7.17246	6.65088	0
Sptbn1/LTGLHKMWEVLESTTQTK			Sptbn1/LTGLHK(1)MWEVLESTTQTK							0	7.34128
Sptbn1/TFTKWVNSHLAR	Sptbn1/TFTK(1)WVNSHLAR			6.46522	6.29634	6.20774
Sptbn1/TVEKPPKFTEKGNLEVLLFTIQSK			Sptbn1/TVEK(0.552)PPK(0.431)FTEK(0.017)GNLEVLLFTIQSK							0	7.08164
Sptbn2/EKEVEAIQAQAQALAQEDQSAGEVER	Sptbn2/EK(1)EVEAIQAQAQALAQEDQSAGEVER		Sptbn2/EK(1)EVEAIQAQAQALAQEDQSAGEVER	6.40466	0	0				0	6.76822
Sptbn2/FTEKGNLEVLLFTIQSK		Sptbn2/FTEK(1)GNLEVLLFTIQSK	Sptbn2/FTEK(1)GNLEVLLFTIQSK				7.54407	7.38886	7.15165	7.25621	7.54745
Sptbn2/IHCLENVDKALQFLK	Sptbn2/IHCLENVDK(1)ALQFLK	Sptbn2/IHCLENVDK(1)ALQFLK	Sptbn2/IHCLENVDK(1)ALQFLK	6.75865	0	0	7.84805	7.133	7.23068	7.0845	7.19521
Sptbn2/LGLQDGKEYLFQAK	Sptbn2/LGLQDGK(1)EYLFQAK	Sptbn2/LGLQDGK(1)EYLFQAK	Sptbn2/LGLQDGK(1)EYLFQAK	6.80398	6.20268	6.88495	7.60956	6.66448	7.01195	6.37723	7.23992
Sptbn2/LLEVLSGETLPKPTK	Sptbn2/LLEVLSGETLPK(0.992)PTK(0.008)			6.33578	0	0
Sptbn2/LLEVLSGETLPKPTKGR	Sptbn2/LLEVLSGETLPK(0.126)PTK(0.874)GR			6.487	6.08343	6.3351
Sptbn2/TFTKWVNSHLAR	Sptbn2/TFTK(1)WVNSHLAR			6.46522	6.29634	6.20774
Sptbn2/TVEKPPKFTEKGNLEVLLFTIQSK			Sptbn2/TVEK(0.552)PPK(0.431)FTEK(0.017)GNLEVLLFTIQSK							0	7.08164
Sptbn2/VTAVNDIAEQLLKASPPGKDR	Sptbn2/VTAVNDIAEQLLK(0.969)ASPPGK(0.031)DR			6.52746	0	0
Sptbn4/ALQFLKEQR		Sptbn4/ALQFLK(1)EQR					6.75433	6.72199	6.74348
Sptbn4/EVGELQAQTAALPLEQASKELVGER		Sptbn4/EVGELQAQTAALPLEQASK(1)ELVGER					6.28434	6.56451	0
Sptbn4/KFFGDPTELAAKAAPLLRPGGYDR	Sptbn4/K(0.002)FFGDPTELAAK(0.998)AAPLLRPGGYDR			0	6.41194	0
Sptbn4/LTKSNANYNLQR		Sptbn4/LTK(1)SNANYNLQR	Sptbn4/LTK(1)SNANYNLQR				6.76742	6.8797	6.79031	0	7.13754
Sptbn4/TFTKWVNSHLAR	Sptbn4/TFTK(1)WVNSHLAR			6.46522	6.29634	6.20774
Sptbn4/WGQTLPTTSSTDEGNPKR	Sptbn4/WGQTLPTTSSTDEGNPK(1)R			0	5.80177	0
Srcin1/AGGMVLVKGEGLYADPYGLLHEGR	Srcin1/AGGMVLVK(1)GEGLYADPYGLLHEGR	Srcin1/AGGMVLVK(1)GEGLYADPYGLLHEGR		0	6.83341	0	6.08824	7.10223	0
Srcin1/ALVLKQLGETLTELK	Srcin1/ALVLK(1)QLGETLTELK	Srcin1/ALVLK(1)QLGETLTELK		6.21392	6.28724	6.2036	6.7665	0	0
Srcin1/DSGSSSVFAESPGGKAR	Srcin1/DSGSSSVFAESPGGK(1)AR	Srcin1/DSGSSSVFAESPGGK(1)AR	Srcin1/DSGSSSVFAESPGGK(1)AR	0	6.33056	0	6.0505	7.0886	5.54504	7.50338	0
Srcin1/DVKPDEDLAGK	Srcin1/DVK(1)PDEDLAGK	Srcin1/DVK(1)PDEDLAGK		0	5.72661	0	5.62542	7.07	0
Srcin1/HTVIAAQSLEALSGLQKADADR	Srcin1/HTVIAAQSLEALSGLQK(1)ADADR			0	7.01254	0
Srcin1/KDSGSSSVFAESPGGK	Srcin1/K(1)DSGSSSVFAESPGGK	Srcin1/K(1)DSGSSSVFAESPGGK		0	5.81678	0	0	6.73198	0
Srcin1/KEPLYAAFPGSHLTNGDLRR	Srcin1/K(1)EPLYAAFPGSHLTNGDLRR			0	6.406	0
Srcin1/KLQLQNQESVR		Srcin1/K(1)LQLQNQESVR					6.74575	6.14082	6.18164
Srcin1/LPPSSPQKLADVSAPSGGPPPPHSPYSGPPSR	Srcin1/LPPSSPQK(1)LADVSAPSGGPPPPHSPYSGPPSR		Srcin1/LPPSSPQK(1)LADVSAPSGGPPPPHSPYSGPPSR	6.33284	6.97531	0				7.97485	0
Srcin1/LSLAAAAGDPFAYPGAGGLYKR		Srcin1/LSLAAAAGDPFAYPGAGGLYK(1)R	Srcin1/LSLAAAAGDPFAYPGAGGLYK(1)R				6.9524	7.87878	6.82666	8.30365	6.58414
Srcin1/SKYPQHALALR	Srcin1/SK(1)YPQHALALR			5.88852	6.85126	5.36361
Srcin1/SLSTYSAAALQSDLEDSLYKAGAGGPLYGDGYGFR		Srcin1/SLSTYSAAALQSDLEDSLYK(1)AGAGGPLYGDGYGFR	Srcin1/SLSTYSAAALQSDLEDSLYK(1)AGAGGPLYGDGYGFR				6.75242	7.90666	0	8.05135	0
Srcin1/SLVGFGPPVPAKDTETR	Srcin1/SLVGFGPPVPAK(1)DTETR	Srcin1/SLVGFGPPVPAK(1)DTETR	Srcin1/SLVGFGPPVPAK(1)DTETR	0	6.90145	0	0	7.51697	5.90336	7.8451	6.91759
Srcin1/SPNTAILIKDEAR	Srcin1/SPNTAILIK(1)DEAR	Srcin1/SPNTAILIK(1)DEAR	Srcin1/SPNTAILIK(1)DEAR	6.15528	7.11444	5.77584	6.1645	7.46352	6.16474	8.01431	5.90424
Srr/ALKPSVKVYAAEPSNADDCYQSK	Srr/ALK(0.081)PSVK(0.919)VYAAEPSNADDCYQSK		Srr/ALK(0.781)PSVK(0.219)VYAAEPSNADDCYQSK	0	7.36414	0				7.70592	0
Srr/CELFQKTGSFK	Srr/CELFQK(1)TGSFK			0	6.96888	0
Srr/GLIPDTPEEKPK		Srr/GLIPDTPEEK(0.933)PK(0.067)					0	7.70058	0
Srr/LEGIPAYIVVPQTAPNCKK	Srr/LEGIPAYIVVPQTAPNCK(0.5)K(0.5)	Srr/LEGIPAYIVVPQTAPNCK(0.5)K(0.5)	Srr/LEGIPAYIVVPQTAPNCK(0.5)K(0.5)	0	6.67606	0	0	7.3366	0	7.7072	0
Srr/LKGELTPNLHPPETIADGVK	Srr/LK(1)GELTPNLHPPETIADGVK	Srr/LK(1)GELTPNLHPPETIADGVK	Srr/LK(1)GELTPNLHPPETIADGVK	0	7.21627	0	0	7.78573	0	7.67584	0
Srr/VYAAEPSNADDCYQSKLK	Srr/VYAAEPSNADDCYQSK(0.554)LK(0.446)	Srr/VYAAEPSNADDCYQSK(0.555)LK(0.445)	Srr/VYAAEPSNADDCYQSK(0.856)LK(0.144)	0	6.91144	0	0	7.84931	0	7.66957	6.33027
Stam/AIELSLKEQR	Stam/AIELSLK(1)EQR	Stam/AIELSLK(1)EQR	Stam/AIELSLK(1)EQR	0	6.6687	0	6.03342	7.12613	5.28856	6.89159	0
Stam/DPGTVATKKEEEDLAK		Stam/DPGTVATK(0.738)K(0.261)EEEDLAK(0.001)	Stam/DPGTVATK(0.723)K(0.27)EEEDLAK(0.007)				0	6.34058	0	7.48038	0
Stam/NLKEQGVTFPAIGSQAAEQAK			Stam/NLK(1)EQGVTFPAIGSQAAEQAK							6.31188	0
Stk39/DAYELQEVIGSGATAVVQAALCKPR		Stk39/DAYELQEVIGSGATAVVQAALCK(1)PR	Stk39/DAYELQEVIGSGATAVVQAALCK(1)PR				0	7.01208	0	7.08066	0
Stk39/EYLIEKLLTR		Stk39/EYLIEK(1)LLTR					0	6.74223	0
Stk39/NREYLIEKLLTR	Stk39/NREYLIEK(1)LLTR			0	6.85478	0
Stxbp1/AAHVFFTDSCPDALFNELVKSR		Stxbp1/AAHVFFTDSCPDALFNELVK(1)SR					7.48989	6.955	6.65887
Stxbp1/CAYEVTQANGKWEVLIGSTHILTPQK		Stxbp1/CAYEVTQANGK(1)WEVLIGSTHILTPQK					6.95704	0	6.59096
Stxbp1/SVHSLISDFKDPPTAK	Stxbp1/SVHSLISDFK(1)DPPTAK	Stxbp1/SVHSLISDFK(1)DPPTAK	Stxbp1/SVHSLISDFK(1)DPPTAK	7.36299	7.0844	7.40273	7.55774	6.85599	7.23223	7.47443	7.71329
Sumo2/ADEKPKEGVK		Sumo2/ADEK(0.853)PK(0.147)EGVK					0	6.04013	0
Sumo2/ADEKPKEGVKTENNDHINLK	Sumo2/ADEK(0.001)PK(0.001)EGVK(0.984)TENNDHINLK(0.014)		Sumo2/ADEK(0.555)PK(0.183)EGVK(0.262)TENNDHINLK	6.0993	7.6266	0				8.04685	0
Sumo2/EGVKTENNDHINLK			Sumo2/EGVK(1)TENNDHINLK							7.44077	0
Sumo2/HTPLSKLMK	Sumo2/HTPLSK(0.996)LMK(0.004)		Sumo2/HTPLSK(1)LMK	0	5.9876	0				6.84892	0
Sumo2/VAGQDGSVVQFKIK	Sumo2/VAGQDGSVVQFK(0.959)IK(0.041)	Sumo2/VAGQDGSVVQFK(0.984)IK(0.016)	Sumo2/VAGQDGSVVQFK(0.164)IK(0.836)	0	6.81567	0	0	6.75403	0	7.67702	0
Sumo3/HTPLSKLMK	Sumo3/HTPLSK(0.996)LMK(0.004)		Sumo3/HTPLSK(1)LMK	0	5.9876	0				6.84892	0
Sumo3/SEEKPKEGVKTENDHINLK	Sumo3/SEEK(0.152)PK(0.844)EGVK(0.004)TENDHINLK		Sumo3/SEEK(0.023)PK(0.09)EGVK(0.886)TENDHINLK(0.002)	5.82052	7.17653	0				7.13893	0
Sumo3/VAGQDGSVVQFKIK	Sumo3/VAGQDGSVVQFK(0.959)IK(0.041)	Sumo3/VAGQDGSVVQFK(0.984)IK(0.016)	Sumo3/VAGQDGSVVQFK(0.164)IK(0.836)	0	6.81567	0	0	6.75403	0	7.67702	0
Syn1/KLGTEEFPLIDQTFYPNHK	Syn1/K(1)LGTEEFPLIDQTFYPNHK	Syn1/K(1)LGTEEFPLIDQTFYPNHK		6.85348	6.48666	7.02991	7.40441	0	6.91597
Syn1/SLKPDFVLIR		Syn1/SLK(1)PDFVLIR					0	6.39261	0
Syn1/TYATAEPFIDAKYDVR	Syn1/TYATAEPFIDAK(1)YDVR	Syn1/TYATAEPFIDAK(1)YDVR	Syn1/TYATAEPFIDAK(1)YDVR	6.53812	6.56379	6.72966	7.14242	6.42487	7.09437	6.90669	6.89926
Syn1/VKVDNQHDFQDIASVVALTK	Syn1/VK(1)VDNQHDFQDIASVVALTK			0	6.30172	0
Syne1/FLSFSSLESLSSELEQTKEFSKR	Syne1/FLSFSSLESLSSELEQTK(0.032)EFSK(0.968)R			0	6.42436	0
Syne1/GSQSVQKLVTSSQAR	Syne1/GSQSVQK(1)LVTSSQAR			0	6.32519	0
Syne1/IKGYQEQIDSLNSK		Syne1/IK(1)GYQEQIDSLNSK					0	5.64979	0
Syne1/KLESTLTGLEQSR	Syne1/K(1)LESTLTGLEQSR	Syne1/K(1)LESTLTGLEQSR		0	6.92584	0	0	7.00864	5.29044
Syne1/TESIATQAENLVKEAAELPLGPR	Syne1/TESIATQAENLVK(1)EAAELPLGPR	Syne1/TESIATQAENLVK(1)EAAELPLGPR	Syne1/TESIATQAENLVK(1)EAAELPLGPR	0	6.8072	0	0	6.89649	0	7.11093	0
Syngap1/DHPAMAEPLPEPKKR	Syngap1/DHPAMAEPLPEPK(0.5)K(0.5)R			0	6.22678	0
Syngap1/DKAGYVGLVTVPVATLAGR	Syngap1/DK(1)AGYVGLVTVPVATLAGR	Syngap1/DK(1)AGYVGLVTVPVATLAGR		0	6.63108	5.74202	6.01123	7.15266	6.16265
Syngap1/DKWIENLQR	Syngap1/DK(1)WIENLQR	Syngap1/DK(1)WIENLQR		0	6.31194	0	6.59477	6.68848	0
Syngap1/DSQIKSIIGR	Syngap1/DSQIK(1)SIIGR	Syngap1/DSQIK(1)SIIGR	Syngap1/DSQIK(1)SIIGR	6.73842	7.55266	6.56349	6.98242	7.74809	6.76151	8.33415	7.32848
Syngap1/DSQIKSIIGSPSLQADAGGGGAASGPPR		Syngap1/DSQIK(1)SIIGSPSLQADAGGGGAASGPPR	Syngap1/DSQIK(1)SIIGSPSLQADAGGGGAASGPPR				0	6.7994	0	7.40547	0
Syngap1/EGSIGGSGGSGGGGGGGLKPSITK	Syngap1/EGSIGGSGGSGGGGGGGLK(0.27)PSITK(0.73)	Syngap1/EGSIGGSGGSGGGGGGGLK(0.967)PSITK(0.033)	Syngap1/EGSIGGSGGSGGGGGGGLK(0.4)PSITK(0.6)	0	7.5973	6.50036	6.8589	7.58855	6.72352	8.17327	0
Syngap1/EKPPPPPPGGGKDLFYVSRPPLAR	Syngap1/EK(0.998)PPPPPPGGGK(0.002)DLFYVSRPPLAR			6.26902	7.19321	6.35357
Syngap1/HFTEQWYPVTLPTGSGGSGGMGSGGGGGSGGGSGGKGK	Syngap1/HFTEQWYPVTLPTGSGGSGGMGSGGGGGSGGGSGGK(0.758)GK(0.242)			0	6.96055	0
Syngap1/LLSQEEQTSKILMQYQAR	Syngap1/LLSQEEQTSK(1)ILMQYQAR	Syngap1/LLSQEEQTSK(1)ILMQYQAR	Syngap1/LLSQEEQTSK(1)ILMQYQAR	0	6.61348	0	0	6.36309	6.49383	7.10096	0
Syngap1/LRQQQVEKDSQIK	Syngap1/LRQQQVEK(0.95)DSQIK(0.05)	Syngap1/LRQQQVEK(1)DSQIK	Syngap1/LRQQQVEK(1)DSQIK	0	5.75199	0	0	6.17254	0	6.89588	0
Syngap1/MLSVNKSVSMLDLQGDGPGGR	Syngap1/MLSVNK(1)SVSMLDLQGDGPGGR	Syngap1/MLSVNK(1)SVSMLDLQGDGPGGR		0	6.46776	0	5.68689	6.83393	0
Syngap1/QQSLSKEGSIGGSGGSGGGGGGGLKPSITK	Syngap1/QQSLSK(1)EGSIGGSGGSGGGGGGGLKPSITK			6.74855	7.61267	6.46442
Syngap1/SSPAYCTSSSDITEPEQKMLSVNK	Syngap1/SSPAYCTSSSDITEPEQK(0.546)MLSVNK(0.454)		Syngap1/SSPAYCTSSSDITEPEQK(0.998)MLSVNK(0.002)	0	6.57492	0				7.77017	0
Syngap1/VKEYEEEIHSLK	Syngap1/VK(1)EYEEEIHSLK			6.41885	7.44632	5.97872
Synpo/AASPAKPSSLDLVPNLPR	Synpo/AASPAK(1)PSSLDLVPNLPR	Synpo/AASPAK(1)PSSLDLVPNLPR		7.15424	6.75071	7.01204	7.7613	7.27681	7.56914
Synpo/ASPAAAEEAVPEWASCLKSPR		Synpo/ASPAAAEEAVPEWASCLK(1)SPR	Synpo/ASPAAAEEAVPEWASCLK(1)SPR				7.27669	7.14563	7.24741	6.99075	7.13062
Synpo/GQVAPANKTGILEESMAR	Synpo/GQVAPANK(1)TGILEESMAR	Synpo/GQVAPANK(1)TGILEESMAR		6.29504	5.97319	6.17667	6.61604	5.85102	6.29658
Synpo/HLEKVASEEEEVPLVVYLK	Synpo/HLEK(1)VASEEEEVPLVVYLK			6.79826	0	6.85794
Synpo/IQAKPKPKPNQNLSEASGK			Synpo/IQAK(0.981)PK(0.017)PK(0.001)PNQNLSEASGK							0	6.64054
Synpo/KSMFTFVEKPK	Synpo/KSMFTFVEK(0.796)PK(0.204)	Synpo/K(1)SMFTFVEKPK		0	5.46788	5.95738	6.56352	6.22259	6.8071
Synpo/MEKYVIESSGHAELAR	Synpo/MEK(1)YVIESSGHAELAR			5.3567	5.57685	5.85984
Synpo/NAGIEAQVWKPSFCFK		Synpo/NAGIEAQVWKPSFCFK(1)					7.32042	7.24709	7.22277
Synpo/QFGEKAWAPPASSMADR	Synpo/QFGEK(1)AWAPPASSMADR	Synpo/QFGEK(1)AWAPPASSMADR	Synpo/QFGEK(1)AWAPPASSMADR	6.48581	6.32064	6.45629	7.46259	6.52067	7.11962	7.34015	7.40423
Synpo/SMFTFVEKPKVTPNPDLLDLVQTADEK		Synpo/SMFTFVEK(0.5)PK(0.5)VTPNPDLLDLVQTADEK					6.98493	0	6.19293
Synpo/SPPSYSTLYPSSDPKPSHLK	Synpo/SPPSYSTLYPSSDPK(0.992)PSHLK(0.008)			7.02514	6.77467	7.14903
Synpo/SPPSYSTLYPSSDPKPSHLKGQVAPANK	Synpo/SPPSYSTLYPSSDPK(0.038)PSHLK(0.936)GQVAPANK(0.025)			7.34066	6.11521	0
Synpo/SSILLIDKVSAPPSAASTFSR	Synpo/SSILLIDK(1)VSAPPSAASTFSR	Synpo/SSILLIDK(1)VSAPPSAASTFSR	Synpo/SSILLIDK(1)VSAPPSAASTFSR	7.29977	7.04949	7.24694	7.78017	7.43164	7.77532	7.96318	8.12349
Synpo/VTPNPDLLDLVQTADEKRR	Synpo/VTPNPDLLDLVQTADEK(1)RR	Synpo/VTPNPDLLDLVQTADEK(1)RR	Synpo/VTPNPDLLDLVQTADEK(1)RR	7.47317	7.32869	7.29794	7.90085	6.86462	7.7275	7.51016	7.95134
Synpo/VYSEVHLTLAKPASVVNR	Synpo/VYSEVHLTLAK(1)PASVVNR	Synpo/VYSEVHLTLAK(1)PASVVNR	Synpo/VYSEVHLTLAK(1)PASVVNR	7.06307	6.61104	6.97695	7.60741	6.97011	7.30248	6.68715	7.74598
Tardbp/LPNSKQSPDEPLR	Tardbp/LPNSK(1)QSPDEPLR	Tardbp/LPNSK(1)QSPDEPLR	Tardbp/LPNSK(1)QSPDEPLR	0	6.20542	0	0	7.01912	0	7.72304	0
Tmod2/ALPFQKGLEK		Tmod2/ALPFQK(1)GLEK					6.99449	7.02214	6.36616
Tmod2/ANDPSLQEVNLNNIKNIPIPTLK			Tmod2/ANDPSLQEVNLNNIK(0.788)NIPIPTLK(0.212)							6.66017	0
Tmod2/EALEQKDREDFVPFTGEK	Tmod2/EALEQK(1)DREDFVPFTGEK	Tmod2/EALEQK(1)DREDFVPFTGEK		6.40536	0	6.23119	6.52821	0	6.62058
Tmod2/LSEEELKQLENVLDDLDPESATLPAGFR			Tmod2/LSEEELK(1)QLENVLDDLDPESATLPAGFR							0	6.44688
Tollip/IAWTHITIPESLKQGQVEDEWYSLSGR	Tollip/IAWTHITIPESLK(1)QGQVEDEWYSLSGR	Tollip/IAWTHITIPESLK(1)QGQVEDEWYSLSGR	Tollip/IAWTHITIPESLK(1)QGQVEDEWYSLSGR	6.80894	7.45662	7.01791	7.67414	7.77735	6.39744	8.05242	0
Tollip/LGYAVYETPTAHNGAKNPR			Tollip/LGYAVYETPTAHNGAK(1)NPR							7.33646	0
Tollip/LSITVVQAKLAK	Tollip/LSITVVQAK(0.606)LAK(0.394)			0	6.66364	0
Tomm70a/LRPKFALAQAQK	Tomm70a/LRPK(1)FALAQAQK	Tomm70a/LRPK(1)FALAQAQK	Tomm70a/LRPK(1)FALAQAQK	5.91046	5.81815	6.27205	6.33758	6.17901	6.78396	0	6.60816
Tpi1/ELASQPDVDGFLVGGASLKPEFVDIINAK		Tpi1/ELASQPDVDGFLVGGASLK(0.906)PEFVDIINAK(0.094)	Tpi1/ELASQPDVDGFLVGGASLK(0.999)PEFVDIINAK(0.001)				0	7.25983	0	7.52906	0
Tpi1/ELASQPDVDGFLVGGASLKPEFVDIINAKQ		Tpi1/ELASQPDVDGFLVGGASLKPEFVDIINAK(1)Q	Tpi1/ELASQPDVDGFLVGGASLK(0.002)PEFVDIINAK(0.998)Q				0	7.55297	0	7.99989	0
Tpi1/GWLKSNVNDGVAQSTR	Tpi1/GWLK(1)SNVNDGVAQSTR	Tpi1/GWLK(1)SNVNDGVAQSTR	Tpi1/GWLK(1)SNVNDGVAQSTR	0	6.81782	0	0	7.0929	0	7.78015	0
Tpi1/TATPQQAQEVHEKLR		Tpi1/TATPQQAQEVHEK(1)LR					0	6.88242	0
Tpm1/CAELEEELKTVTNNLKSLEAQAEK	Tpm1/CAELEEELK(0.037)TVTNNLK(0.963)SLEAQAEK	Tpm1/CAELEEELK(0.001)TVTNNLK(0.985)SLEAQAEK(0.014)	Tpm1/CAELEEELK(0.001)TVTNNLK(0.999)SLEAQAEK	0	0	5.85029	6.40931	0	6.32787	6.84338	6.83842
Tpm1/LTNELKLALNED		Tpm1/LTNELK(1)LALNED					6.74233	0	0
Trim28/LQEKLSPPYSSPQEFAQDVGR		Trim28/LQEK(1)LSPPYSSPQEFAQDVGR	Trim28/LQEK(1)LSPPYSSPQEFAQDVGR				6.0983	7.33457	0	7.51113	0
Trim28/QFNKLTEDKADVQSIIGLQR	Trim28/QFNK(0.721)LTEDK(0.279)ADVQSIIGLQR			0	6.48534	0
Trim28/VLVNDAQKVTEGQQER	Trim28/VLVNDAQK(1)VTEGQQER	Trim28/VLVNDAQK(1)VTEGQQER	Trim28/VLVNDAQK(1)VTEGQQER	0	6.58645	5.84919	0	6.85081	0	7.74937	0
Trim9/AFNKTGVSPYSK	Trim9/AFNK(1)TGVSPYSK	Trim9/AFNK(1)TGVSPYSK	Trim9/AFNK(1)TGVSPYSK	0	6.09701	0	0	7.07434	0	7.43946	0
Trim9/CQLCEKAPK		Trim9/CQLCEK(0.997)APK(0.003)	Trim9/CQLCEK(1)APK				0	7.46592	0	7.64936	0
Trim9/DQISHCTVKLR		Trim9/DQISHCTVK(1)LR					0	6.58809	0
Trim9/RVHLTEDQWGKGTLTPR	Trim9/RVHLTEDQWGK(1)GTLTPR			0	6.75433	0
Trim9/VHLTEDQWGKGTLTPR		Trim9/VHLTEDQWGK(1)GTLTPR	Trim9/VHLTEDQWGK(1)GTLTPR				0	6.87354	0	6.9555	0
Trim9/VLEGVIDRYQQSKAAALK	Trim9/VLEGVIDRYQQSK(0.999)AAALK(0.001)			0	6.48517	0
Tuba1a/AYHEQLSVAEITNACFEPANQMVKCDPR		Tuba1a/AYHEQLSVAEITNACFEPANQMVK(1)CDPR	Tuba1a/AYHEQLSVAEITNACFEPANQMVK(1)CDPR				0	7.64745	0	8.27163	0
Tuba1a/DVNAAIATIKTK	Tuba1a/DVNAAIATIK(0.297)TK(0.703)	Tuba1a/DVNAAIATIK(1)TK	Tuba1a/DVNAAIATIK(0.998)TK(0.002)	0	7.25018	0	7.18585	8.10278	6.94534	8.3217	0
Tuba1a/FDLMYAKR		Tuba1a/FDLMYAK(1)R					5.7506	7.35568	0
Tuba1a/GDVVPKDVNAAIATIK	Tuba1a/GDVVPK(1)DVNAAIATIK	Tuba1a/GDVVPK(1)DVNAAIATIK	Tuba1a/GDVVPK(1)DVNAAIATIK	7.16083	7.71637	7.15921	7.35929	7.98323	7.17458	8.21614	7.27752
Tuba1a/LDHKFDLMYAK	Tuba1a/LDHK(0.995)FDLMYAK(0.005)	Tuba1a/LDHK(0.999)FDLMYAK(0.001)		0	6.32031	5.64833	6.44022	7.07	5.94902
Tuba1a/QLFHPEQLITGKEDAANNYAR	Tuba1a/QLFHPEQLITGK(1)EDAANNYAR	Tuba1a/QLFHPEQLITGK(1)EDAANNYAR	Tuba1a/QLFHPEQLITGK(1)EDAANNYAR	7.67656	8.79863	7.35742	7.44163	8.38794	7.43024	8.92699	7.89927
Tuba1a/TIGGGDDSFNTFFSETGAGKHVPR	Tuba1a/TIGGGDDSFNTFFSETGAGK(1)HVPR	Tuba1a/TIGGGDDSFNTFFSETGAGK(1)HVPR	Tuba1a/TIGGGDDSFNTFFSETGAGK(1)HVPR	7.32476	8.3897	6.64765	6.68287	8.35771	6.19114	8.72083	6.42891
Tuba1a/TIQFVDWCPTGFKVGINYQPPTVVPGGDLAK		Tuba1a/TIQFVDWCPTGFK(1)VGINYQPPTVVPGGDLAK					5.83752	7.47677	0
Tuba1a/TIQFVDWCPTGFKVGINYQPPTVVPGGDLAKVQR			Tuba1a/TIQFVDWCPTGFK(1)VGINYQPPTVVPGGDLAK(1)VQR							8.02399	0
Tuba1a/VGINYQPPTVVPGGDLAKVQR	Tuba1a/VGINYQPPTVVPGGDLAK(1)VQR	Tuba1a/VGINYQPPTVVPGGDLAK(1)VQR	Tuba1a/VGINYQPPTVVPGGDLAK(1)VQR	8.70455	8.73926	8.91141	9.28387	9.13312	9.40601	9.33312	9.43287
Tuba1b/AYHEQLSVAEITNACFEPANQMVKCDPR		Tuba1b/AYHEQLSVAEITNACFEPANQMVK(1)CDPR	Tuba1b/AYHEQLSVAEITNACFEPANQMVK(1)CDPR				0	7.64745	0	8.27163	0
Tuba1b/DVNAAIATIKTK	Tuba1b/DVNAAIATIK(0.297)TK(0.703)	Tuba1b/DVNAAIATIK(1)TK	Tuba1b/DVNAAIATIK(0.998)TK(0.002)	0	7.25018	0	7.18585	8.10278	6.94534	8.3217	0
Tuba1b/FDLMYAKR		Tuba1b/FDLMYAK(1)R					5.7506	7.35568	0
Tuba1b/GDVVPKDVNAAIATIK	Tuba1b/GDVVPK(1)DVNAAIATIK	Tuba1b/GDVVPK(1)DVNAAIATIK	Tuba1b/GDVVPK(1)DVNAAIATIK	7.16083	7.71637	7.15921	7.35929	7.98323	7.17458	8.21614	7.27752
Tuba1b/LDHKFDLMYAK	Tuba1b/LDHK(0.995)FDLMYAK(0.005)	Tuba1b/LDHK(0.999)FDLMYAK(0.001)		0	6.32031	5.64833	6.44022	7.07	5.94902
Tuba1b/QLFHPEQLITGKEDAANNYAR	Tuba1b/QLFHPEQLITGK(1)EDAANNYAR	Tuba1b/QLFHPEQLITGK(1)EDAANNYAR	Tuba1b/QLFHPEQLITGK(1)EDAANNYAR	7.67656	8.79863	7.35742	7.44163	8.38794	7.43024	8.92699	7.89927
Tuba1b/SIQFVDWCPTGFKVGINYQPPTVVPGGDLAK		Tuba1b/SIQFVDWCPTGFK(1)VGINYQPPTVVPGGDLAK	Tuba1b/SIQFVDWCPTGFK(1)VGINYQPPTVVPGGDLAK				0	7.45423	0	7.95234	0
Tuba1b/TIGGGDDSFNTFFSETGAGKHVPR	Tuba1b/TIGGGDDSFNTFFSETGAGK(1)HVPR	Tuba1b/TIGGGDDSFNTFFSETGAGK(1)HVPR	Tuba1b/TIGGGDDSFNTFFSETGAGK(1)HVPR	7.32476	8.3897	6.64765	6.68287	8.35771	6.19114	8.72083	6.42891
Tuba1b/VGINYQPPTVVPGGDLAKVQR	Tuba1b/VGINYQPPTVVPGGDLAK(1)VQR	Tuba1b/VGINYQPPTVVPGGDLAK(1)VQR	Tuba1b/VGINYQPPTVVPGGDLAK(1)VQR	8.70455	8.73926	8.91141	9.28387	9.13312	9.40601	9.33064	9.43287
Tuba3a; Tuba3b/AYHEQLSVAEITNACFEPANQMVKCDPR		Tuba3a; Tuba3b/AYHEQLSVAEITNACFEPANQMVK(1)CDPR	Tuba3a; Tuba3b/AYHEQLSVAEITNACFEPANQMVK(1)CDPR				0	7.64745	0	8.27163	0
Tuba3a; Tuba3b/DVNAAIATIKTK	Tuba3a; Tuba3b/DVNAAIATIK(0.297)TK(0.703)	Tuba3a; Tuba3b/DVNAAIATIK(1)TK	Tuba3a; Tuba3b/DVNAAIATIK(0.998)TK(0.002)	0	7.25018	0	7.18585	8.10278	6.94534	8.3217	0
Tuba3a; Tuba3b/FDLMYAKR		Tuba3a; Tuba3b/FDLMYAK(1)R					5.7506	7.35568	0
Tuba3a; Tuba3b/GDVVPKDVNAAIATIK	Tuba3a; Tuba3b/GDVVPK(1)DVNAAIATIK	Tuba3a; Tuba3b/GDVVPK(1)DVNAAIATIK	Tuba3a; Tuba3b/GDVVPK(1)DVNAAIATIK	7.16083	7.71637	7.15921	7.35929	7.98323	7.17458	8.21614	7.27752
Tuba3a; Tuba3b/LDHKFDLMYAK	Tuba3a; Tuba3b/LDHK(0.995)FDLMYAK(0.005)	Tuba3a; Tuba3b/LDHK(0.999)FDLMYAK(0.001)		0	6.32031	5.64833	6.44022	7.07	5.94902
Tuba3a; Tuba3b/QLFHPEQLITGKEDAANNYAR	Tuba3a; Tuba3b/QLFHPEQLITGK(1)EDAANNYAR	Tuba3a; Tuba3b/QLFHPEQLITGK(1)EDAANNYAR	Tuba3a; Tuba3b/QLFHPEQLITGK(1)EDAANNYAR	7.67656	8.79863	7.35742	7.44163	8.38794	7.43024	8.92699	7.89927
Tuba3a; Tuba3b/TIGGGDDSFNTFFSETGAGKHVPR	Tuba3a; Tuba3b/TIGGGDDSFNTFFSETGAGK(1)HVPR	Tuba3a; Tuba3b/TIGGGDDSFNTFFSETGAGK(1)HVPR	Tuba3a; Tuba3b/TIGGGDDSFNTFFSETGAGK(1)HVPR	7.32476	8.3897	6.64765	6.68287	8.35771	6.19114	8.72083	6.42891
Tuba3a; Tuba3b/TIQFVDWCPTGFKVGINYQPPTVVPGGDLAK		Tuba3a; Tuba3b/TIQFVDWCPTGFK(1)VGINYQPPTVVPGGDLAK					5.83752	7.47677	0
Tuba3a; Tuba3b/TIQFVDWCPTGFKVGINYQPPTVVPGGDLAKVQR			Tuba3a; Tuba3b/TIQFVDWCPTGFK(1)VGINYQPPTVVPGGDLAK(1)VQR							8.02399	0
Tuba3a; Tuba3b/VGINYQPPTVVPGGDLAKVQR	Tuba3a; Tuba3b/VGINYQPPTVVPGGDLAK(1)VQR	Tuba3a; Tuba3b/VGINYQPPTVVPGGDLAK(1)VQR	Tuba3a; Tuba3b/VGINYQPPTVVPGGDLAK(1)VQR	8.70455	8.73926	8.91141	9.28387	9.13312	9.40601	9.33312	9.43287
Tuba3a/AYHEQLSVAEITNACFEPANQMVKCDPR		Tuba3a/AYHEQLSVAEITNACFEPANQMVK(1)CDPR	Tuba3a/AYHEQLSVAEITNACFEPANQMVK(1)CDPR				0	7.64745	0	8.27163	0
Tuba3a/DVNAAIATIKTK	Tuba3a/DVNAAIATIK(0.297)TK(0.703)	Tuba3a/DVNAAIATIK(1)TK	Tuba3a/DVNAAIATIK(0.998)TK(0.002)	0	7.25018	0	7.18585	8.10278	6.94534	8.3217	0
Tuba3a/FDLMYAKR		Tuba3a/FDLMYAK(1)R					5.7506	7.35568	0
Tuba3a/GDVVPKDVNAAIATIK	Tuba3a/GDVVPK(1)DVNAAIATIK	Tuba3a/GDVVPK(1)DVNAAIATIK	Tuba3a/GDVVPK(1)DVNAAIATIK	7.16083	7.71637	7.15921	7.35929	7.98323	7.17458	8.21614	7.27752
Tuba3a/LDHKFDLMYAK	Tuba3a/LDHK(0.995)FDLMYAK(0.005)	Tuba3a/LDHK(0.999)FDLMYAK(0.001)		0	6.32031	5.64833	6.44022	7.07	5.94902
Tuba3a/QLFHPEQLITGKEDAANNYAR	Tuba3a/QLFHPEQLITGK(1)EDAANNYAR	Tuba3a/QLFHPEQLITGK(1)EDAANNYAR	Tuba3a/QLFHPEQLITGK(1)EDAANNYAR	7.67656	8.79863	7.35742	7.44163	8.38794	7.43024	8.92699	7.89927
Tuba3a/TIGGGDDSFNTFFSETGAGKHVPR	Tuba3a/TIGGGDDSFNTFFSETGAGK(1)HVPR	Tuba3a/TIGGGDDSFNTFFSETGAGK(1)HVPR	Tuba3a/TIGGGDDSFNTFFSETGAGK(1)HVPR	7.32476	8.3897	6.64765	6.68287	8.35771	6.19114	8.72083	6.42891
Tuba3a/TIQFVDWCPTGFKVGINYQPPTVVPGGDLAK		Tuba3a/TIQFVDWCPTGFK(1)VGINYQPPTVVPGGDLAK					5.83752	7.47677	0
Tuba3a/TIQFVDWCPTGFKVGINYQPPTVVPGGDLAKVQR			Tuba3a/TIQFVDWCPTGFK(1)VGINYQPPTVVPGGDLAK(1)VQR							8.02399	0
Tuba3a/VGINYQPPTVVPGGDLAKVQR	Tuba3a/VGINYQPPTVVPGGDLAK(1)VQR	Tuba3a/VGINYQPPTVVPGGDLAK(1)VQR	Tuba3a/VGINYQPPTVVPGGDLAK(1)VQR	8.70455	8.73926	8.91141	9.28387	9.13312	9.40601	9.33312	9.43287
Tuba4a/AYHEQLSVAEITNACFEPANQMVKCDPR		Tuba4a/AYHEQLSVAEITNACFEPANQMVK(1)CDPR	Tuba4a/AYHEQLSVAEITNACFEPANQMVK(1)CDPR				0	7.64745	0	8.27163	0
Tuba4a/DVNAAIAAIKTK	Tuba4a/DVNAAIAAIK(0.999)TK(0.001)	Tuba4a/DVNAAIAAIK(1)TK	Tuba4a/DVNAAIAAIK(1)TK	6.32002	7.25273	6.52401	6.68748	7.5719	5.88783	7.95747	6.39229
Tuba4a/FDLMYAKR		Tuba4a/FDLMYAK(1)R					5.7506	7.35568	0
Tuba4a/GHYTIGKEIIDPVLDR	Tuba4a/GHYTIGK(1)EIIDPVLDR	Tuba4a/GHYTIGK(1)EIIDPVLDR	Tuba4a/GHYTIGK(1)EIIDPVLDR	6.36112	7.72898	6.30688	6.33127	7.54911	6.28517	7.02617	0
Tuba4a/LDHKFDLMYAK	Tuba4a/LDHK(0.995)FDLMYAK(0.005)	Tuba4a/LDHK(0.999)FDLMYAK(0.001)		0	6.32031	5.64833	6.44022	7.07	5.94902
Tuba4a/QLFHPEQLITGKEDAANNYAR	Tuba4a/QLFHPEQLITGK(1)EDAANNYAR	Tuba4a/QLFHPEQLITGK(1)EDAANNYAR	Tuba4a/QLFHPEQLITGK(1)EDAANNYAR	7.67656	8.79863	7.35742	7.44163	8.38794	7.43024	8.92699	7.89927
Tuba4a/SIQFVDWCPTGFKVGINYQPPTVVPGGDLAK		Tuba4a/SIQFVDWCPTGFK(1)VGINYQPPTVVPGGDLAK	Tuba4a/SIQFVDWCPTGFK(1)VGINYQPPTVVPGGDLAK				0	7.45423	0	7.95234	0
Tuba4a/TIGGGDDSFTTFFCETGAGKHVPR		Tuba4a/TIGGGDDSFTTFFCETGAGK(1)HVPR					0	7.37192	0
Tuba4a/VGINYQPPTVVPGGDLAKVQR	Tuba4a/VGINYQPPTVVPGGDLAK(1)VQR	Tuba4a/VGINYQPPTVVPGGDLAK(1)VQR	Tuba4a/VGINYQPPTVVPGGDLAK(1)VQR	8.70455	8.73926	8.91141	9.28387	9.13312	9.40601	9.33064	9.43287
Tubb2a/EVDEQMLNVQNKNSSYFVEWIPNNVK		Tubb2a/EVDEQMLNVQNK(1)NSSYFVEWIPNNVK	Tubb2a/EVDEQMLNVQNK(1)NSSYFVEWIPNNVK				0	7.31781	0	7.61552	0
Tubb2a/INVYYNEAAGNKYVPR	Tubb2a/INVYYNEAAGNK(1)YVPR	Tubb2a/INVYYNEAAGNK(1)YVPR	Tubb2a/INVYYNEAAGNK(1)YVPR	0	8.07784	6.07419	6.64512	8.13777	0	8.48124	7.19667
Tubb2a/KLAVNMVPFPR		Tubb2a/K(1)LAVNMVPFPR					6.76381	7.05216	5.17047
Tubb2a/MSMKEVDEQMLNVQNK		Tubb2a/MSMK(1)EVDEQMLNVQNK					0	6.46052	0
Tubb2a/NSSYFVEWIPNNVKTAVCDIPPR	Tubb2a/NSSYFVEWIPNNVK(1)TAVCDIPPR	Tubb2a/NSSYFVEWIPNNVK(1)TAVCDIPPR	Tubb2a/NSSYFVEWIPNNVK(1)TAVCDIPPR	0	6.85572	0	7.4579	8.11581	7.25547	8.41502	0
Tubb2a/TLKLTTPTYGDLNHLVSATMSGVTTCLR		Tubb2a/TLK(1)LTTPTYGDLNHLVSATMSGVTTCLR					7.09819	6.79255	0
Tubb2b/EVDEQMLNVQNKNSSYFVEWIPNNVK		Tubb2b/EVDEQMLNVQNK(1)NSSYFVEWIPNNVK	Tubb2b/EVDEQMLNVQNK(1)NSSYFVEWIPNNVK				0	7.31781	0	7.61552	0
Tubb2b/INVYYNEATGNKYVPR			Tubb2b/INVYYNEATGNK(1)YVPR							7.42658	0
Tubb2b/KLAVNMVPFPR		Tubb2b/K(1)LAVNMVPFPR					6.76381	7.05216	5.17047
Tubb2b/MSMKEVDEQMLNVQNK		Tubb2b/MSMK(1)EVDEQMLNVQNK					0	6.46052	0
Tubb2b/NSSYFVEWIPNNVKTAVCDIPPR	Tubb2b/NSSYFVEWIPNNVK(1)TAVCDIPPR	Tubb2b/NSSYFVEWIPNNVK(1)TAVCDIPPR	Tubb2b/NSSYFVEWIPNNVK(1)TAVCDIPPR	0	6.85572	0	7.4579	8.11581	7.25547	8.41502	0
Tubb2b/TLKLTTPTYGDLNHLVSATMSGVTTCLR		Tubb2b/TLK(1)LTTPTYGDLNHLVSATMSGVTTCLR					7.09819	6.79255	0
Tubb4a/GLKMAATFIGNSTAIQELFK		Tubb4a/GLK(1)MAATFIGNSTAIQELFK					7.20596	6.12551	5.80327
Tubb4a/KLAVNMVPFPR		Tubb4a/K(1)LAVNMVPFPR					6.76381	7.05216	5.17047
Tubb4a/NSSYFVEWIPNNVKTAVCDIPPR	Tubb4a/NSSYFVEWIPNNVK(1)TAVCDIPPR	Tubb4a/NSSYFVEWIPNNVK(1)TAVCDIPPR	Tubb4a/NSSYFVEWIPNNVK(1)TAVCDIPPR	0	6.85572	0	7.4579	8.11581	7.25547	8.41502	0
Tubb4a/TLKLTTPTYGDLNHLVSATMSGVTTCLR		Tubb4a/TLK(1)LTTPTYGDLNHLVSATMSGVTTCLR					7.09819	6.79255	0
Tubb4b/EVDEQMLNVQNKNSSYFVEWIPNNVK		Tubb4b/EVDEQMLNVQNK(1)NSSYFVEWIPNNVK	Tubb4b/EVDEQMLNVQNK(1)NSSYFVEWIPNNVK				0	7.31781	0	7.61552	0
Tubb4b/INVYYNEATGGKYVPR	Tubb4b/INVYYNEATGGK(1)YVPR	Tubb4b/INVYYNEATGGK(1)YVPR	Tubb4b/INVYYNEATGGK(1)YVPR	6.75974	7.84392	6.59003	7.02342	7.90931	6.79712	8.0278	7.12097
Tubb4b/KLAVNMVPFPR		Tubb4b/K(1)LAVNMVPFPR					6.76381	7.05216	5.17047
Tubb4b/MSMKEVDEQMLNVQNK		Tubb4b/MSMK(1)EVDEQMLNVQNK					0	6.46052	0
Tubb4b/NSSYFVEWIPNNVKTAVCDIPPR	Tubb4b/NSSYFVEWIPNNVK(1)TAVCDIPPR	Tubb4b/NSSYFVEWIPNNVK(1)TAVCDIPPR	Tubb4b/NSSYFVEWIPNNVK(1)TAVCDIPPR	0	6.85572	0	7.4579	8.11581	7.25547	8.41502	0
Tubb4b/TLKLTTPTYGDLNHLVSATMSGVTTCLR		Tubb4b/TLK(1)LTTPTYGDLNHLVSATMSGVTTCLR					7.09819	6.79255	0
Tubb5/EVDEQMLNVQNKNSSYFVEWIPNNVK		Tubb5/EVDEQMLNVQNK(1)NSSYFVEWIPNNVK	Tubb5/EVDEQMLNVQNK(1)NSSYFVEWIPNNVK				0	7.31781	0	7.61552	0
Tubb5/ISVYYNEATGGKYVPR	Tubb5/ISVYYNEATGGK(1)YVPR	Tubb5/ISVYYNEATGGK(1)YVPR	Tubb5/ISVYYNEATGGK(1)YVPR	6.87116	8.29345	6.92817	7.29623	8.11264	7.34659	8.59836	7.45509
Tubb5/KLAVNMVPFPR		Tubb5/K(1)LAVNMVPFPR					6.76381	7.05216	5.17047
Tubb5/MSMKEVDEQMLNVQNK		Tubb5/MSMK(1)EVDEQMLNVQNK					0	6.46052	0
Tubb5/NSSYFVEWIPNNVKTAVCDIPPR	Tubb5/NSSYFVEWIPNNVK(1)TAVCDIPPR	Tubb5/NSSYFVEWIPNNVK(1)TAVCDIPPR	Tubb5/NSSYFVEWIPNNVK(1)TAVCDIPPR	0	6.85572	0	7.4579	8.11581	7.25547	8.41502	0
Tubb5/TLKLTTPTYGDLNHLVSATMSGVTTCLR		Tubb5/TLK(1)LTTPTYGDLNHLVSATMSGVTTCLR					7.09819	6.79255	0
Uba1/AAVASLLQSVQVPEFTPKSGVK	Uba1/AAVASLLQSVQVPEFTPK(0.141)SGVK(0.859)	Uba1/AAVASLLQSVQVPEFTPK(0.16)SGVK(0.84)		0	6.90338	0	0	6.9253	0
Uba1/DEFEGLFKQPAENVNQYLTDSK		Uba1/DEFEGLFK(1)QPAENVNQYLTDSK					0	7.17889	0
Uba1/KPLLESGTLGTKGNVQVVIPFLTESYSSSQDPPEK			Uba1/K(0.92)PLLESGTLGTK(0.08)GNVQVVIPFLTESYSSSQDPPEK							7.1692	6.7934
Uba1/LKSDTAAAAVR		Uba1/LK(1)SDTAAAAVR					0	6.7081	5.58428
Uba1/QPAENVNQYLTDSKFVER		Uba1/QPAENVNQYLTDSK(1)FVER	Uba1/QPAENVNQYLTDSK(1)FVER				6.23454	6.16844	6.74223	6.84576	0
Uba52/AKIQDKEGIPPDQQR	Uba52/AK(1)IQDKEGIPPDQQR	Uba52/AK(1)IQDKEGIPPDQQR	Uba52/AK(1)IQDKEGIPPDQQR	8.46802	8.36637	7.86972	8.68756	8.57496	8.58613	9.62732	9.6978
Uba52/IQDKEGIPPDQQR	Uba52/IQDK(1)EGIPPDQQR	Uba52/IQDK(1)EGIPPDQQR	Uba52/IQDK(1)EGIPPDQQR	6.30854	7.9453	7.9599	7.77849	7.39895	6.65786	9.2411	9.35488
Uba52/LIFAGKQLEDGRTLSDYNIQK	Uba52/LIFAGK(1)QLEDGRTLSDYNIQK	Uba52/LIFAGK(1)QLEDGRTLSDYNIQK	Uba52/LIFAGK(1)QLEDGRTLSDYNIQK	9.74017	10.5045	9.94798	10.0775	10.561	10.0698	10.9665	10.3449
Uba52/MQIFVKTLTGK	Uba52/MQIFVK(1)TLTGK	Uba52/MQIFVK(1)TLTGK		6.36754	7.40054	6.77817	7.26124	7.5731	7.24507
Uba52/TITLEVEPSDTIENVKAK	Uba52/TITLEVEPSDTIENVK(0.993)AK(0.007)	Uba52/TITLEVEPSDTIENVK(0.979)AK(0.021)	Uba52/TITLEVEPSDTIENVK(0.999)AK(0.001)	7.95671	0	7.95964	8.49973	8.25052	7.88211	8.81309	8.75374
Uba52/TLSDYNIQKESTLHLVLR	Uba52/TLSDYNIQK(1)ESTLHLVLR	Uba52/TLSDYNIQK(1)ESTLHLVLR	Uba52/TLSDYNIQK(1)ESTLHLVLR	9.36588	9.98753	9.55078	9.77746	9.93868	9.52673	10.5118	9.73678
Uba52/TLTGKTITLEVEPSDTIENVK		Uba52/TLTGK(1)TITLEVEPSDTIENVK	Uba52/TLTGK(1)TITLEVEPSDTIENVK				9.2294	9.57901	9.06937	10.1404	9.3449
Uba52/TLTGKTITLEVEPSDTIENVKAK	Uba52/TLTGK(1)TITLEVEPSDTIENVKAK			8.86002	9.72576	9.06051
Ubb/AKIQDKEGIPPDQQR	Ubb/AK(1)IQDKEGIPPDQQR	Ubb/AK(1)IQDKEGIPPDQQR	Ubb/AK(1)IQDKEGIPPDQQR	8.46802	8.36637	7.86972	8.68756	8.57496	8.58613	9.62732	9.6978
Ubb/IQDKEGIPPDQQR	Ubb/IQDK(1)EGIPPDQQR	Ubb/IQDK(1)EGIPPDQQR	Ubb/IQDK(1)EGIPPDQQR	6.30854	7.9453	7.9599	7.77849	7.39895	6.65786	9.2411	9.35488
Ubb/LIFAGKQLEDGRTLSDYNIQK	Ubb/LIFAGK(1)QLEDGRTLSDYNIQK	Ubb/LIFAGK(1)QLEDGRTLSDYNIQK	Ubb/LIFAGK(1)QLEDGRTLSDYNIQK	9.74017	10.5045	9.94798	10.0775	10.561	10.0698	10.9665	10.3449
Ubb/MQIFVKTLTGK	Ubb/MQIFVK(1)TLTGK	Ubb/MQIFVK(1)TLTGK		6.36754	7.40054	6.77817	7.26124	7.5731	7.24507
Ubb/TITLEVEPSDTIENVKAK	Ubb/TITLEVEPSDTIENVK(0.993)AK(0.007)	Ubb/TITLEVEPSDTIENVK(0.979)AK(0.021)	Ubb/TITLEVEPSDTIENVK(0.999)AK(0.001)	7.95671	0	7.95964	8.49973	8.25052	7.88211	8.81309	8.75374
Ubb/TLSDYNIQKESTLHLVLR	Ubb/TLSDYNIQK(1)ESTLHLVLR	Ubb/TLSDYNIQK(1)ESTLHLVLR	Ubb/TLSDYNIQK(1)ESTLHLVLR	9.36588	9.98753	9.55078	9.77746	9.93868	9.52673	10.5118	9.73678
Ubb/TLTGKTITLEVEPSDTIENVK		Ubb/TLTGK(1)TITLEVEPSDTIENVK	Ubb/TLTGK(1)TITLEVEPSDTIENVK				9.2294	9.57901	9.06937	10.1404	9.3449
Ubb/TLTGKTITLEVEPSDTIENVKAK	Ubb/TLTGK(1)TITLEVEPSDTIENVKAK			8.86002	9.72576	9.06051
Ubc/AKIQDKEGIPPDQQR	Ubc/AK(1)IQDKEGIPPDQQR	Ubc/AK(1)IQDKEGIPPDQQR	Ubc/AK(1)IQDKEGIPPDQQR	8.46802	8.36637	7.86972	8.68756	8.57496	8.58613	9.62732	9.6978
Ubc/IQDKEGIPPDQQR	Ubc/IQDK(1)EGIPPDQQR	Ubc/IQDK(1)EGIPPDQQR	Ubc/IQDK(1)EGIPPDQQR	6.30854	7.9453	7.9599	7.77849	7.39895	6.65786	9.2411	9.35488
Ubc/LIFAGKQLEDGRTLSDYNIQK	Ubc/LIFAGK(1)QLEDGRTLSDYNIQK	Ubc/LIFAGK(1)QLEDGRTLSDYNIQK	Ubc/LIFAGK(1)QLEDGRTLSDYNIQK	9.74017	10.5045	9.94798	10.0775	10.561	10.0698	10.9665	10.3449
Ubc/MQIFVKTLTGK	Ubc/MQIFVK(1)TLTGK	Ubc/MQIFVK(1)TLTGK		6.36754	7.40054	6.77817	7.26124	7.5731	7.24507
Ubc/TITLEVEPSDTIENVKAK	Ubc/TITLEVEPSDTIENVK(0.993)AK(0.007)	Ubc/TITLEVEPSDTIENVK(0.979)AK(0.021)	Ubc/TITLEVEPSDTIENVK(0.999)AK(0.001)	7.95671	0	7.95964	8.49973	8.25052	7.88211	8.81309	8.75374
Ubc/TLSDYNIQKESTLHLVLR	Ubc/TLSDYNIQK(1)ESTLHLVLR	Ubc/TLSDYNIQK(1)ESTLHLVLR	Ubc/TLSDYNIQK(1)ESTLHLVLR	9.36588	9.98753	9.55078	9.77746	9.93868	9.52673	10.5118	9.73678
Ubc/TLTGKTITLEVEPSDTIENVK		Ubc/TLTGK(1)TITLEVEPSDTIENVK	Ubc/TLTGK(1)TITLEVEPSDTIENVK				9.2294	9.57901	9.06937	10.1404	9.3449
Ubc/TLTGKTITLEVEPSDTIENVKAK	Ubc/TLTGK(1)TITLEVEPSDTIENVKAK			8.86002	9.72576	9.06051
Ube2n/ICLDILKDK		Ube2n/ICLDILK(0.249)DK(0.751)					6.77188	6.44764	7.13824
Ube2n/ICLDILKDKWSPALQIR	Ube2n/ICLDILK(0.984)DK(0.016)WSPALQIR	Ube2n/ICLDILK(0.999)DK(0.001)WSPALQIR	Ube2n/ICLDILK(0.985)DK(0.015)WSPALQIR	6.98159	6.80734	7.09837	8.34104	7.36378	8.08343	7.73446	8.44719
Ube2n/IYHPNVDKLGR	Ube2n/IYHPNVDK(1)LGR	Ube2n/IYHPNVDK(1)LGR	Ube2n/IYHPNVDK(1)LGR	6.20355	6.14953	6.40216	6.17252	0	6.42612	0	6.48734
Ube2v1/AATTGSGVKVPR	Ube2v1/AATTGSGVK(1)VPR	Ube2v1/AATTGSGVK(1)VPR	Ube2v1/AATTGSGVK(1)VPR	0	6.67001	0	5.8974	7.47698	0	7.29137	0
Ube3a/ALELYKINAK	Ube3a/ALELYK(0.997)INAK(0.003)	Ube3a/ALELYK(0.99)INAK(0.01)	Ube3a/ALELYK(0.971)INAK(0.029)	6.00809	6.3137	0	5.63846	7.02662	6.11261	6.99221	6.52949
Ube3c/FGGKDIPVTGANR	Ube3c/FGGK(1)DIPVTGANR	Ube3c/FGGK(1)DIPVTGANR	Ube3c/FGGK(1)DIPVTGANR	0	6.1972	0	0	6.66541	0	6.72956	0
Ube3c/LAYPETKPEVR		Ube3c/LAYPETK(1)PEVR	Ube3c/LAYPETK(1)PEVR				0	6.97125	0	7.2717	0
Ube3c/NYIYEDAYDKLSPENEPDLK	Ube3c/NYIYEDAYDK(1)LSPENEPDLK	Ube3c/NYIYEDAYDK(1)LSPENEPDLK		0	6.34412	0	0	6.72532	0
Uchl1/CFEKNEAIQAAHDSVAQEGQCR	Uchl1/CFEK(1)NEAIQAAHDSVAQEGQCR	Uchl1/CFEK(1)NEAIQAAHDSVAQEGQCR	Uchl1/CFEK(1)NEAIQAAHDSVAQEGQCR	0	6.7029	0	6.91065	7.57397	6.28858	8.05998	6.69367
Uchl1/FSAVALCKAA		Uchl1/FSAVALCK(1)AA					0	7.11284	0
Uchl1/QIEELKGQEVSPK	Uchl1/QIEELK(0.995)GQEVSPK(0.005)	Uchl1/QIEELK(1)GQEVSPK	Uchl1/QIEELK(1)GQEVSPK	0	6.4062	0	5.85025	7.18727	5.58431	7.12021	0
Uchl1/VLAKLGVAGQWR		Uchl1/VLAK(1)LGVAGQWR	Uchl1/VLAK(1)LGVAGQWR				0	6.08522	0	7.08629	0
Unc13a/DKTGSSDPYVTVQVGK		Unc13a/DK(1)TGSSDPYVTVQVGK	Unc13a/DK(1)TGSSDPYVTVQVGK				0	6.45746	0	6.53303	0
Unc13a/IPDAKGDDAWK		Unc13a/IPDAK(1)GDDAWK					0	6.25108	0
Unc13a/SNDEVAKEFVKLK	Unc13a/SNDEVAKEFVK(0.831)LK(0.169)			0	6.35856	0
Unc13a/TGSSDPYVTVQVGKTK		Unc13a/TGSSDPYVTVQVGK(0.36)TK(0.64)					0	6.48727	0
Unc13a/VWDEDDDIKSR	Unc13a/VWDEDDDIK(1)SR	Unc13a/VWDEDDDIK(1)SR	Unc13a/VWDEDDDIK(1)SR	0	6.68422	0	6.11076	7.15351	5.85798	7.20938	0
Unc13b/DKTGSSDPYVTVQVGK		Unc13b/DK(1)TGSSDPYVTVQVGK	Unc13b/DK(1)TGSSDPYVTVQVGK				0	6.45746	0	6.53303	0
Unc13b/TGSSDPYVTVQVGKTK		Unc13b/TGSSDPYVTVQVGK(0.36)TK(0.64)					0	6.48727	0
Unc13b/VWDEDDDIKSR	Unc13b/VWDEDDDIK(1)SR	Unc13b/VWDEDDDIK(1)SR	Unc13b/VWDEDDDIK(1)SR	0	6.68422	0	6.11076	7.15351	5.85798	7.20938	0
Unc13c/DKTGSSDPYVTVQVGK		Unc13c/DK(1)TGSSDPYVTVQVGK	Unc13c/DK(1)TGSSDPYVTVQVGK				0	6.45746	0	6.53303	0
Unc13c/VWDEDDDIKSR	Unc13c/VWDEDDDIK(1)SR	Unc13c/VWDEDDDIK(1)SR	Unc13c/VWDEDDDIK(1)SR	0	6.68422	0	6.11076	7.15351	5.85798	7.20938	0
Usp13/AFVSKSHPEFSSNR	Usp13/AFVSK(1)SHPEFSSNR			0	6.05591	0
Usp13/GLQPGEEELPDISPPIVIPDDSKDR		Usp13/GLQPGEEELPDISPPIVIPDDSK(1)DR	Usp13/GLQPGEEELPDISPPIVIPDDSK(1)DR				0	6.65416	0	6.70139	0
Usp13/KQDPDTWENEVPVSK	Usp13/K(1)QDPDTWENEVPVSK			0	5.8631	0
Usp5/ALIGKGHPEFSTNR	Usp5/ALIGK(1)GHPEFSTNR	Usp5/ALIGK(1)GHPEFSTNR	Usp5/ALIGK(1)GHPEFSTNR	0	6.24296	0	5.63917	7.22045	0	6.84815	0
Usp5/AQVPFSSCLEAYGAPEQVDDFWSTALQAKSVAVK		Usp5/AQVPFSSCLEAYGAPEQVDDFWSTALQAK(0.834)SVAVK(0.166)					0	7.41709	0
Usp5/CLATEKVK		Usp5/CLATEK(1)VK					6.16832	6.57831	5.54596
Usp5/DQALKALR		Usp5/DQALK(1)ALR					6.77758	7.17058	6.77488
Usp5/FASFPDYLVIQIKK	Usp5/FASFPDYLVIQIK(0.5)K(0.5)	Usp5/FASFPDYLVIQIK(0.5)K(0.5)	Usp5/FASFPDYLVIQIK(0.5)K(0.5)	6.22152	6.66931	6.62787	7.48893	7.49447	7.36607	7.6059	0
Usp5/HAFNLKQLDNPAR	Usp5/HAFNLK(1)QLDNPAR		Usp5/HAFNLK(1)QLDNPAR	6.07511	7.69525	6.49761				8.39622	6.47738
Usp5/IGEWELIQESGVPLKPLFGPGYTGIR	Usp5/IGEWELIQESGVPLK(1)PLFGPGYTGIR	Usp5/IGEWELIQESGVPLK(1)PLFGPGYTGIR	Usp5/IGEWELIQESGVPLK(1)PLFGPGYTGIR	0	7.93821	6.38719	7.19058	8.6022	6.82021	8.77832	0
Usp5/IPPCGWKCSK		Usp5/IPPCGWK(0.608)CSK(0.392)					0	7.11301	0
Usp5/KFTFGLDWVPK	Usp5/K(1)FTFGLDWVPK	Usp5/K(1)FTFGLDWVPK		6.22152	6.78495	6.62787	7.56151	7.60676	7.37346
Usp5/KQEVQAWDGEVR	Usp5/K(1)QEVQAWDGEVR	Usp5/K(1)QEVQAWDGEVR	Usp5/K(1)QEVQAWDGEVR	0	7.37037	0	0	7.56908	0	7.64855	0
Usp5/LGHGLLSGEYSKPALESGDGEQVPEQK			Usp5/LGHGLLSGEYSK(1)PALESGDGEQVPEQK							7.86416	0
Usp5/LGHGLLSGEYSKPALESGDGEQVPEQKEVQDGIAPR	Usp5/LGHGLLSGEYSK(1)PALESGDGEQVPEQK(1)EVQDGIAPR		Usp5/LGHGLLSGEYSKPALESGDGEQVPEQK(1)EVQDGIAPR	0	8.27974	0				7.48362	0
Usp5/QAEEEKVPLPELVR	Usp5/QAEEEK(1)VPLPELVR			0	7.04961	0
Usp5/RPKEEDTSAGTGDPPR		Usp5/RPK(1)EEDTSAGTGDPPR					0	6.23259	0
Usp5/SAAESISESVPVGPKVR	Usp5/SAAESISESVPVGPK(1)VR	Usp5/SAAESISESVPVGPK(1)VR	Usp5/SAAESISESVPVGPK(1)VR	0	7.4187	6.37845	0	7.5598	6.5536	7.88865	0
Usp5/VCASEKPPKDLGYIYFYQR		Usp5/VCASEK(0.977)PPK(0.023)DLGYIYFYQR					0	7.03003	0
Usp5/YVDKLEKIFQNAPTDPTQDFSTQVAK	Usp5/YVDK(0.5)LEK(0.5)IFQNAPTDPTQDFSTQVAK	Usp5/YVDK(0.5)LEK(0.5)IFQNAPTDPTQDFSTQVAK	Usp5/YVDK(0.037)LEK(0.963)IFQNAPTDPTQDFSTQVAK	6.41717	7.35149	6.85442	6.28366	7.12555	6.5141	7.56098	0
Vamp2/DQKLSELDDRADALQAGASQFETSAAK	Vamp2/DQK(1)LSELDDRADALQAGASQFETSAAK		Vamp2/DQK(1)LSELDDRADALQAGASQFETSAAK	6.31685	0	6.44515				0	6.65306
Vamp2/VNVDKVLER	Vamp2/VNVDK(1)VLER	Vamp2/VNVDK(1)VLER		0	6.04411	6.29656	6.84061	6.72345	6.61233
Vamp3/DQKLSELDDRADALQAGASQFETSAAK	Vamp3/DQK(1)LSELDDRADALQAGASQFETSAAK		Vamp3/DQK(1)LSELDDRADALQAGASQFETSAAK	6.31685	0	6.44515				0	6.65306
Vamp3/VNVDKVLER	Vamp3/VNVDK(1)VLER	Vamp3/VNVDK(1)VLER		0	6.04411	6.29656	6.84061	6.72345	6.61233
Vcpip1/AFLIEPEHVNTVGYGKDR	Vcpip1/AFLIEPEHVNTVGYGK(1)DR	Vcpip1/AFLIEPEHVNTVGYGK(1)DR		0	6.97519	0	0	6.9737	0
Vcpip1/AWGVPQDLIKK	Vcpip1/AWGVPQDLIK(0.399)K(0.601)			0	6.4827	0
Vcpip1/KNPDDYTPVNIDGAHAQR	Vcpip1/K(1)NPDDYTPVNIDGAHAQR			0	6.49056	0
Vcpip1/NHYIPLVGIKGAALPK		Vcpip1/NHYIPLVGIK(0.974)GAALPK(0.026)					0	6.57375	0
Vcpip1/SGSLLYLHDTLEDIKR	Vcpip1/SGSLLYLHDTLEDIK(1)R	Vcpip1/SGSLLYLHDTLEDIK(1)R		0	7.17026	0	0	6.20561	0
Vcpip1/SLQDKYLLR			Vcpip1/SLQDK(1)YLLR							6.90867	0
Vcpip1/SSGDYSATFLPGLIPAEKCTGR	Vcpip1/SSGDYSATFLPGLIPAEK(1)CTGR	Vcpip1/SSGDYSATFLPGLIPAEK(1)CTGR	Vcpip1/SSGDYSATFLPGLIPAEK(1)CTGR	0	7.0003	0	0	7.67404	0	7.91811	0
Vcpip1/TGVIGVQPEEVTAAAKK	Vcpip1/TGVIGVQPEEVTAAAK(0.5)K(0.5)	Vcpip1/TGVIGVQPEEVTAAAK(0.5)K(0.5)	Vcpip1/TGVIGVQPEEVTAAAK(0.5)K(0.5)	0	7.16182	0	0	7.20758	0	7.56284	0
Vcpip1/VGDVQGQELESQLPTKIILTGQK	Vcpip1/VGDVQGQELESQLPTK(0.495)IILTGQK(0.505)	Vcpip1/VGDVQGQELESQLPTK(0.998)IILTGQK(0.002)	Vcpip1/VGDVQGQELESQLPTK(0.959)IILTGQK(0.041)	0	7.11498	0	0	6.9997	0	7.65704	0
Vdac1/AVPPTYADLGKSAR		Vdac1/AVPPTYADLGK(1)SAR	Vdac1/AVPPTYADLGK(1)SAR				6.39646	6.36461	6.93245	0	6.6866
Vdac1/DVFTKGYGFGLIK	Vdac1/DVFTK(0.999)GYGFGLIK(0.001)	Vdac1/DVFTK(1)GYGFGLIK	Vdac1/DVFTK(1)GYGFGLIK	6.33449	0	6.36356	7.10588	6.25481	6.34384	0	7.40004
Vdac1/LTFDSSFSPNTGKK	Vdac1/LTFDSSFSPNTGK(0.038)K(0.962)	Vdac1/LTFDSSFSPNTGK(0.771)K(0.229)		0	5.76864	6.05568	0	6.39498	6.24423
Vdac1/NVNAGGHKLGLGLEFQA	Vdac1/NVNAGGHK(1)LGLGLEFQA	Vdac1/NVNAGGHK(1)LGLGLEFQA	Vdac1/NVNAGGHK(1)LGLGLEFQA	7.79978	7.74503	8.02825	8.63709	8.22508	8.30604	8.92674	8.85557
Vdac1/TKSENGLEFTSSGSANTETTK		Vdac1/TK(1)SENGLEFTSSGSANTETTK					5.85117	0	0
Vdac2/DIFNKGFGFGLVK		Vdac2/DIFNK(1)GFGFGLVK					0	6.57066	6.65281
Vdac2/SFNAGGHKLGLALELEA	Vdac2/SFNAGGHK(1)LGLALELEA	Vdac2/SFNAGGHK(1)LGLALELEA	Vdac2/SFNAGGHK(1)LGLALELEA	0	5.89997	6.2183	7.80494	7.39721	7.51609	8.05618	8.11025
Vdac3/NFNAGGHKVGLGFELEA	Vdac3/NFNAGGHK(1)VGLGFELEA	Vdac3/NFNAGGHK(1)VGLGFELEA	Vdac3/NFNAGGHK(1)VGLGFELEA	7.46795	7.3019	7.61863	8.31605	8.25986	8.09107	8.74967	8.68659
Vps37a/SASSSAAGSPAGLTSLQQQKQR	Vps37a/SASSSAAGSPAGLTSLQQQK(1)QR	Vps37a/SASSSAAGSPAGLTSLQQQK(1)QR	Vps37a/SASSSAAGSPAGLTSLQQQK(1)QR	0	6.42446	0	0	6.61557	0	7.07405	0
Wdr7/KLPAAEGVGKGTYTVSR	Wdr7/KLPAAEGVGK(1)GTYTVSR			0	5.95619	0
Wdr7/LNIWNIADIAEKQEADEGLK	Wdr7/LNIWNIADIAEK(0.97)QEADEGLK(0.03)	Wdr7/LNIWNIADIAEK(0.999)QEADEGLK(0.001)	Wdr7/LNIWNIADIAEK(0.979)QEADEGLK(0.021)	6.50162	0	6.73656	7.0421	7.0904	6.83278	6.61018	0
Ywhab/NLLSVAYKNVVGAR	Ywhab/NLLSVAYK(1)NVVGAR	Ywhab/NLLSVAYK(1)NVVGAR	Ywhab/NLLSVAYK(1)NVVGAR	7.12626	7.51677	7.30112	7.67523	7.74505	7.44273	8.39428	8.14041
Ywhab/QTTVSNSQQAYQEAFEISKK	Ywhab/QTTVSNSQQAYQEAFEISK(0.5)K(0.5)		Ywhab/QTTVSNSQQAYQEAFEISK(0.711)K(0.289)	0	6.78291	0				7.56157	0
Ywhab/TMDKSELVQK	Ywhab/TMDK(1)SELVQK	Ywhab/TMDK(1)SELVQK	Ywhab/TMDK(1)SELVQK	0	5.70798	0	0	6.71715	0	6.93505	0
Ywhab/TMDKSELVQKAK		Ywhab/TMDKSELVQK(0.997)AK(0.003)	Ywhab/TMDKSELVQK(0.992)AK(0.008)				6.78135	7.07795	6.92618	7.86993	7.57663
Ywhab/VISSIEQKTER		Ywhab/VISSIEQK(1)TER	Ywhab/VISSIEQK(1)TER				6.19181	7.27793	5.97204	7.20189	0
Ywhab/YLSEVASGENKQTTVSNSQQAYQEAFEISK		Ywhab/YLSEVASGENK(1)QTTVSNSQQAYQEAFEISK	Ywhab/YLSEVASGENK(1)QTTVSNSQQAYQEAFEISK				0	6.82602	0	7.27836	0
Ywhab/YLSEVASGENKQTTVSNSQQAYQEAFEISKK	Ywhab/YLSEVASGENK(1)QTTVSNSQQAYQEAFEISKK			0	6.70227	0
Ywhag/NLLSVAYKNVVGAR	Ywhag/NLLSVAYK(1)NVVGAR	Ywhag/NLLSVAYK(1)NVVGAR	Ywhag/NLLSVAYK(1)NVVGAR	7.12626	7.51677	7.30112	7.67523	7.74505	7.44273	8.39428	8.14041
Ywhag/VDREQLVQKAR	Ywhag/VDREQLVQK(1)AR	Ywhag/VDREQLVQK(1)AR	Ywhag/VDREQLVQK(1)AR	7.923	7.92039	8.05584	8.36566	8.31731	8.33371	8.81427	8.79569
Ywhag/VISSIEQKTSADGNEK	Ywhag/VISSIEQK(0.752)TSADGNEK(0.248)	Ywhag/VISSIEQK(0.356)TSADGNEK(0.644)	Ywhag/VISSIEQK(1)TSADGNEK	0	5.95657	5.75593	0	6.10585	5.08668	6.80793	0
Ywhag/YLAEVATGEKR		Ywhag/YLAEVATGEK(1)R					0	6.62261	0
Ywhah/NLLSVAYKNVVGAR	Ywhah/NLLSVAYK(1)NVVGAR	Ywhah/NLLSVAYK(1)NVVGAR	Ywhah/NLLSVAYK(1)NVVGAR	7.12626	7.51677	7.30112	7.67523	7.74505	7.44273	8.39428	8.14041
Ywhah/YLAEVASGEKK		Ywhah/YLAEVASGEK(0.436)K(0.564)					0	6.46624	0
Ywhaz/GIVDQSQQAYQEAFEISKK			Ywhaz/GIVDQSQQAYQEAFEISK(0.5)K(0.5)							7.15619	0
Ywhaz/KGIVDQSQQAYQEAFEISK		Ywhaz/K(1)GIVDQSQQAYQEAFEISK					6.10527	5.89044	6.15667
Ywhaz/MDKNELVQKAK	Ywhaz/MDKNELVQK(0.974)AK(0.026)	Ywhaz/MDKNELVQK(1)AK	Ywhaz/MDKNELVQK(0.987)AK(0.013)	5.73619	5.60979	6.12074	6.91075	7.11247	6.83241	7.4647	7.78007
Ywhaz/NLLSVAYKNVVGAR	Ywhaz/NLLSVAYK(1)NVVGAR	Ywhaz/NLLSVAYK(1)NVVGAR	Ywhaz/NLLSVAYK(1)NVVGAR	7.12626	7.51677	7.30112	7.67523	7.74505	7.44273	8.39428	8.14041
Ywhaz/VVSSIEQKTEGAEKK	Ywhaz/VVSSIEQK(0.001)TEGAEK(0.561)K(0.438)			0	5.67139	0
Ywhaz/YLAEVAAGDDKK	Ywhaz/YLAEVAAGDDK(0.381)K(0.619)	Ywhaz/YLAEVAAGDDK(0.854)K(0.146)	Ywhaz/YLAEVAAGDDK(0.408)K(0.592)	6.55252	0	6.69429	6.78746	6.63158	6.65846	7.29299	7.07954
Ywhaz/YLAEVAAGDDKKGIVDQSQQAYQEAFEISK			Ywhaz/YLAEVAAGDDK(0.5)K(0.5)GIVDQSQQAYQEAFEISK							7.23004	0
Zwint/ADAEKNAVAEK		Zwint/ADAEK(1)NAVAEK					0	6.39185	0
Zwint/ADAEKNAVAEKNNAVATK	Zwint/ADAEKNAVAEK(0.994)NNAVATK(0.006)	Zwint/ADAEKNAVAEK(0.998)NNAVATK(0.002)	Zwint/ADAEKNAVAEK(0.887)NNAVATK(0.112)	0	6.58554	0	0	6.60652	0	7.15259	0
Zwint/LDGSHQELETLKQQAGQEQEK	Zwint/LDGSHQELETLK(1)QQAGQEQEK	Zwint/LDGSHQELETLK(0.989)QQAGQEQEK(0.011)	Zwint/LDGSHQELETLK(0.999)QQAGQEQEK(0.001)	0	6.10796	0	0	6.70797	0	6.45114	0
Zwint/NNAVATKEVLAEAAAILEPVGLQEEAELPAK		Zwint/NNAVATK(0.997)EVLAEAAAILEPVGLQEEAELPAK(0.003)	Zwint/NNAVATK(1)EVLAEAAAILEPVGLQEEAELPAK				0	6.55385	0	7.11869	0

## Sheet: Tab3- Ub proteins
PROTEIN MASTERLIST	MS1 contra (log abundance)	MS1 ipsi (log abundance)	MS1 sham (log abundance)	MS2 contra (log abundance)	MS2 ipsi (log abundance)	MS2 sham (log abundance)	MS3 ipsi (log abundance)	MS3 sham (log abundance)
Abce1	0	6.20814	0	0	6.43048	0	6.66174	0
Abcf2	0	6.58659	0	0	7.00136	0	7.64199	0
Abhd6	0	6.11516	0	0	6.30842	0	6.9057	0
Ablim1	6.2091	6.59187	6.14607	6.51501	6.30935	5.73098	7.26484	0
Abr	0	6.79965	0	0	7.25015	0	7.31244	0
Acta1	7.02066	7.02989	7.2052	7.90463	7.86421	7.89414	8.57209	8.3516
Acta2	7.08761	7.09684	7.24756	7.90463	7.86421	7.89414	8.57209	8.3516
Actb	7.04321	7.0662	7.16176	7.75234	7.7067	7.73401	8.43746	8.21777
Actbl2	0	0	5.94631	7.46324	7.04434	7.22727	6.99603	7.42579
Actc1	7.02066	7.02989	7.2052	7.90463	7.86421	7.89414	8.57209	8.3516
Actg1	7.04321	7.0662	7.16176	7.75234	7.7067	7.73401	8.43746	8.21777
Actg2	7.08761	7.09684	7.24756	7.90463	7.86421	7.89414	8.57209	8.3516
Actn1	6.66171	5.2573	6.63759	7.18714	6.94608	7.10087	7.70606	7.30309
Actn2	6.24581	0	0	7.28978	7.12996	7.19379	7.44863	7.15291
Actn4	6.83749	6.55287	6.70317	7.04347	6.71698	7.02654	7.41487	7.22204
Adgrb1	6.22011	6.83539	6.32983	6.40853	6.94176	6.6788	7.44956	6.78177
Adgrb3	0	6.74221	0	0	7.09823	0	7.50113	0
Agap2	0	6.88321	0	5.17679	7.11211	0	7.45333	0
Ak1	0	6.9234	0	0	6.92806	0	7.86849	0
Ak5	5.17273	6.75565	0	0	7.14126	5.44879	7.74641	0
Aldh3b1	6.53642	0	6.37676	6.85955	0	6.9347	0	7.47227
Aldoa	5.90751	6.62955	5.83201	0	6.73177	5.90234	7.13859	0
Aldoart2	5.90751	6.62955	5.83201	0	6.73177	5.90234	7.13859	0
Ank2	6.38279	5.76971	6.47862	7.24345	6.13866	6.9496	6.28881	7.50877
Ank3	7.00575	6.58745	7.03388	6.8881	5.88996	6.5563	7.27702	6.53511
Anks1b	6.1531	7.30934	6.07488	6.61041	7.54492	6.68779	8.10309	6.86767
Anp32e	0	6.47784	0	0	6.96399	0	6.98997	0
Apba2	0	6.43527	0	0	6.84065	0	6.81617	0
Apbb1	0	6.16083	0	0	6.93114	0	6.79355	0
Arc	5.91017	7.22639	6.39532	7.32914	7.78547	6.57782	7.15675	6.84963
Arfgap1	0	7.26119	0	0	7.28931	0	7.97519	0
Arhgef2	0	7.25322	0	0	6.96876	0	7.02584	0
Arl8b	6.37361	6.48339	6.12924	6.58982	6.70623	6.72766	7.3134	6.32652
Armc6	0	6.77159	0	0	7.22733	0	7.54477	0
Arpc1a	6.09335	0	0	7.24678	6.90482	6.84944	0	6.18121
Atp1a1	6.55027	6.59755	6.66242	6.50516	7.33408	7.47929	6.18462	0
Atp1a2	6.5691	6.83672	6.76706	6.89852	7.19223	7.27398	6.48565	0
Atp1a3	6.34855	6.30095	6.53655	6.98772	7.00134	7.20261	6.74561	6.68854
Atp2b1	6.21244	5.85732	6.18606	6.70147	6.19897	6.6676	7.12732	7.15491
Atp2b2	6.25138	5.64939	6.25215	6.7853	6.184	6.68491	7.12732	7.15491
Atp2b3	6.15947	5.98226	6.15845	6.79332	6.5	6.8333	7.12732	7.15491
Atp2b4	5.50138	5.77189	5.83236	6.72376	0	6.50261	7.21775	0
Atxn10	6.45378	0	6.80225	7.31404	0	6.01469	7.62281	7.45222
Baiap2	5.88251	6.18574	5.17378	6.53288	6.82845	6.46214	7.63384	6.53829
Basp1	6.54997	0	6.30105	6.63355	6.15997	6.23319	6.5243	6.98121
Bcor	7.10428	7.2577	7.14727	8.28246	7.71084	7.95131	8.18546	8.33634
Bcorl1	7.10428	7.2577	7.14727	8.28246	7.71084	7.95131	8.18546	8.33634
Bcr	0	6.29091	0	0	6.9609	0	7.42334	0
Begain	4.8281	6.48529	5.13214	5.24615	6.84953	4.58385	7.23405	5.62401
Birc6	6.67995	6.14659	6.87548	7.25537	6.44655	7.40703	6.38491	5.85443
Brsk1	0	7.40033	0	0	7.29817	0	8.15948	0
Bsn	0	6.98139	5.46684	6.63471	7.73553	5.89978	7.86493	0
Cacna1b	6.76241	6.53811	6.88862	7.22953	6.62577	7.07602	7.10965	7.08095
Camk1d	0	7.19107	0	0	7.40293	0	7.78526	0
Camk2a	6.52852	8.84789	6.61004	7.17994	9.04243	6.91704	9.60324	7.17885
Camk2b	5.68672	8.33248	5.92145	6.92506	8.69081	6.13189	9.1621	6.81342
Camk2d	6.18957	8.59763	6.21354	7.02029	8.92338	6.55622	9.59931	7.02239
Camk2g	5.96547	8.60837	6.04484	7.04701	8.81628	6.20899	9.42629	6.97988
Camk4	0	7.12207	0	0	7.50512	0	7.80654	0
Camkk1	0	6.66716	0	0	6.97215	0	6.81155	0
Camkv	0	7.14733	0	5.56415	7.53144	5.41425	8.12366	0
Capza1	7.34563	7.17484	7.35465	7.9026	7.58111	7.70383	7.39426	7.5034
Capza2	7.34563	7.17484	7.35465	7.9026	7.58111	7.70383	7.39426	7.5034
Caskin1	5.23794	6.83618	0	0	7.19693	0	7.42125	0
Cbr1	0	7.21964	0	0	7.40037	0	7.8691	0
Cdk16	0	6.68902	4.56657	5.18307	7.27996	0	7.68088	0
Cdk17	0	6.71932	0	5.48409	7.45148	0	7.68088	0
Cdk18	0	6.65882	0	5.75128	7.34244	0	7.60794	5.7358
Cdk5	0	6.70484	5.86234	5.95757	7.3297	5.85378	7.61899	6.39859
Cep170b	0	6.25127	0	0	6.55386	0	6.81441	0
Cfl1	5.7866	6.6035	0	6.49387	6.91722	6.05496	6.51797	6.82626
Chic1	7.26855	7.01662	7.20577	7.63017	7.58564	7.32891	7.9099	7.60846
Chic2	6.56364	0	6.69706	7.39752	6.60342	7.11853	6.3662	7.27593
Ckb	0	7.89007	0	5.50192	7.94281	0	8.58214	6.25933
Cldn11	7.80509	7.00869	7.57594	7.72933	7.65808	7.69607	8.48718	8.56581
Cltc	6.01288	6.05508	6.52666	7.19439	6.91486	7.09319	6.21869	6.85852
Clvs2	0	6.70052	0	0	7.02311	0	7.53571	0
Cmip	6.55743	6.51407	6.65031	7.61264	6.30023	6.99474	6.67264	6.5519
Cnksr2	5.27347	6.74969	5.33826	6.02862	7.33609	5.46315	8.07176	0
Cnp	7.17947	7.00434	7.13597	7.81768	7.58866	7.76918	7.86233	7.92035
Cnrip1	0	6.40524	0	0	7.06659	0	7.37532	0
Coil	6.1917	7.09806	0	0	6.89545	0	7.15725	0
Coro2b	5.74217	5.96972	5.65245	5.89136	0	0	0	6.5106
Cpne6	0	6.47644	0	0	6.78721	4.89306	7.00565	0
Csde1	0	6.36136	0	0	7.10738	0	7.54538	0
Ctnnd2	6.74013	6.62539	6.79459	7.94264	7.81865	7.76629	7.97147	6.70969
Cul9	0	6.9348	0	0	6.97278	0	7.2315	0
Cyp46a1	0	6.87889	0	0	7.12143	0	6.95233	0
D1Pas1	6.67856	6.79033	0	5.4326	7.08336	4.67505	7.19029	0
Ddx3x	6.58165	6.70889	0	5.36565	7.0503	4.60811	7.19029	0
Ddx3y	6.79553	6.68805	0	5.62042	7.03736	4.67505	7.22096	5.4868
Ddx5	0	6.26496	0	0	6.71853	0	6.99148	0
Dgkb	0	7.24249	0	4.77277	7.26171	0	7.65139	0
Dgkh	0	6.80945	0	0	6.48576	0	6.77902	0
Dlg1	6.30777	7.36146	6.56494	7.22971	7.94157	7.13527	8.68292	7.07002
Dlg2	6.47769	7.34518	6.55152	7.02709	7.64203	6.89401	8.24101	6.97825
Dlg3	0	6.24067	0	5.49835	6.56969	0	6.67941	0
Dlg4	6.95622	7.85532	6.91666	7.5231	7.88363	7.3402	8.64391	7.80771
Dlgap1	5.51582	7.34974	0	6.12494	7.29574	5.43515	7.65817	6.10007
Dlgap2	5.49976	7.13904	5.33969	6.08924	7.14772	6.03816	7.50387	5.87342
Dlgap3	6.03257	7.30628	5.91937	6.23164	7.50039	4.80266	7.73376	6.23627
Dlgap4	5.67243	7.33614	5.7548	6.05334	7.58777	5.86269	8.21176	6.70226
Dmwd	0	6.40948	0	0	6.89163	0	6.88861	0
Dnajc7	0	6.20512	0	0	6.49003	0	6.89022	0
Dusp3	0	7.07838	0	6.04499	7.77296	0	7.44088	0
Dynll1	5.86262	6.54371	0	6.36407	6.76768	6.16881	6.7974	5.74497
Eef1a1	0	6.89902	4.59116	5.29558	6.82955	0	7.96422	6.28086
Eef1a2	0	6.78258	4.89218	0	6.47132	0	8.24822	6.75798
Eef2	0	5.54041	5.29662	6.48356	6.73781	6.57859	7.22484	0
Efhd2	6.93162	6.50691	6.54424	7.19068	6.70437	6.69711	6.98712	7.14458
Eif4a1	5.94472	7.41762	0	5.85848	7.42052	0	7.83001	5.70655
Eif4a2	5.64369	7.1421	0	6.15951	7.5817	0	8.03463	6.00758
Eif4a3	5.94472	7.41762	0	6.15951	7.5817	0	8.03463	6.00758
Eif4a3l1	5.94472	7.41762	0	6.15951	7.5817	0	8.03463	6.00758
Elavl4	0	0	6.6159	6.75082	0	6.45212	0	0
Elfn2	0	6.85276	0	5.9998	7.09559	5.49915	7.48223	6.54715
Elmo2	0	6.27696	0	0	6.52661	0	6.96588	0
Epb41l1	0	7.1416	0	0	7.5054	0	7.84671	0
Eps15l1	0	6.0943	5.82467	0	6.3033	6.24087	6.88837	0
Etl4	0	6.79825	0	0	7.1108	0	7.68036	0
Faim2	6.3134	5.71527	6.56854	6.60592	6.09541	6.59857	7.40567	7.69431
Fam81a	6.85116	7.62169	6.71938	7.26478	7.57375	6.86886	8.19922	7.4837
Farp1	0	6.61836	5.89321	6.14705	7.07423	5.9257	7.36906	5.43302
Fasn	6.34635	0	6.70533	7.18021	6.64526	7.00029	7.11787	6.89
Fkbp8	0	6.2236	0	0	7.00952	0	6.90821	0
Gabra1	6.45873	7.00171	6.60826	6.18281	6.58426	6.49049	7.61252	6.67665
Gapdh	6.26361	7.1721	6.43354	6.85943	7.55672	6.82114	7.96278	7.09747
Gfap	0	0	6.2205	7.30093	6.90087	7.08374	7.53236	7.37431
Gja1	6.19978	7.3166	6.29546	7.12484	7.38316	7.15209	7.49796	6.99299
Gm15294	0	7.51112	6.66659	7.23241	7.9764	7.07954	8.2086	7.15658
Gm17087	6.4884	6.51746	6.45665	7.52593	7.28899	7.29986	0	6.53637
Gm3839	6.40974	7.31591	6.56414	6.91626	7.61718	6.87819	8.10469	7.22349
Gm49325	5.21847	6.84505	0	0	7.16014	5.4798	7.32871	0
Gm5580	5.94472	7.41762	0	6.15951	7.5817	0	8.03463	6.00758
Gm8797	9.10589	9.83007	9.29596	9.4671	9.84939	9.37928	10.3847	9.79719
Gnai1	6.28052	7.50205	0	6.79909	7.32773	6.30195	7.70594	6.69777
Gnai2	6.28052	7.50205	0	6.45242	7.42725	5.77777	7.83088	6.82271
Gnai3	6.28052	7.50205	0	6.62851	7.57448	5.95386	7.83088	6.82271
Gnal	6.45661	7.65056	0	6.62851	7.57448	5.95386	7.86423	6.98363
Gnao1	6.73431	7.49246	6.54271	7.10982	7.72616	6.87468	8.07121	7.15875
Gnas	6.45661	7.65056	0	6.62851	7.57448	5.95386	7.86423	6.98363
Gnat1	6.45661	7.65056	0	6.62851	7.57448	5.95386	7.86423	6.98363
Gnat2	6.45661	7.65056	0	6.62851	7.57448	5.95386	7.86423	6.98363
Gnat3	6.45661	7.65056	0	6.62851	7.57448	5.95386	7.86423	6.98363
Gnb1	6.60324	6.57789	6.40945	7.70629	7.16278	7.0857	7.36819	7.23903
Gnb2	6.97566	6.95241	7.0412	8.15381	7.68789	7.67186	7.41367	7.40679
Gpsm1	0	6.46797	4.81225	0	6.52966	0	7.04591	0
Grasp	0	6.67414	0	0	6.29822	0	6.69362	0
Gria2	5.95538	6.82589	0	0	6.8719	0	7.58253	0
Gria3	6.13515	7.09762	5.93712	6.8422	7.47451	6.7074	7.78031	6.69494
Grin1	6.43232	7.0837	6.25799	6.75364	7.37041	6.74451	8.41972	0
Grin2a	5.98972	7.04779	6.24925	6.75192	7.20481	6.36214	7.75419	6.41159
Grin2b	6.42551	7.32007	6.19546	6.57713	7.23597	6.49175	7.56722	7.01177
Gripap1	0	6.20209	0	0	7.01482	0	7.36758	0
Gsto1	5.43826	6.91233	0	0	7.12636	0	7.72103	0
H1f2	0	5.78479	5.9565	6.33312	6.42559	6.32599	6.41788	6.73227
H1f3	0	5.24791	5.99266	6.50922	6.5623	6.50209	0	7.0333
H1f4	5.23261	5.90293	6.01525	6.37608	6.38645	6.47896	0	6.81
H1f6	0	5.424	6.0506	6.50922	6.5623	6.50209	0	7.0333
H2bc1	7.79061	7.43117	7.47816	7.98183	7.42602	7.98726	7.92116	8.1175
H2bc12	7.79061	7.43117	7.47816	7.77723	7.19335	7.83295	7.92116	8.1175
H2bc14	7.79061	7.43117	7.47816	7.98183	7.42602	7.98726	7.92116	8.1175
H2bc3	7.79061	7.43117	7.47816	7.98183	7.42602	7.98726	7.92116	8.1175
H2bc9	7.79061	7.43117	7.47816	7.98183	7.42602	7.98726	7.92116	8.1175
H2bu1-ps	7.79061	7.43117	7.47816	7.98183	7.42602	7.98726	7.92116	8.1175
H2bu2	7.79061	7.43117	7.47816	7.98183	7.42602	7.98726	7.92116	8.1175
Hdac11	6.63921	5.93808	6.65579	6.76896	6.20226	6.80048	0	7.14082
Hdlbp	0	6.61849	0	0	6.52228	0	6.91094	0
Hecw1	0	6.92863	0	5.2799	7.2006	0	7.76396	0
Hist1h2bc; Hist1h2bg; Hist1h2be	7.79061	7.43117	7.47816	7.98183	7.42602	7.98726	7.92116	8.1175
Hist1h2bl; Hist1h2bn; Hist1h2bf; Hist1h2bj	7.79061	7.43117	7.47816	7.98183	7.42602	7.98726	7.92116	8.1175
Hist1h2bp	7.79061	7.43117	7.47816	7.98183	7.42602	7.98726	7.92116	8.1175
Hist1h2bq	7.79061	7.43117	7.47816	7.75066	7.18914	7.81621	7.92116	8.1175
Hist2h2bb	7.79061	7.43117	7.47816	7.98183	7.42602	7.98726	7.92116	8.1175
Hk1	6.49189	6.37951	5.93391	7.55317	7.09649	7.61901	6.51803	8.01242
Hnrnpa0	0	6.6586	0	0	7.2535	0	7.71174	0
Hnrnpa1	0	6.4697	0	0	6.99232	0	7.26847	0
Hnrnpc	0	6.38821	0	0	7.45871	0	7.84847	0
Hnrnpf	0	6.43302	0	0	7.03186	0	7.41025	0
Hnrnph1	0	7.10204	0	0	6.73724	0	7.6494	0
Hnrnph2	0	7.0129	0	0	7.25288	0	7.71202	0
Hnrnpm	0	7.04123	0	0	7.12267	0	7.28272	0
Hnrnpu	5.53377	6.77749	5.74044	5.89499	7.35936	5.82721	7.91435	5.44782
Hnrnpul2	0	6.67066	0	0	7.39329	0	7.64829	7.16155
Hpca	0	6.547	0	5.66784	7.38437	4.95697	7.86191	0
Hpcal1	0	6.547	0	5.84393	7.49417	5.13306	7.86191	0
Hpcal4	0	6.55382	0	0	7.07653	0	7.83474	0
Hspa12a	0	6.72849	0	4.54566	6.95354	0	7.54824	0
Hspa4l	0	6.46273	0	0	6.7717	0	7.40242	5.27418
Hspa8	6.50044	6.6102	6.47471	6.63879	6.27819	6.83625	7.20302	6.92373
[truncated: 179 more rows]

## Sheet: Tab4- P peptides
PEPTIDE MASTERLIST	Positions in Master Proteins	Annotated Sequence	Modifications in Master Proteins	MS1 contra (log abundance)	MS1 ipsi (log abundance)	MS1 sham (log abundance)	MS2 contra (log abundance)	MS2 ipsi (log abundance)	MS2 sham (log abundance)	MS3 ipsi (log abundance)	MS3 sham (log abundance)
[truncated: 857 more rows]
