# Supplementary material for: Post-ischemic ubiquitination at the postsynaptic density reversibly influences the activity of ischemia-relevant kinases
Source: Commun Biol. 2024 Mar 13;7:321. doi: 10.1038/s42003-024-06009-8 (PMC10937959; doi:10.1038/s42003-024-06009-8)
Supplement: Supplementary file 5 — Supplementary Data 2 [file 42003_2024_6009_MOESM5_ESM.xlsx]

## Sheet: Sheet1
Functional annotation of proteins with increased post-ischemic ubiquitination (in alphabetical order).
Gene name and Association	Description	Entrez Gene ID
cytoskeletal proteins
Cep170b	centrosomal protein 170B	217882
Dynll1	dynein light chain LC8-type 1	56455
Elmo2	engulfment and cell motility 2	140579
Epb4.1l1	erythrocyte membrane protein band 4.1 like 1	13821
Map1b	microtubule-associated protein 1B	17755
Mapre2	microtubule-associated protein, RP/EB family, member 2	212307
Phactr1	phosphatase and actin regulator 1	218194
Syne1	spectrin repeat containing, nuclear envelope 1	64009
Tubb2a	tubulin, beta 2A class IIA	22151
Tubb4b	tubulin, beta 4B class IVB	227613
Tubb5	tubulin, beta 5 class I	22154
G-proteins /GTP regulators
Abr	active BCR-related gene	109934
Agap2	ArfGAP with GTPase domain, ankyrin repeat and PH domain 2	216439
Arfgap1	ADP-ribosylation factor GTPase activating protein 1	228998
Arhgef2	rho/rac guanine nucleotide exchange factor (GEF) 2	16800
Bcr	BCR activator of RhoGEF and GTPase	110279
Farp1	FERM, RhoGEF (Arhgef) and pleckstrin domain protein 1 (chondrocyte-derived)	223254
Gnai1	guanine nucleotide binding protein (G protein), alpha inhibiting 1	14677
Gnai2	guanine nucleotide binding protein (G protein), alpha inhibiting 2	14678
Gnai3	guanine nucleotide binding protein (G protein), alpha inhibiting 3	14679
Gnal	guanine nucleotide binding protein, alpha stimulating, olfactory type	14680
Gnao1	guanine nucleotide binding protein, alpha O	14681
Gnas	GNAS (guanine nucleotide binding protein, alpha stimulating) complex locus	14683
Gnat1	guanine nucleotide binding protein, alpha transducing 1	14685
Gnat2	guanine nucleotide binding protein, alpha transducing 2	14686
Gnat3	guanine nucleotide binding protein, alpha transducing 3	242851
Gpsm1	G-protein signalling modulator 1 (AGS3-like, C. elegans)	67839
Iqgap2	IQ motif containing GTPase activating protein 2	544963
Iqsec1	IQ motif and Sec7 domain 1	232227
Iqsec2	IQ motif and Sec7 domain 2	245666
Kalrn	kalirin, RhoGEF kinase	545156
Psd	pleckstrin and Sec7 domain containing	73728
Rasal2	RAS protein activator like 2	226525
Rasgrf1	RAS protein-specific guanine nucleotide-releasing factor 1	19417
Rasgrp2	RAS, guanyl releasing protein 2	19395
Syngap1	synaptic Ras GTPase activating protein 1 homolog (rat)	240057
kinases /phosphatases
Ak1	adenylate kinase 1	11636
Ak5	adenylate kinase 5	229949
Brsk1	BR serine/threonine kinase 1	381979
Camk1d	calcium/calmodulin-dependent protein kinase ID	227541
Camk2a	calcium/calmodulin-dependent protein kinase II alpha	12322
Camk2b	calcium/calmodulin-dependent protein kinase II, beta	12323
Camk2d	calcium/calmodulin-dependent protein kinase II, delta	108058
Camk2g	calcium/calmodulin-dependent protein kinase II gamma	12325
Camk4	calcium/calmodulin-dependent protein kinase IV	12326
Camkk1	calcium/calmodulin-dependent protein kinase kinase 1, alpha	55984
Camkv	CaM kinase-like vesicle-associated	235604
Cdk16	cyclin-dependent kinase 16	18555
Cdk17	cyclin-dependent kinase 17	237459
Cdk18	cyclin-dependent kinase 18	18557
Cdk5	cyclin-dependent kinase 5	12568
Ckb	creatine kinase, brain	12709
Dgkb	diacylglycerol kinase, beta	217480
Dgkh	diacylglycerol kinase, eta	380921
Dusp3	dual specificity phosphatase 3 (vaccinia virus phosphatase VH1-related)	72349
Itpka	inositol 1,4,5-trisphosphate 3-kinase A	228550
Itpkb	inositol 1,4,5-trisphosphate 3-kinase B	320404
Map4k3	mitogen-activated protein kinase kinase kinase kinase 3	225028
Mast3	microtubule associated serine/threonine kinase 3	546071
Mtmr6	myotubularin related protein 6	219135
Ntrk2	neurotrophic tyrosine kinase, receptor, type 2	18212
Pnck	pregnancy upregulated non-ubiquitously expressed CaM kinase	93843
Ppp2cb	protein phosphatase 2 (formerly 2A), catalytic subunit, beta isoform	19053
Prkca	protein kinase C, alpha	18750
Prkcb	protein kinase C, beta	18751
Prkcg	protein kinase C, gamma	18752
Pten	phosphatase and tensin homolog	19211
Ptk2b	PTK2 protein tyrosine kinase 2 beta	19229
Stk39	serine/threonine kinase 39	53416
metabolic enzymes
Abhd6	abhydrolase domain containing 6	66082
Cbr1	carbonyl reductase 1	12408
Cyp46a1	cytochrome P450, family 46, subfamily a, polypeptide 1	13116
Gapdh	glyceraldehyde-3-phosphate dehydrogenase	14433
Gsto1	glutathione S-transferase omega 1	14873
Hdlbp	high density lipoprotein (HDL) binding protein	110611
Nmral1	NmrA-like family domain containing 1	67824
Pgam2	phosphoglycerate mutase 2	56012
Srr	serine racemase	27364
Tpi1	triosephosphate isomerase 1	21991
other proteins /proteins with unknown function
Abcf2	ATP-binding cassette, sub-family F (GCN20), member 2	27407
Anks1b	ankyrin repeat and sterile alpha motif domain containing 1B	77531
Armc6	armadillo repeat containing 6	76813
Cpne6	copine VI	12891
Dmwd	dystrophia myotonica-containing WD repeat motif	13401
Etl4	enhancer trap locus 4	208618
Fam81a	family with sequence similarity 81, member A	76886
Gm15294	predicted gene 15294	666488
Gm3839	predicted pseudogene 3839	100042427
Gm49325	predicted gene, 49325
Gm8797	predicted pseudogene 8797	667759
Hpca	hippocalcin	15444
Lzts1	leucine zipper, putative tumor suppressor 1	211134
Mpp1	membrane protein, palmitoylated	17524
Mtfr1l	mitochondrial fission regulator 1-like	76824
Nap1l1	nucleosome assembly protein 1-like 1	53605
Phf24	PHD finger protein 24	230085
Pin1rt1	protein (peptidyl-prolyl cis/trans isomerase) NIMA-interacting 1, retrogene 1	241593
Prickle2	prickle planar cell polarity protein 2	243548
Rufy3	RUN and FYVE domain containing 3	52822
Zwint	ZW10 interactor	52696
other signaling proteins
Cnksr2	connector enhancer of kinase suppressor of Ras 2	245684
Cnrip1	cannabinoid receptor interacting protein 1	380686
Hpcal1	hippocalcin-like 1	53602
Hpcal4	hippocalcin-like 4	170638
Nyap1	neuronal tyrosine-phosphorylated phosphoinositide 3-kinase adaptor 1	243300
Pea15a	phosphoprotein enriched in astrocytes 15A	18611
Srcin1	SRC kinase signaling inhibitor 1	56013
Tollip	toll interacting protein	54473
proteins regulating protein homeostasis
Anp32e	acidic (leucine-rich) nuclear phosphoprotein 32 family, member E	66471
Cul9	cullin 9	78309
Dnajc7	DnaJ heat shock protein family (Hsp40) member C7	56354
Fkbp8	FK506 binding protein 8	14232
Hecw1	HECT, C2 and WW domain containing E3 ubiquitin protein ligase 1	94253
Hspa12a	heat shock protein 12A	73442
Hspa4l	heat shock protein 4 like	18415
Kxd1	KxDL motif containing 1	75620
Lrsam1	leucine rich repeat and sterile alpha motif containing 1	227738
Nub1	negative regulator of ubiquitin-like proteins 1	53312
Nudcd2	NudC domain containing 2	52653
Nudcd3	NudC domain containing 3	209586
Rps27a	ribosomal protein S27A	78294
Sumo2	small ubiquitin-like modifier 2	170930
Sumo3	small ubiquitin-like modifier 3	20610
Trim28	tripartite motif-containing 28	21849
Trim9	tripartite motif-containing 9	94090
Uba52	ubiquitin A-52 residue ribosomal protein fusion product 1	22186
Ubb	ubiquitin B	22187
Ubc	ubiquitin C	22190
Ube2v1	ubiquitin-conjugating enzyme E2 variant 1	66589
Ube3c	ubiquitin protein ligase E3C	100763
Usp13	ubiquitin specific peptidase 13 (isopeptidase T-3)	72607
Usp5	ubiquitin specific peptidase 5 (isopeptidase T)	22225
Vcpip1	valosin containing protein (p97)/p47 complex interacting protein 1	70675
receptors /channels
Adgrb1	adhesion G protein-coupled receptor B1	107831
Adgrb3	adhesion G protein-coupled receptor B3	210933
Gria2	glutamate receptor, ionotropic, AMPA2 (alpha 2)	14800
Gria3	glutamate receptor, ionotropic, AMPA3 (alpha 3)	53623
Grin1	glutamate receptor, ionotropic, NMDA1 (zeta 1)	14810
Grin2a	glutamate receptor, ionotropic, NMDA2A (epsilon 1)	14811
Grin2b	glutamate receptor, ionotropic, NMDA2B (epsilon 2)	14812
Nr3c1	nuclear receptor subfamily 3, group C, member 1	14815
proteins involved in RNA and protein synthesis
Abce1	ATP-binding cassette, sub-family E (OABP), member 1	24015
Apbb1	amyloid beta (A4) precursor protein-binding, family B, member 1	11785
Coil	coilin	12812
Csde1	cold shock domain containing E1, RNA binding	229663
Ddx5	DEAD box helicase 5	13207
Hnrnpa0	heterogeneous nuclear ribonucleoprotein A0	77134
Hnrnpa1	heterogeneous nuclear ribonucleoprotein A1	15382
Hnrnpc	heterogeneous nuclear ribonucleoprotein C	15381
Hnrnpf	heterogeneous nuclear ribonucleoprotein F	98758
Hnrnph1	heterogeneous nuclear ribonucleoprotein H1	59013
Hnrnph2	heterogeneous nuclear ribonucleoprotein H2	56258
Hnrnpm	heterogeneous nuclear ribonucleoprotein M	76936
Hnrnpu	heterogeneous nuclear ribonucleoprotein U	51810
Hnrnpul2	heterogeneous nuclear ribonucleoprotein U-like 2	68693
Matr3	matrin 3	17184
Mrtfb	myocardin related transcription factor B	239719
Nab2	Ngfi-A binding protein 2	17937
Nacc1	nucleus accumbens associated 1, BEN and BTB (POZ) domain containing	66830
Pabpc4	poly(A) binding protein, cytoplasmic 4	230721
Pcif1	phosphorylated CTD interacting factor 1	228866
Pelo	pelota mRNA surveillance and ribosome rescue factor	105083
Prpf3	pre-mRNA processing factor 3	70767
Purb	purine rich element binding protein B	19291
Rtca	RNA 3'-terminal phosphate cyclase	66368
Tardbp	TAR DNA binding protein	230908
scaffolding /clustering proteins
Begain	brain-enriched guanylate kinase-associated	380785
Caskin1	CASK interacting protein 1	268932
Dlg1	discs large MAGUK scaffold protein 1	13383
Dlg2	discs large MAGUK scaffold protein 2	23859
Dlg3	discs large MAGUK scaffold protein 3	53310
Dlg4	discs large MAGUK scaffold protein 4	13385
Dlgap1	DLG associated protein 1	224997
Dlgap2	DLG associated protein 2	244310
Dlgap3	DLG associated protein 3	242667
Dlgap4	DLG associated protein 4	228836
Lrrc7	leucine rich repeat containing 7	242274
Mpp2	membrane protein, palmitoylated 2 (MAGUK p55 subfamily member 2)	50997
Pclo	piccolo (presynaptic cytomatrix protein)	26875
Shank1	SH3 and multiple ankyrin repeat domains 1	243961
Shank2	SH3 and multiple ankyrin repeat domains 2	210274
Sorbs2	sorbin and SH3 domain containing 2	234214
trafficking /transport proteins
Apba2	amyloid beta (A4) precursor protein-binding, family A, member 2	11784
Clvs2	clavesin 2	215890
Grasp	trafficking regulator and scaffold protein tamalin	56149
Gripap1	GRIP1 associated protein 1	54645
Lin7a	lin-7 homolog A (C. elegans)	108030
Napa	N-ethylmaleimide sensitive fusion protein attachment protein alpha	108124
Napb	N-ethylmaleimide sensitive fusion protein attachment protein beta	17957
Nsf	N-ethylmaleimide sensitive fusion protein	18195
Rab11fip5	RAB11 family interacting protein 5 (class I)	52055
Snap47	synaptosomal-associated protein, 47	67826
Snx3	sorting nexin 3	54198
Stam	signal transducing adaptor molecule (SH3 domain and ITAM motif) 1	20844
Unc13a	unc-13 homolog A	382018
Unc13b	unc-13 homolog B	22249
Unc13c	unc-13 homolog C	208898
Vps37a	vacuolar protein sorting 37A	52348
