# Supplementary material for: Post-ischemic ubiquitination at the postsynaptic density reversibly influences the activity of ischemia-relevant kinases
Source: Commun Biol. 2024 Mar 13;7:321. doi: 10.1038/s42003-024-06009-8 (PMC10937959; doi:10.1038/s42003-024-06009-8)
Supplement: Supplementary file 6 — Supplementary Data 3 [file 42003_2024_6009_MOESM6_ESM.xlsx]

## Sheet: Fig. 1b
	raw data Li-Cor Image Studio
	ubiquitin					tubulin
	sham	slice1	88.331			sham	slice1	211.795
		slice2	86.081				slice2	111.661
		slice3	117.905				slice3	219.964
		slice4	121.166				slice4	237.893
		slice5	127.746				slice5	252.114
		slice6	131.883				slice6	240.42
	ipsi	slice1	197.406	214.197		ipsi	slice1	205.286	178.866
		slice2	251.413	251.158			slice2	194.679	214.643
		slice3	251.574	254.236			slice3	201.223	237.616
		slice4	254.553	250.935			slice4	205.955	201.714
		slice5	252.725	251.117			slice5	247.011	254.875
		slice6	239.292	190.222			slice6	247.477	198.682

## Sheet: Fig. 1c
	GLOBAL PROTEOME - LOG-TRANSFORMED										UBIQUITINATED PROTEOME - LOG-TRANSFORMED
	Gene Symbol	MS1 ipsi	MS2 ipsi	MS3 ipsi	MS1 sham	MS2 sham	MS3 sham	MS1 contra	MS2 contra		Gene Symbol/Peptide	MS1 ipsi	MS2 ipsi	MS3 ipsi	MS1 sham	MS2 sham	MS3 sham	MS1 contra	MS2 contra
	Abcf2	4.78022	4.89907	4.99214	4.69804	4.89498	4.84563	4.4769	5.18733		Abce1/GSELQNYFTKILEDDLK		6.43048	6.66174		0	0		0
	Abcf2	4.97105	5.02621	5.25307	4.88277	4.95904	5.00334	4.63169	5.10698		Abce1/INKLNSIKDVEQK	5.56518			0			0
	Ablim1	4.92537	5.14079	5.33252	5.04183	5.00741	5.28364	4.47631	5.21384		Abce1/LKPDEGGEVPVLNVSYKPQKISPK	6.45672			0			0
	Ablim1	4.96756	4.97739	5.27708	5.02502	5.11418	5.25775	4.49255	5.19684		Abcf2/LVDEEPQLTKR	6.10765			0			0
	Ablim1	5.17551	5.15613	5.4452	5.25147	5.29774	5.43514	4.77032	5.43634		Abcf2/SKLVDEEPQLTK	6.18777			0			0
	Ablim1	5.17714	5.24277	5.50451	5.2749	5.38189	5.50043	4.62823	5.32656		Abcf2/YGLTGKQQVSPIR	6.9424	7.20621	7.64199	0	0	0	0	0
	Ablim1	5.40137	5.54894	5.77762	5.58173	5.54308	5.68927	4.98351	5.57164		Abcf2/YYTGNYDQYVKTR		6.6005			0			0
	Ablim1	5.47676	5.53807	5.8217	5.62186	5.63039	5.78255	5.1002	5.52902		Abhd6/FKVPQQILQGLVDVR		6.26503	6.87437		0	0		0
	Ablim1	5.6303	5.65969	5.92814	5.74133	5.68255	5.92574	5.36959	5.84235		Abhd6/LKELEESAAIQK	5.77735	6.34786		0	0		0	0
	Ablim1	5.84767	5.98012	6.1788	5.90008	6.03056	6.12126	5.57656	6.05584		Abhd6/VPTQIIWGKQDQVLDVSGADILAK	6.30285		6.93492	0		0	0
	Ablim1	6.00762	5.90492	6.15655	6.03076	6.01439	6.22637	5.38778	5.87261		Ablim1/AIYDIERPDLITYEPFYTSGYEDKQER	6.58744			6.4471			6.51013
	Abr	4.51472	4.54926	4.99463	4.18563	4.09878	4.3981	0	4.21484		Ablim1/CGEPCKGEVLR		6.30865			6.03201			6.65802
	Abr	4.69011	4.71256	5.12431	4.52473	4.55541	4.73089	4.11833	4.53642		Ablim1/DGSPYCEKDYQGLFGVK		6.31006			0			6.30036
	Abr	4.98935	5.04887	5.23414	5.0904	5.06726	5.18535	4.69594	5.0777		Ablim1/VDNEILDYKDLAAIPK	6.59625		7.26484	0		0	0
	Abr	5.09107	5.27108	5.59787	5.1763	5.35137	5.31448	4.86064	5.38654		Abr/AFVDNYKVALETAEK			7.14289			0
	Abr	5.15513	5.26043	5.51508	5.15752	5.29645	5.39238	4.95083	5.36652		Abr/CSQSNNQFQKISEELK	6.79355	7.55717	7.0291	0	0	0	0	0
	Abr	5.24468	5.37815	5.99831	4.93077	5.50233	5.41877	4.72704	5.34807		Abr/ISEELKVK		6.62719			0			0
	Abr	5.66725	5.58889	5.86826	5.23045	5.5165	5.52485	4.90919	5.47873		Abr/LASQLGVYKAFVDNYK		6.92138			0			0
	Abr	5.81595	5.74906	6.06845	5.53875	5.68775	5.75857	5.02449	5.588		Abr/STLVLHDLLKHTPVDHPDYPLLQDALR	7.02625			0			0
	Abr	5.8887	5.86	6.20458	5.70969	5.81793	5.94344	5.40413	5.93516		Abr/VALETAEKCSQSNNQFQK	6.31679	7.3522	7.5683	0	0	0	0	0
	Acta1	4.58862	4.67722	4.95309	4.74438	4.88943	4.70879	4.39259	4.73477		Acta1/DLTDYLMKILTER	0	7.04434	6.99603	5.94631	7.22727	7.42579	0	7.46324
	Acta1	4.81676	5.00381	5.42343	4.92216	5.19915	5.32406	4.76119	5.17258		Acta1/DSYVGDEAQSKR	6.51746	7.28899	0	6.45665	7.29986	6.53637	6.4884	7.52593
	Acta1	4.82152	4.96045	5.00544	4.93883	5.0798	5.10096	4.25797	5.03997		Acta1/EITALAPSTMKIK	7.75345	8.33596	8.81976	7.90435	8.34873	8.52106	0	7.82841
	Acta1	5.06134	5.23241	5.47854	5.2838	5.40302	5.46984	4.83598	5.27864		Acta1/HQGVMVGMGQKDSYVGDEAQSK			0			7.37484
	Acta1	5.30805	5.41248	5.70319	5.40383	5.4351	5.6349	5.36741	5.43066		Acta1/HQGVMVGMGQKDSYVGDEAQSKR	5.94069			6.19401			0
	Acta1	5.37963	5.55744	5.42914	5.60245	5.43878	5.66744	5.07944	5.42467		Acta1/MQKEITALAPSTMK	5.82694			5.83525			0
	Acta1	5.47689	5.57802	5.60037	5.71174	5.65572	5.75081	5.02478	5.56394		Acta1/YPIEHGIITNWDDMEKIWHHTFYNELR	0			6.79088			0
	Acta1	5.69028	5.90291	5.89094	5.87956	5.82433	5.94848	5.11585	5.73021		Acta2/DLTDYLMKILTER	0	7.04434	6.99603	5.94631	7.22727	7.42579	0	7.46324
	Acta1	5.76467	5.88902	6.34825	5.82563	5.88614	6.0566	5.39291	6.02144		Acta2/DSYVGDEAQSKR	6.51746	7.28899	0	6.45665	7.29986	6.53637	6.4884	7.52593
	Acta1	5.83122	5.82096	6.35534	5.90959	6.03113	6.32402	5.61222	5.90505		Acta2/EITALAPSTMKIK	7.75345	8.33596	8.81976	7.90435	8.34873	8.52106	0	7.82841
	Acta1	5.85311	6.00561	6.10199	6.0553	6.06904	6.15397	5.44849	6.0898		Acta2/HQGVMVGMGQKDSYVGDEAQSK			0			7.37484
	Acta1	6.01941	6.09325	6.47119	6.02747	6.17129	6.35434	6.00877	6.12581		Acta2/HQGVMVGMGQKDSYVGDEAQSKR	5.94069			6.19401			0
	Acta1	6.06055	6.08768	6.45644	6.21843	6.27536	6.41186	5.70789	6.1525		Acta2/MQKEITALAPSTMK	5.82694			5.83525			0
	Acta1	6.28825	6.37066	6.70621	6.45226	6.45612	6.75734	5.95442	6.40002		Actb/DLTDYLMKILTER	0	7.04434	6.99603	5.94631	7.22727	7.42579	0	7.46324
	Acta1	6.42014	6.52915	6.828	6.57943	6.62742	6.79201	6.23912	6.62318		Actb/DSYVGDEAQSKR	6.51746	7.28899	0	6.45665	7.29986	6.53637	6.4884	7.52593
	Acta1	7.05748	7.07522	7.23378	7.19262	7.10629	7.33558	6.56983	7.05865		Actb/EITALAPSTMKIK	7.75345	8.33596	8.81976	7.90435	8.34873	8.52106	0	7.82841
	Acta1	7.06606	6.97532	7.37195	7.19095	7.08113	7.4383	6.53918	7.02951		Actb/HQGVMVGMGQKDSYVGDEAQSK			0			7.37484
	Acta1	7.26694	7.16521	7.60654	7.38131	7.32558	7.71422	6.81836	7.22024		Actb/HQGVMVGMGQKDSYVGDEAQSKR	5.94069			6.19401			0
	Acta1	7.26954	7.24569	7.5044	7.40683	7.30001	7.63467	6.64449	7.27607		Actb/KDLYANTVLSGGTTMYPGIADR	6.58395	6.86401	6.66988	6.23882	6.18602	0	6.10103	6.54856
	Acta1	7.30509	7.19234	7.7066	7.41519	7.35999	7.71381	6.71824	7.2891		Actb/MQKEITALAPSTMK	5.82694			5.83525			0
	Acta1	7.37816	7.27768	7.81765	7.56163	7.47318	7.85502	6.47085	7.38059		Actb/VAPEEHPVLLTEAPLNPKANR	7.15682	6.73846	7.65689	6.91765	7.00869	7.50883	7.13659	7.16307
	Acta1	7.38718	7.2957	7.93117	7.4685	7.56276	7.95534	6.75176	7.49628		Actbl2/DLTDYLMKILTER	0	7.04434	6.99603	5.94631	7.22727	7.42579	0	7.46324
	Acta1	7.41288	7.19329	7.53126	7.44846	7.32441	7.74482	6.92067	7.33224		Actc1/DLTDYLMKILTER	0	7.04434	6.99603	5.94631	7.22727	7.42579	0	7.46324
	Acta1	7.48363	7.45177	7.71395	7.65826	7.54625	7.87329	7.03181	7.50213		Actc1/DSYVGDEAQSKR	6.51746	7.28899	0	6.45665	7.29986	6.53637	6.4884	7.52593
	Acta1	7.67953	7.61038	8.04364	7.78565	7.69824	8.07569	7.18534	7.73713		Actc1/EITALAPSTMKIK	7.75345	8.33596	8.81976	7.90435	8.34873	8.52106	0	7.82841
	Acta1	8.06111	8.14894	8.66975	8.28087	8.4175	8.7046	7.34473	8.23134		Actc1/HQGVMVGMGQKDSYVGDEAQSK			0			7.37484
	Acta1	8.22466	8.11551	8.59667	8.37778	8.24922	8.61588	7.61669	8.16411		Actc1/HQGVMVGMGQKDSYVGDEAQSKR	5.94069			6.19401			0
	Acta2	4.58862	4.67722	4.95309	4.74438	4.88943	4.70879	4.39259	4.73477		Actc1/MQKEITALAPSTMK	5.82694			5.83525			0
	Acta2	4.81676	5.00381	5.42343	4.92216	5.19915	5.32406	4.76119	5.17258		Actc1/YPIEHGIITNWDDMEKIWHHTFYNELR	0			6.79088			0
	Acta2	4.82152	4.96045	5.00544	4.93883	5.0798	5.10096	4.25797	5.03997		Actg1/DLTDYLMKILTER	0	7.04434	6.99603	5.94631	7.22727	7.42579	0	7.46324
	Acta2	5.06134	5.23241	5.47854	5.2838	5.40302	5.46984	4.83598	5.27864		Actg1/DSYVGDEAQSKR	6.51746	7.28899	0	6.45665	7.29986	6.53637	6.4884	7.52593
	Acta2	5.2404	5.3321	5.48742	5.41436	5.4424	5.51557	5.07423	5.44334		Actg1/EITALAPSTMKIK	7.75345	8.33596	8.81976	7.90435	8.34873	8.52106	0	7.82841
	Acta2	5.30805	5.41248	5.70319	5.40383	5.4351	5.6349	5.36741	5.43066		Actg1/HQGVMVGMGQKDSYVGDEAQSK			0			7.37484
	Acta2	5.37963	5.55744	5.42914	5.60245	5.43878	5.66744	5.07944	5.42467		Actg1/HQGVMVGMGQKDSYVGDEAQSKR	5.94069			6.19401			0
	Acta2	5.47689	5.57802	5.60037	5.71174	5.65572	5.75081	5.02478	5.56394		Actg1/KDLYANTVLSGGTTMYPGIADR	6.58395	6.86401	6.66988	6.23882	6.18602	0	6.10103	6.54856
	Acta2	5.69028	5.90291	5.89094	5.87956	5.82433	5.94848	5.11585	5.73021		Actg1/MQKEITALAPSTMK	5.82694			5.83525			0
	Acta2	5.76467	5.88902	6.34825	5.82563	5.88614	6.0566	5.39291	6.02144		Actg1/VAPEEHPVLLTEAPLNPKANR	7.15682	6.73846	7.65689	6.91765	7.00869	7.50883	7.13659	7.16307
	Acta2	5.83122	5.82096	6.35534	5.90959	6.03113	6.32402	5.61222	5.90505		Actg2/DLTDYLMKILTER	0	7.04434	6.99603	5.94631	7.22727	7.42579	0	7.46324
	Acta2	5.85311	6.00561	6.10199	6.0553	6.06904	6.15397	5.44849	6.0898		Actg2/DSYVGDEAQSKR	6.51746	7.28899	0	6.45665	7.29986	6.53637	6.4884	7.52593
	Acta2	6.01941	6.09325	6.47119	6.02747	6.17129	6.35434	6.00877	6.12581		Actg2/EITALAPSTMKIK	7.75345	8.33596	8.81976	7.90435	8.34873	8.52106	0	7.82841
	Acta2	6.06055	6.08768	6.45644	6.21843	6.27536	6.41186	5.70789	6.1525		Actg2/HQGVMVGMGQKDSYVGDEAQSK			0			7.37484
	Acta2	6.26508	6.36044	6.74162	6.36489	6.53846	6.68127	5.9081	6.48598		Actg2/HQGVMVGMGQKDSYVGDEAQSKR	5.94069			6.19401			0
	Acta2	6.28825	6.37066	6.70621	6.45226	6.45612	6.75734	5.95442	6.40002		Actg2/MQKEITALAPSTMK	5.82694			5.83525			0
	Acta2	6.42014	6.52915	6.828	6.57943	6.62742	6.79201	6.23912	6.62318		Actn1/CQKICDQWDNLGALTQK		0			0			6.554
	Acta2	6.71765	6.62187	7.20755	6.81202	6.80603	7.16083	6.17759	6.68121		Actn1/HRPELIDYGKLR	5.2573			6.63759			6.66171
	Acta2	7.05748	7.07522	7.23378	7.19262	7.10629	7.33558	6.56983	7.05865		Actn1/VQEKCQLEINFNTLQTK		7.24711	7.70606		7.4019	7.30309		7.43444
	Acta2	7.06606	6.97532	7.37195	7.19095	7.08113	7.4383	6.53918	7.02951		Actn2/QSILAIQNEVEKVIQSYSIR	0	6.96903	6.72974	0	6.77949	6.92145	6.24581	7.07133
	Acta2	7.26954	7.24569	7.5044	7.40683	7.30001	7.63467	6.64449	7.27607		Actn2/VQEKCQLEINFNTLQTK		7.24711	7.70606		7.4019	7.30309		7.43444
	Acta2	7.37816	7.27768	7.81765	7.56163	7.47318	7.85502	6.47085	7.38059		Actn4/DDPVTNLNNAFEVAEKYLDIPK		6.55491			6.76501			6.81821
	Acta2	7.38718	7.2957	7.93117	7.4685	7.56276	7.95534	6.75176	7.49628		Actn4/IAESNHIKLSGSNPYTTVTPQIINSK	6.70064	5.9245	7.05721	6.96912	7.00484	7.18585	7.13021	6.80219
	Acta2	7.41288	7.19329	7.53126	7.44846	7.32441	7.74482	6.92067	7.33224		Actn4/KDDPVTNLNNAFEVAEKYLDIPK	6.75555	6.59823	7.19728	6.36035	7.05941	7.16394	6.59623	7.18041
	Acta2	7.48363	7.45177	7.71395	7.65826	7.54625	7.87329	7.03181	7.50213		Actn4/VHKPPKVQEK		0			5.71768			0
	Acta2	7.67953	7.61038	8.04364	7.78565	7.69824	8.07569	7.18534	7.73713		Actn4/VQEKCQLEINFNTLQTK		7.24711	7.70606		7.4019	7.30309		7.43444
	Acta2	8.06111	8.14894	8.66975	8.28087	8.4175	8.7046	7.34473	8.23134		Adgrb1/AQEKALDTSYVILPTATATLRPKPK	6.45858			0			0
	Acta2	8.22466	8.11551	8.59667	8.37778	8.24922	8.61588	7.61669	8.16411		Adgrb1/DKAPKSSFIGDGDIFK	7.35218	7.33512	7.10415	6.92133	6.98854	6.75878	6.83886	6.88566
	Actb	4.58862	4.67722	4.95309	4.74438	4.88943	4.70879	4.39259	4.73477		Adgrb1/LAKGPPPTFNSLPANVSK	6.50932			0			0
	Actb	4.99238	4.85395	5.05473	5.0777	4.72246	4.9959	4.58102	4.9157		Adgrb1/SSFIGDGDIFKK	6.20423	6.66298		0	0		0	0
	Actb	5.37963	5.55744	5.42914	5.60245	5.43878	5.66744	5.07944	5.42467		Adgrb1/YPGGPLPDFPNHSLTLKK	6.60426	0	7.6395	6.36968	6.66086	6.80359	6.1461	0
	Actb	5.69028	5.90291	5.89094	5.87956	5.82433	5.94848	5.11585	5.73021		Adgrb3/ISLNDDEEEKGTNPEGLSYSTLPGNVISK	6.87334	7.09823		0	0		0	0
	Actb	5.83122	5.82096	6.35534	5.90959	6.03113	6.32402	5.61222	5.90505		Adgrb3/TAVKNFMASELDDNVGLSR	6.55345		7.50113	0		0	0
	Actb	5.92804	5.87191	6.05975	5.96859	5.81918	6.06677	5.53538	5.90041		Agap2/AKYEQLLFLAPLGTTEEPLGR	6.97413	7.19673	7.47145	0	0	0	0	0
	Actb	6.01047	6.11254	6.33381	6.00462	6.12966	6.50594	5.46687	6.17482		Agap2/FISGIFTKSTGGPPGPGPLPGPQGLSSSSGSR	6.76667		7.13754	0		0	0
	Actb	6.01941	6.09325	6.47119	6.02747	6.17129	6.35434	6.00877	6.12581		Agap2/KLSTPSKTEGSAVQAEAK		5.96565			0			0
	Actb	6.03631	6.11257	6.11069	6.17687	6.07482	6.19551	5.57704	6.05835		Agap2/LSLWAAPPGPPLSGGLSPDSKPGGAPSSSR		7.31203			0			0
	Actb	6.28825	6.37066	6.70621	6.45226	6.45612	6.75734	5.95442	6.40002		Agap2/LSTPSKTEGSAVQAEAK		7.07515	7.80256		0	0		5.95494
	Actb	6.42014	6.52915	6.828	6.57943	6.62742	6.79201	6.23912	6.62318		Agap2/LSTPSKTEGSAVQAEAKR			7.02596			0
	Actb	6.44144	6.58126	6.86446	6.61864	6.68404	6.80851	6.21569	6.66826		Agap2/LSWPESEGKPR	6.32611	6.83989		0	0		0	0
	Actb	6.95654	7.01699	7.18732	7.06915	7.03375	7.28733	6.48433	7.08178		Agap2/SGNSLNKEWK			6.76573			0
	Actb	6.97246	6.92963	7.2694	7.08782	7.02346	7.28212	6.46256	6.95133		Agap2/TSPKAVVNSQEWTLSR	7.12005	7.33644	7.67348	0	0	0	0	0
	Actb	7.05748	7.07522	7.23378	7.19262	7.10629	7.33558	6.56983	7.05865		Ak1/EVKQGEEFEQK		6.51374			0			0
	Actb	7.06606	6.97532	7.37195	7.19095	7.08113	7.4383	6.53918	7.02951		Ak1/IIFVVGGPGSGKGTQCEK	6.66388	7.13618	7.90743	0	0	0	0	0
	Actb	7.12048	7.1273	7.61329	7.191	7.1917	7.52023	6.78821	7.16397		Ak1/IVQKYGYTHLSTGDLLR	7.11434			0			0
	Actb	7.14211	7.10216	7.26366	7.29192	7.13472	7.44934	6.70038	7.16658		Ak1/RLETYYNATEPVISFYDKR	6.87652			0			0
	Actb	7.22696	7.21064	7.62491	7.25631	7.35626	7.66698	6.5932	7.20591		Ak5/AEQQGRPDDNLKATQR	5.7849			0			0
	Actb	7.26954	7.24569	7.5044	7.40683	7.30001	7.63467	6.64449	7.27607		Ak5/EAMVASLGNTKGFLIDGYPR		7.1905			6.40303			0
	Actb	7.30509	7.19234	7.7066	7.41519	7.35999	7.71381	6.71824	7.2891		Ak5/IILVIGGPGSGKGTQSLK	7.22008	7.08906	7.27335	0	0	0	0	0
	Actb	7.37816	7.27768	7.81765	7.56163	7.47318	7.85502	6.47085	7.38059		Ak5/IITNGELAPQETTITEIKQK		7.45033	8.05388		0	0		0
	Actb	7.38718	7.2957	7.93117	7.4685	7.56276	7.95534	6.75176	7.49628		Ak5/LAEKYGFTHLSTGELLR		7.32954	7.37803		0	0		0
	Actb	7.41288	7.19329	7.53126	7.44846	7.32441	7.74482	6.92067	7.33224		Ak5/LAEKYGFTHLSTGELLRQELTSESER	6.78798			0			0
	Actb	7.48363	7.45177	7.71395	7.65826	7.54625	7.87329	7.03181	7.50213		Ak5/LVNFKQNAAPLVK	6.79262		8.01678	0		0	0
	Actb	7.67953	7.61038	8.04364	7.78565	7.69824	8.07569	7.18534	7.73713		Ak5/MNTNDAKEYLAR	6.04321	6.71417	7.04324	0	0	0	0	0
	Actb	8.06111	8.14894	8.66975	8.28087	8.4175	8.7046	7.34473	8.23134		Ak5/RAEQQGRPDDNLKATQR		7.37793	7.63985		0	0		0
	Actb	8.22466	8.11551	8.59667	8.37778	8.24922	8.61588	7.61669	8.16411		Ak5/VKWDTFVSQEKK	6.84203			0			6.01783
	Actb	8.27404	8.33019	8.76582	8.46094	8.41207	8.82867	7.89609	8.28267		Ak5/WDTFVSQEKK		6.98191			0			0
	Actbl2	4.77907	4.95104	5.19463	4.7511	4.89704	4.96606	4.58708	5.11421		Aldh3b1/ATEKILAEVLPR	0	0	0	6.37676	6.9347	7.47227	6.53642	6.85955
	Actbl2	5.37963	5.55744	5.42914	5.60245	5.43878	5.66744	5.07944	5.42467		Aldoa/GILAADESTGSIAKR	6.62955	6.73177		5.83201	5.90234		5.90751	0
	Actbl2	5.77448	5.85401	6.1125	5.83388	5.90795	6.06922	5.51152	5.89477		Aldoa/IVAPGKGILAADESTGSIAK			7.13859			0
	Actbl2	6.01941	6.09325	6.47119	6.02747	6.17129	6.35434	6.00877	6.12581		Aldoart2/GILAADESTGSIAKR	6.62955	6.73177		5.83201	5.90234		5.90751	0
	Actbl2	6.28825	6.37066	6.70621	6.45226	6.45612	6.75734	5.95442	6.40002		Aldoart2/IVAPGKGILAADESTGSIAK			7.13859			0
	Actbl2	6.44144	6.58126	6.86446	6.61864	6.68404	6.80851	6.21569	6.66826		Ank2/AGNLDKVVEYLK	5.68429			6.94168			6.88389
	Actbl2	7.05748	7.07522	7.23378	7.19262	7.10629	7.33558	6.56983	7.05865		Ank2/IENPNSLQDQSHALLKY	0			6.06767			6.13716
	Actbl2	7.26954	7.24569	7.5044	7.40683	7.30001	7.63467	6.64449	7.27607		Ank2/IENPNSLQDQSHALLKYWLER		0			0			7.13107
	Actbl2	7.38718	7.2957	7.93117	7.4685	7.56276	7.95534	6.75176	7.49628		Ank2/IKQDSNLIGPEGGVLSSTVVSQVQAVFPEGALTKR	0			6.61216			0
	Actbl2	7.41288	7.19329	7.53126	7.44846	7.32441	7.74482	6.92067	7.33224		Ank2/ILGNKATFSPIVTLEPR	0	0	6.58984	0	6.8393	6.63464	6.2858	7.01578
	Actbl2	7.48363	7.45177	7.71395	7.65826	7.54625	7.87329	7.03181	7.50213		Ank2/KDDTKSAALLLQNDHNADVQSK	0			6.33788			6.31099
	Actbl2	8.22466	8.11551	8.59667	8.37778	8.24922	8.61588	7.61669	8.16411		Ank2/KGFTPLHVAAKYGSLDVAK	6.5606			6.59378			6.35234
	Actc1	4.58862	4.67722	4.95309	4.74438	4.88943	4.70879	4.39259	4.73477		Ank2/NGYTPLHIAAKK	0			5.98453			6.21648
	Actc1	4.81676	5.00381	5.42343	4.92216	5.19915	5.32406	4.76119	5.17258		Ank2/VLVKEGANINAQSQNGFTPLYMAAQENHIDVVK		6.51303	0		7.47677	7.77977		7.5225
	Actc1	4.82152	4.96045	5.00544	4.93883	5.0798	5.10096	4.25797	5.03997		Ank2/VVEYLKGGIDINTCNQNGLNALHLAAK		6.35515			6.883			7.48269
	Actc1	5.06134	5.23241	5.47854	5.2838	5.40302	5.46984	4.83598	5.27864		Ank2/YGSLDVAKLLLQR		6.13245			0			0
	Actc1	5.30805	5.41248	5.70319	5.40383	5.4351	5.6349	5.36741	5.43066		Ank3/ALDYIKNGVDVNICNQNGLNALHLASK		0			6.59572			7.18994
	Actc1	5.37963	5.55744	5.42914	5.60245	5.43878	5.66744	5.07944	5.42467		Ank3/DGKNATTDALTSVLTK		6.27142			5.82426			5.69542
	Actc1	5.47689	5.57802	5.60037	5.71174	5.65572	5.75081	5.02478	5.56394		Ank3/HKLANPPPMVEGEGLASR	5.88165	0	0	6.20284	6.83395	6.83614	6.13644	6.71346
	Actc1	5.69028	5.90291	5.89094	5.87956	5.82433	5.94848	5.11585	5.73021		Ank3/IYKDVSENGLGR		6.30378			0			0
	Actc1	5.76467	5.88902	6.34825	5.82563	5.88614	6.0566	5.39291	6.02144		Ank3/KDDTKAAALLLQNDTNADVESK	6.25912			5.92933			0
	Actc1	5.83122	5.82096	6.35534	5.90959	6.03113	6.32402	5.61222	5.90505		Ank3/LGKADIVQQLLQQGASPNAATTSGYTPLHLAAR	7.09262		7.57805	0		0	0
	Actc1	5.85311	6.00561	6.10199	6.0553	6.06904	6.15397	5.44849	6.0898		Ank3/NGYTPLHIAAKK	0			5.98453			6.21648
	Actc1	6.01941	6.09325	6.47119	6.02747	6.17129	6.35434	6.00877	6.12581		Ank3/SGLTPLHVAAHYDNQKVALLLLDQGASPHAAAK	6.64184	0		7.70455	6.81744		7.67807	7.24281
	Actc1	6.06055	6.08768	6.45644	6.21843	6.27536	6.41186	5.70789	6.1525		Anks1b/FIDAANKNIIAEHEIR	7.11598			0			5.5849
	Actc1	6.26508	6.36044	6.74162	6.36489	6.53846	6.68127	5.9081	6.48598		Anks1b/GINTKYETTIF	6.98918	7.42091	7.89199	0	0	0	0	6.33037
	Actc1	6.28825	6.37066	6.70621	6.45226	6.45612	6.75734	5.95442	6.40002		Anks1b/KGGILGGGSGPLPLSNLLSIWR		7.03671			0			0
	Actc1	6.42014	6.52915	6.828	6.57943	6.62742	6.79201	6.23912	6.62318		Anks1b/LHDDPPQKPPR	6.76176	6.86234	7.67336	5.22966	5.86251	0	0	6.38648
	Actc1	6.71765	6.62187	7.20755	6.81202	6.80603	7.16083	6.17759	6.68121		Anks1b/NSKLETPLDLAALYGR		6.95691			0			0
	Actc1	7.05748	7.07522	7.23378	7.19262	7.10629	7.33558	6.56983	7.05865		Anks1b/SVIDPSEQKTLANLPWIVEPGQEAK	7.11608	7.28115	7.56373	0	0	0	0	0
	Actc1	7.06606	6.97532	7.37195	7.19095	7.08113	7.4383	6.53918	7.02951		Anks1b/SVQIDPSEQKTLANLPWIVEPGQEAK	7.72329	7.77838	8.30096	6.62962	6.97436	6.85847	6.76279	0
	Actc1	7.26694	7.16521	7.60654	7.38131	7.32558	7.71422	6.81836	7.22024		Anks1b/TGNVALVEKLLSGR	6.25032			0			0
	Actc1	7.26954	7.24569	7.5044	7.40683	7.30001	7.63467	6.64449	7.27607		Anks1b/TLANLPWIVEPGQEAKR	7.76845	7.77613	8.3724	6.70532	7.38863	7.51996	6.71645	7.39227
	Actc1	7.30509	7.19234	7.7066	7.41519	7.35999	7.71381	6.71824	7.2891		Anks1b/YYPVDGYSLLKR	6.90851	7.94505	8.21304	0	6.63931	6.59235	0	6.52772
	Actc1	7.37816	7.27768	7.81765	7.56163	7.47318	7.85502	6.47085	7.38059		Anp32e/CPNLTYLNLSGNKIK		6.99764			0			0
	Actc1	7.38718	7.2957	7.93117	7.4685	7.56276	7.95534	6.75176	7.49628		Anp32e/IKDLSTVEALQNLK	6.62511	6.9275	7.04246	0	0	0	0	0
	Actc1	7.41288	7.19329	7.53126	7.44846	7.32441	7.74482	6.92067	7.33224		Anp32e/IKDLSTVEALQNLKNLK	6.63273		6.93025	0		0	0
	Actc1	7.48363	7.45177	7.71395	7.65826	7.54625	7.87329	7.03181	7.50213		Anp32e/LPSLNKLR	5.70267			0			0
	Actc1	7.67953	7.61038	8.04364	7.78565	7.69824	8.07569	7.18534	7.73713		Apba2/SDLNGPTDNNNIPETKK	6.43527	7.02837	6.81617	0	0	0	0	0
	Actc1	8.06111	8.14894	8.66975	8.28087	8.4175	8.7046	7.34473	8.23134		Apbb1/CLVNGLSLDHSKLVDVPFQVEFPAPK	6.16083	7.07276	6.79355	0	0	0	0	0
	Actc1	8.22466	8.11551	8.59667	8.37778	8.24922	8.61588	7.61669	8.16411		Apbb1/FQVYYLGNVPVAKPVGVDVINGALESVLSSSSR		6.71963			0			0
	Actg1	4.58862	4.67722	4.95309	4.74438	4.88943	4.70879	4.39259	4.73477		Arc/ELELPQKQGEPLDQFLWR	7.7251	8.0766	7.18141	6.80377	6.46443	7.15066	0	7.59004
	Actg1	4.99238	4.85395	5.05473	5.0777	4.72246	4.9959	4.58102	4.9157		Arc/GGPAAKPNVILQIGK	6.81471	6.4391		6.24827	6.66765		6.2605	6.5759
	Actg1	5.37963	5.55744	5.42914	5.60245	5.43878	5.66744	5.07944	5.42467		Arc/HPLPKTLEQLIQR	6.83053		7.13059	5.86516		0	5.95673
	Actg1	5.69028	5.90291	5.89094	5.87956	5.82433	5.94848	5.11585	5.73021		Arc/KEFLQYSEGTLSR	5.98704			6.02975			5.72069
	Actg1	5.83122	5.82096	6.35534	5.90959	6.03113	6.32402	5.61222	5.90505		Arfgap1/ASGQPQSAAASGDKAFEDWLNDDLGSYQGAQENR	7.05104	7.30432		0	0		0	0
	Actg1	5.92804	5.87191	6.05975	5.96859	5.81918	6.06677	5.53538	5.90041		Arfgap1/DKVATLAEGK		7.05254			0			0
	Actg1	6.01047	6.11254	6.33381	6.00462	6.12966	6.50594	5.46687	6.17482		Arfgap1/DKVATLAEGKEWSLESSPAQNWTPPQPK	7.52993			0			0
	Actg1	6.01941	6.09325	6.47119	6.02747	6.17129	6.35434	6.00877	6.12581		Arfgap1/EDDFLNNAMSSLYSGWSSFTTGASKFASAAK		6.8262			0			0
	Actg1	6.03631	6.11257	6.11069	6.17687	6.07482	6.19551	5.57704	6.05835		Arfgap1/EWSLESSPAQNWTPPQPKTLQFTAHR		7.23558			0			0
	Actg1	6.28825	6.37066	6.70621	6.45226	6.45612	6.75734	5.95442	6.40002		Arfgap1/FGSQASQKFWGYK	7.23325	7.28596		0	0		0	0
	Actg1	6.42014	6.52915	6.828	6.57943	6.62742	6.79201	6.23912	6.62318		Arfgap1/FREFLETQDDYEPSWSLQDKYSSR	7.63269	7.74136	8.23269	0	0	0	0	0
	Actg1	6.44144	6.58126	6.86446	6.61864	6.68404	6.80851	6.21569	6.66826		Arfgap1/FWGYKQQSEPASELGHSLNENVLKPAQEK	7.02894			0			0
	Actg1	6.95654	7.01699	7.18732	7.06915	7.03375	7.28733	6.48433	7.08178		Arfgap1/KAAPSTADEGWDNQNW	6.20398			0			0
	Actg1	6.97246	6.92963	7.2694	7.08782	7.02346	7.28212	6.46256	6.95133		Arfgap1/VATLAEGKEWSLESSPAQNWTPPQPK	7.5972	6.66611	7.25563	0	0	0	0	0
	Actg1	7.05748	7.07522	7.23378	7.19262	7.10629	7.33558	6.56983	7.05865		Arfgap1/VATLAEGKEWSLESSPAQNWTPPQPKTLQFTAHR	6.71324			0			0
	Actg1	7.06606	6.97532	7.37195	7.19095	7.08113	7.4383	6.53918	7.02951		Arfgap1/YVGFGNTVPPQKR	6.31214	7.32871		0	0		0	0
	Actg1	7.12048	7.1273	7.61329	7.191	7.1917	7.52023	6.78821	7.16397		Arhgef2/AAVASVTPEKQATELALLQR		6.99321	7.02584		0	0		0
	Actg1	7.14211	7.10216	7.26366	7.29192	7.13472	7.44934	6.70038	7.16658		Arhgef2/KTYSEFCSR		6.94286			0			0
	Actg1	7.22696	7.21064	7.62491	7.25631	7.35626	7.66698	6.5932	7.20591		Arhgef2/RGLSSLSLAKSVSTTNIAGHFNDESPLGLR	7.25322			0			0
	Actg1	7.26954	7.24569	7.5044	7.40683	7.30001	7.63467	6.64449	7.27607		Arl8b/DLPNALDEKQLIEK	6.48339	6.70623	7.3134	6.12924	6.72766	6.32652	6.37361	6.58982
	Actg1	7.30509	7.19234	7.7066	7.41519	7.35999	7.71381	6.71824	7.2891		Armc6/AIAGNDDVKDAIVR	6.71921	7.27087	7.68222	0	0	0	0	0
	Actg1	7.37816	7.27768	7.81765	7.56163	7.47318	7.85502	6.47085	7.38059		Armc6/SQVFSKPILDLGAEELILQAR	6.81833	7.17895	7.34252	0	0	0	0	0
	Actg1	7.38718	7.2957	7.93117	7.4685	7.56276	7.95534	6.75176	7.49628		Arpc1a/DGIWKPTLVILR		7.36199			7.30782			7.64987
	Actg1	7.41288	7.19329	7.53126	7.44846	7.32441	7.74482	6.92067	7.33224		Arpc1a/EVDEKPASTPWGSK		5.89997			5.45231			6.75929
	Actg1	7.48363	7.45177	7.71395	7.65826	7.54625	7.87329	7.03181	7.50213		Arpc1a/LDVPKQSIQR		5.45856	0		5.78733	6.18121		6.40722
	Actg1	7.67953	7.61038	8.04364	7.78565	7.69824	8.07569	7.18534	7.73713		Arpc1a/VFSAYIKEVDEKPASTPWGSK	0			0			6.09335
	Actg1	8.06111	8.14894	8.66975	8.28087	8.4175	8.7046	7.34473	8.23134		Atp1a1/AAVPDAVGKCR	6.90634	7.63511		6.95658	7.76765		6.91041	6.80619
	Actg1	8.22466	8.11551	8.59667	8.37778	8.24922	8.61588	7.61669	8.16411		Atp1a1/AIAKGVGIISEGNETVEDIAAR	6.4036			6.44908			6.11641
	Actg1	8.27404	8.33019	8.76582	8.46094	8.41207	8.82867	7.89609	8.28267		Atp1a1/QGAIVAVTGDGVNDSPALKK	6.10823	0	6.48565	6.28517	6.23915	0	6.08192	0
	Actg2	4.58862	4.67722	4.95309	4.74438	4.88943	4.70879	4.39259	4.73477		Atp1a2/AAVPDAVGKCR	6.90634	7.63511		6.95658	7.76765		6.91041	6.80619
	Actg2	4.82152	4.96045	5.00544	4.93883	5.0798	5.10096	4.25797	5.03997		Atp1a2/AIAKGVGIISEGNETVEDIAAR	6.4036			6.44908			6.11641
	Actg2	5.06134	5.23241	5.47854	5.2838	5.40302	5.46984	4.83598	5.27864		Atp1a2/GFKFDTDELNFPTEK	7.28387	7.28124		7.05273	7.07904		6.64087	7.04556
	Actg2	5.2404	5.3321	5.48742	5.41436	5.4424	5.51557	5.07423	5.44334		Atp1a2/QGAIVAVTGDGVNDSPALKK	6.10823	0	6.48565	6.28517	6.23915	0	6.08192	0
	Actg2	5.37963	5.55744	5.42914	5.60245	5.43878	5.66744	5.07944	5.42467		Atp1a2/VLGFCQLNLPSGKFPR		0			6.45829			7.15103
	Actg2	5.47689	5.57802	5.60037	5.71174	5.65572	5.75081	5.02478	5.56394		Atp1a2/YQVDLSKGLTNQR	6.50922			6.61945			6.54574
	Actg2	5.69028	5.90291	5.89094	5.87956	5.82433	5.94848	5.11585	5.73021		Atp1a3/AAVPDAVGKCR	6.90634	7.63511		6.95658	7.76765		6.91041	6.80619
	Actg2	5.76467	5.88902	6.34825	5.82563	5.88614	6.0566	5.39291	6.02144		Atp1a3/AIAKGVGIISEGNETVEDIAAR	6.4036			6.44908			6.11641
	Actg2	5.83122	5.82096	6.35534	5.90959	6.03113	6.32402	5.61222	5.90505		Atp1a3/CIELSSGSVKLMR		6.7778	6.58001		6.94395	7.13284		7.04548
	Actg2	5.85311	6.00561	6.10199	6.0553	6.06904	6.15397	5.44849	6.0898		Atp1a3/DLDDLKKEVAMTEHK	0			6.23289			0
	Actg2	6.01941	6.09325	6.47119	6.02747	6.17129	6.35434	6.00877	6.12581		Atp1a3/GGQDNIPVLKR	5.08547	6.99438	7.18769	6.42919	7.20623	6.77433	6.43723	7.12359
	Actg2	6.06055	6.08768	6.45644	6.21843	6.27536	6.41186	5.70789	6.1525		Atp1a3/KYNTDCVQGLTHSK		6.06303			6.43486			6.55044
	Actg2	6.26508	6.36044	6.74162	6.36489	6.53846	6.68127	5.9081	6.48598		Atp1a3/KYNTDCVQGLTHSKAQEILAR	0			6.38995			0
	Actg2	6.28825	6.37066	6.70621	6.45226	6.45612	6.75734	5.95442	6.40002		Atp1a3/QGAIVAVTGDGVNDSPALKK	6.10823	0	6.48565	6.28517	6.23915	0	6.08192	0
	Actg2	6.42014	6.52915	6.828	6.57943	6.62742	6.79201	6.23912	6.62318		Atp1a3/YNTDCVQGLTHSKAQEILAR		0			6.89086			7.37985
	Actg2	6.71765	6.62187	7.20755	6.81202	6.80603	7.16083	6.17759	6.68121		Atp2b1/AIATKCGILHPGEDFLCLEGK		0			0			6.66189
	Actg2	7.05748	7.07522	7.23378	7.19262	7.10629	7.33558	6.56983	7.05865		Atp2b1/GEIEQERIDKIWPK	0			6.25971			6.341
	Actg2	7.06606	6.97532	7.37195	7.19095	7.08113	7.4383	6.53918	7.02951		Atp2b1/IEQEQKFTVIR	6.38236	6.52848		6.25537	6.67523		6.17275	5.66469
	Actg2	7.26954	7.24569	7.5044	7.40683	7.30001	7.63467	6.64449	7.27607		Atp2b1/IQESYGDVYGICTKLK		0			6.87346			6.75642
	Actg2	7.37816	7.27768	7.81765	7.56163	7.47318	7.85502	6.47085	7.38059		Atp2b1/IRNEKGEIEQER	0	6.78606	7.01296	6.30313	7.03878	7.45594	6.34402	7.07562
	Actg2	7.38718	7.2957	7.93117	7.4685	7.56276	7.95534	6.75176	7.49628		Atp2b1/KIQESYGDVYGICTK		0			0			6.09184
	Actg2	7.41288	7.19329	7.53126	7.44846	7.32441	7.74482	6.92067	7.33224		Atp2b1/QVVAVTGDGTNDGPALKK	5.67026	0	7.21775	5.70822	6.67844	0	5.8024	6.79766
	Actg2	7.48363	7.45177	7.71395	7.65826	7.54625	7.87329	7.03181	7.50213		Atp2b2/GDMTNSDFYSKNQR		0			6.24971			5.46249
	Actg2	7.67953	7.61038	8.04364	7.78565	7.69824	8.07569	7.18534	7.73713		Atp2b2/GEIEQERIDKIWPK	0			6.25971			6.341
	Actg2	8.06111	8.14894	8.66975	8.28087	8.4175	8.7046	7.34473	8.23134		Atp2b2/IKETYGDTEAICR	6.11932	0		6.44861	6.27474		6.3223	6.77309
	Actg2	8.22466	8.11551	8.59667	8.37778	8.24922	8.61588	7.61669	8.16411		Atp2b2/IRNEKGEIEQER	0	6.78606	7.01296	6.30313	7.03878	7.45594	6.34402	7.07562
	Actn1	3.85745	0	4.14398	3.79326	0	4.0086	0	0		Atp2b2/QVVAVTGDGTNDGPALKK	5.67026	0	7.21775	5.70822	6.67844	0	5.8024	6.79766
	Actn1	4.55613	4.69857	5.02894	4.77028	4.76564	4.84253	4.29765	4.91716		Atp2b3/IEQEQKFTVIR	6.38236	6.52848		6.25537	6.67523		6.17275	5.66469
	Actn1	4.56128	4.53959	5.04513	4.73248	4.73317	4.90049	4.11724	4.75236		Atp2b3/IRNEKGEIEQER	0	6.78606	7.01296	6.30313	7.03878	7.45594	6.34402	7.07562
	Actn1	4.5945	4.79401	5.14252	4.69714	5.08135	5.14414	4.31804	4.64469		Atp2b3/QVVAVTGDGTNDGPALKK	5.67026	0	7.21775	5.70822	6.67844	0	5.8024	6.79766
	Actn1	4.86073	5.05343	5.96063	4.97565	5.49649	5.79457	4.65026	5.28542		Atp2b4/DDFLCLEGKEFNSLIR		0			6.20238			6.63466
	Actn1	4.88873	4.87648	5.66089	4.95484	5.36442	5.4504	0	4.78974		Atp2b4/LKTSPIEGLSGNPADLEKR	5.85419			5.92879			0
	Actn1	4.89252	4.86869	5.3072	5.06797	5.09531	5.33377	4.45577	5.01204		Atp2b4/QVVAVTGDGTNDGPALKK	5.67026	0	7.21775	5.70822	6.67844	0	5.8024	6.79766
	Actn1	5.08257	5.09615	5.37554	5.21112	5.24998	5.40956	4.68861	5.21888		Atxn10/LVGEEQLTKDDISIFVR	0	0	7.62281	6.80225	6.01469	7.45222	6.45378	7.31404
	Actn1	5.13075	5.20091	5.40324	5.11247	5.13707	5.26764	4.70766	5.24778		Baiap2/AFPTQTAGTFKQRPYSVAVPAFSQGLDDYGAR	6.73796			0			0
	Actn1	5.1503	5.30053	5.21809	5.33642	5.07306	5.40622	4.66673	5.26046		Baiap2/DGWHYGESEKTK		6.77908			0			0
	Actn1	5.17348	5.28479	5.5423	5.23404	5.3194	5.45214	5.31792	5.3638		Baiap2/NSYATTENKTLPR	5.82293	6.59819	7.89138	0	6.87902	6.60366	5.43091	6.82587
	Actn1	5.17763	5.03459	5.57652	5.17246	5.37938	5.51346	4.73333	5.30658		Baiap2/NYEKALAGVTFAAK	0		6.91399	5.77584		6.4613	5.9254
	Actn1	5.18809	5.24991	5.64529	5.38518	5.40288	5.68943	4.97609	5.31243		Baiap2/SNLVISDPIPGAKPLPVPPELAPFVGR	0	7.05971		0	6.51089		6.2878	6.5576
	Actn1	5.22529	5.2387	5.73141	5.17563	5.33232	5.55887	4.81782	5.37876		Baiap2/SVTPKNSYATTENK		6.74003			5.89311			6.52324
	Actn1	5.24761	5.32052	5.59844	5.40439	5.39639	5.60297	4.66623	5.29537		Basp1/AEGAGTEEEGTPKESEPQAAADATEVK	0	6.49937	0	6.42202	0	7.0916	6.41365	6.8666
	Actn1	5.27321	5.60841	5.78841	5.70029	5.75884	5.76117	4.87501	5.61512		Basp1/AEPEKSEGAAEEQPEPAPAPEQEAAAPGPAAGGEAPK	0			6.15734			6.26293
	Actn1	5.29473	5.3184	5.58467	5.39645	5.43815	5.59763	4.86753	5.44278		Basp1/AGEASAESTGAADGAAPEEGEAKK		0	0		5.41009	6.71835		6.29719
	Actn1	5.33662	5.40038	5.60203	5.43388	5.51234	5.57727	4.97955	5.418		Basp1/AGEASAESTGAADGAAPEEGEAKKTEAPAAAGPEAK	0	0	6.56047	6.80764	6.34019	7.1623	7.06569	6.29719
	Actn1	5.34792	5.44863	5.75269	5.45378	5.65717	5.68083	5.01883	5.62753		Basp1/ETPAASEAPSSAAKAPAPAAPAAAEPQAEAPAAAASSEQSVAVKE	0		0	0		6.91742	6.59506
	Actn1	5.36271	5.45291	5.8209	5.40906	5.55069	5.72527	5.01507	5.87773		Basp1/KTEAPAAAGPEAKSDAAPAASDSKPSSAEPAPSSK	0			6.19044			6.18904
	Actn1	5.51548	5.72845	5.91897	5.72558	5.73013	5.92631	5.26605	5.6922		Basp1/SDAAPAASDSKPSSAEPAPSSK	0	6.4189	7.29612	6.12704	6.64319	7.33953	6.26635	6.76961
	Actn1	5.55152	5.62992	5.90158	5.60507	5.67509	5.83955	5.22222	5.74831		Basp1/SDAAPAASDSKPSSAEPAPSSKETPAASEAPSSAAK	0		0	5.78514		6.68187	6.16143
	Actn1	5.57142	5.70259	5.93891	5.70346	5.80055	5.88299	5.09468	5.79437		Bcor/RLIVNKNAGETLLQR	7.2577	7.71084	8.18546	7.14727	7.95131	8.33634	7.10428	8.28246
	Actn1	5.58633	5.5728	6.1345	5.66286	5.89521	6.02399	5.01532	5.72565		Bcorl1/RLIVNKNAGETLLQR	7.2577	7.71084	8.18546	7.14727	7.95131	8.33634	7.10428	8.28246
	Actn1	5.5937	5.71403	6.18537	5.7178	5.94008	6.07273	5.39249	5.90314		Bcr/DSTTKNSLETLLYKPVDR			7.42086			0
	Actn1	5.65703	5.64704	6.0491	5.73367	5.81517	5.98876	5.20293	5.84997		Bcr/HQDGLPYIDDSPSSSPHLSSKGR	6.26548			0			0
	Actn1	5.67312	5.72042	6.12574	5.7522	5.86652	6.02518	5.39178	5.87848		Bcr/NSLETLLYKPVDR	6.47715	7.05759	7.42581	0	0	0	0	0
	Actn1	5.69019	5.76498	6.157	5.87048	5.923	6.09913	5.44348	5.86858		Bcr/VGDLFQKLASQLGVYR	6.00809	6.83633		0	0		0	0
	Actn1	5.69824	5.63868	5.98246	5.82077	5.80833	5.9629	5.29781	5.85279		Begain/FAKAASTLGSPLEAQVAPGFAR	6.71007	7.01833		0	0		0	0
	Actn1	5.71038	5.80545	6.01749	5.84815	5.88128	6.02007	5.35614	5.85704		Begain/LSALQEQKGELR	6.61011	6.7349	7.27448	0	5.06097	5.92504	0	5.72327
	Actn1	5.74835	5.73018	6.11667	5.86104	5.90094	6.11022	5.25909	5.82045		Begain/VHKVSELPSDFQQR	6.58081			5.40819			5.52706
	Actn1	5.74871	5.61047	6.10281	5.83489	5.86616	6.14631	5.16762	5.72056		Begain/VLEKPDPGSLSSR	6.23631			5.62515			0
	Actn1	5.76736	5.91921	5.99619	5.92309	5.94044	6.0769	5.52668	5.86443		Begain/YYGGGGGGGAAGGGSPGDKAEGR	5.73919	6.72861	7.18946	0	0	0	0	0
	Actn1	5.77901	5.80752	6.07972	5.90092	5.95634	6.07449	5.23244	5.8688		Birc6/GSSYKLLVEQAK	6.14659	6.44655	6.38491	6.87548	7.40703	5.85443	6.67995	7.25537
	Actn1	5.79352	5.95577	6.27284	5.94421	6.09566	6.262	5.4997	6.0308		Brsk1/DLKPENLLLDEKNNIR	7.40033	7.58862	8.15948	0	0	0	0	0
	Actn1	5.86746	5.86024	6.19995	6.00852	5.97048	6.20882	5.39456	5.90499		Brsk1/GMIEVEPEKR		5.98076			0			0
	Actn1	5.87592	5.83407	6.21077	5.95079	5.97096	6.11793	5.45094	6.03555		Bsn/DSAVDLSSLKHSYSLGFADGR	7.40379	7.45264	7.86493	0	6.00134	0	0	6.13906
	Actn1	5.88367	6.03149	6.04798	6.04611	6.04127	6.12061	5.55176	5.9872		Bsn/KYGLALDPVSGR		7.9054			5.76697			6.86018
	Actn1	5.90395	6.031	6.13675	6.07682	6.15351	6.22461	5.51529	5.99713		Bsn/RTDPATPVVKPVPEAPK	0			5.94396			0
	Actn1	5.92203	5.93416	6.13078	6.06904	6.07719	6.1514	5.35895	5.93967		Bsn/TAVKPTPIILTDQGMDLTSLAVEAR	6.53185			0			0
	Actn1	5.92816	6.04265	6.28782	6.10762	6.15394	6.29363	5.5997	6.03499		Cacna1b/KEISSVWANLPQK	6.53811	6.62577	7.10965	6.88862	7.07602	7.08095	6.76241	7.22953
	Actn1	5.98076	6.00962	6.2783	6.09233	6.11474	6.28355	5.43491	5.99039		Camk1d/AEYEFDSPYWDDISDSAKDFIR		7.28215	7.455		0	0		0
	Actn1	5.98814	5.97777	6.2743	6.04755	6.05362	6.24694	5.54686	6.04642		Camk1d/GKESSIENEIAVLR	7.22835	7.64519	7.97067	0	0	0	0	0
	Actn1	5.99558	6.00839	6.27019	6.0984	6.11929	6.30835	5.49571	6.00091		Camk1d/HPWIAGDTALSKNIHESVSAQIR	7.1503			0			0
	Actn1	6.10873	6.27626	6.478	6.28269	6.33814	6.47004	5.77547	6.24316		Camk1d/IVEKGFYTEK		7.09837			0			0
	Actn1	6.15903	6.28206	6.51335	6.20246	6.3137	6.46901	5.94607	6.61125		Camk2a/AGAYDFPSPEWDTVTPEAKDLINK	9.52559	9.46641	10.1037	7.11327	7.5662	7.43732	7.11671	7.91785
	Actn1	6.17012	6.15442	6.46495	6.35166	6.35788	6.5095	5.73716	6.23198		Camk2a/CVKVLAGQEYAAK	7.80895	8.38568		0	6.14916		0	0
	Actn1	6.19956	6.27563	6.47982	6.31122	6.38335	6.49739	6.17058	6.35856		Camk2a/DGKWQIVHFHR	7.4836	7.65384	7.33175	0	0	0	0	0
	Actn1	6.31515	6.24386	6.5274	6.39751	6.42786	6.53274	5.83684	6.30371		Camk2a/DLINKMLTINPSKR	8.84505	9.75358	10.0034	7.48748	7.99243	7.94711	7.16732	8.12179
	Actn1	6.3818	6.43372	6.67727	6.52364	6.54993	6.64406	5.93469	6.44459		Camk2a/DLKPENLLLASK	9.03862			6.64774			6.60937
	Actn1	6.54812	6.55793	6.87672	6.72013	6.74225	6.89227	6.15479	6.64834		Camk2a/DLKPENLLLASKLK		9.20645	9.46371		6.36414	6.70165		6.5414
	Actn1	6.57712	6.60138	6.84625	6.69429	6.76755	6.8793	6.12071	6.66026		Camk2a/DLKPENLLLASKLKGAAVK	8.16026			0			0
	Actn1	6.93083	6.97893	7.42457	7.15752	7.21029	7.41566	6.51044	7.05185		Camk2a/ESSESTNTTIEDEDTKVR		7.95129	8.45823		6.10958	0		6.67321
	Actn2	4.33304	4.39033	5.23229	4.22784	4.74577	4.94356	0	4.61953		Camk2a/FTEEYQLFEELGKGAFSVVR		8.83853	9.10612		6.39969	0		6.63073
	Actn2	4.56128	4.53959	5.04513	4.73248	4.73317	4.90049	4.11724	4.75236		Camk2a/FTEEYQLFEELGKGAFSVVRR	8.11491			6.05717			0
	Actn2	4.64113	4.85821	5.09318	4.70749	4.96095	4.98215	4.34766	4.76335		Camk2a/IINTKKLSAR		7.99895	8.7009		0	0		0
	Actn2	4.87882	4.75169	5.23689	4.97513	4.89638	5.24959	4.44892	5.19081		Camk2a/ITAAEALKHPWISHR		8.78236	9.72214		6.49976	7.52088		6.76373
	Actn2	4.90696	4.93126	5.31735	4.91276	4.99328	5.30088	4.46187	5.01949		Camk2a/KLKGAILTTMLATR	6.93408	7.23598		0	0		0	0
	Actn2	4.94327	5.00865	5.55312	4.93331	5.27289	5.39035	4.44885	5.1801		Camk2a/KNDGVKESSESTNTTIEDEDTK	6.56053		7.05196	5.43465		0	0
	Actn2	4.96224	5.23606	5.31078	5.14554	5.15698	5.34487	4.67728	5.18316		Camk2a/KQEIIKVTEQLIEAISNGDFESYTK		6.75392	7.17759		0	0		0
	Actn2	5.01064	5.17109	5.41997	5.14999	5.18583	5.40415	4.48948	5.11731		Camk2a/KSSSSVQLMESSESTNTTIEDEDTKVR	6.09527			0			0
	Actn2	5.09913	5.14417	5.31746	5.09858	5.05408	5.34233	4.47774	5.13361		Camk2a/LKGAILTTMLATR	8.35576	8.90574	9.62308	0	0	0	0	6.64922
	Actn2	5.13037	5.259	5.40042	5.1983	5.3205	5.384	4.65492	5.29345		Camk2a/LLKHPNIVR	8.66022	7.41961	9.71994	0	0	6.51866	0	0
	Actn2	5.15045	5.22536	5.47366	5.21208	5.26722	5.43085	4.89347	5.23264		Camk2a/LYQQIKAGAYDFPSPEWDTVTPEAKDLINK	9.2638	9.76081	10.2741	6.68388	0	7.6462	6.71331	7.52978
	Actn2	5.15119	5.19657	5.5184	5.16841	5.26849	5.38375	4.77823	5.4232		Camk2a/MLTINPSKR	8.06595	9.23739	9.74038	0	6.30859	7.48346	0	6.95076
	Actn2	5.20483	5.26119	5.5229	5.23558	5.24925	5.49518	4.76979	5.25986		Camk2a/NDGVKESSESTNTTIEDEDTKVR	7.92078	8.39282	8.97852	0	6.98416	7.32531	6.15767	6.97434
	Actn2	5.22529	5.2387	5.73141	5.17563	5.33232	5.55887	4.81782	5.37876		Camk2a/QETVDCLKK			9.35731			0
	Actn2	5.22884	5.42487	5.58269	5.28035	5.37994	5.42663	4.9408	5.46861		Camk2a/QETVDCLKKFNAR	8.11281	7.60478		0	0		0	0
	Actn2	5.24584	5.34124	5.56201	5.20192	5.26708	5.48307	4.78429	5.38443		Camk2a/RCVKVLAGQEYAAK			8.70297			0
	Actn2	5.24954	5.20154	5.60419	5.20099	5.30333	5.57469	4.64888	5.27022		Camk2a/RITAAEALKHPWISHR	9.42007			7.20726			7.303
	Actn2	5.2552	5.38057	5.61232	5.44014	5.43519	5.5724	4.96472	5.53202		Camk2a/VLAGQEYAAKIINTK	8.85694	9.11261	9.52616	6.40183	6.32197	6.85089	6.25578	6.89031
	Actn2	5.26755	5.3762	5.5543	5.33375	5.44522	5.57382	5.041	5.4653		Camk2a/VLAGQEYAAKIINTKK	7.40892			0			0
	Actn2	5.26783	5.30131	5.64776	5.38814	5.37864	5.67051	4.81178	5.41911		Camk2b/AGAYDFPSPEWDTVTPEAKNLINQMLTINPAK	7.89625			0			0
	Actn2	5.31148	5.32583	5.76672	5.38991	5.50605	5.66701	4.8418	5.51721		Camk2b/AGAYDFPSPEWDTVTPEAKNLINQMLTINPAKR		8.51757	8.84098		7.13956	7.52701		7.95479
	Actn2	5.33662	5.40038	5.60203	5.43388	5.51234	5.57727	4.97955	5.418		Camk2b/CVKLCTGHEYAAK	6.50321	7.42755		0	5.80336		0	6.26088
	Actn2	5.34792	5.44863	5.75269	5.45378	5.65717	5.68083	5.01883	5.62753		Camk2b/DGKWQNVHFHCSGAPVAPLQ	6.74725			0			0
	Actn2	5.39936	5.39388	5.62223	5.4585	5.49042	5.6729	4.917	5.33945		Camk2b/DLKPENLLLASK	8.99531			6.6985			6.60937
	Actn2	5.45239	5.45882	5.72827	5.48933	5.58734	5.68946	5.02927	5.5148		Camk2b/DLKPENLLLASKCK	8.61835	8.29367	9.44434	5.74111	0	6.70165	0	0
	Actn2	5.47838	5.56861	5.84663	5.63874	5.70005	5.75723	5.35207	5.75829		Camk2b/ESSDSTNTTIEDEDAKAPR			6.829			0
	Actn2	5.50173	5.53972	5.80914	5.67594	5.61146	5.77064	5.13229	5.6707		Camk2b/ESSDSTNTTIEDEDAKAR	6.73222	7.37096	7.48593	5.58519	6.45962	6.60509	0	6.62685
	Actn2	5.55152	5.62992	5.90158	5.60507	5.67509	5.83955	5.22222	5.74831		Camk2b/FTDEYQLYEDIGKGAFSVVR		8.66317	8.97448		6.13963	7.05169		7.2222
	Actn2	5.60439	5.57571	5.91705	5.60592	5.64913	5.78926	4.92729	5.62993		Camk2b/FTDEYQLYEDIGKGAFSVVRR	8.3002			6.64185			0
	Actn2	5.64158	5.64558	5.96067	5.69922	5.64993	5.97632	5.10031	5.68655		Camk2b/IINTKKLSAR		7.74949	8.67262		0	0		0
	Actn2	5.65703	5.64704	6.0491	5.73367	5.81517	5.98876	5.20293	5.84997		Camk2b/ITAHEALKHPWVCQR		7.80479	8.4442		0	0		0
	Actn2	5.67764	5.72973	6.05839	5.80929	5.87765	5.98102	5.33584	6.15833		Camk2b/KADGVKPQTNSTK		6.42141			0			0
	Actn2	5.69019	5.76498	6.157	5.87048	5.923	6.09913	5.44348	5.86858		Camk2b/KADGVKPQTNSTKNSSAITSPK		6.76805	7.82982		0	0		0
	Actn2	5.86944	5.91886	6.32956	6.0585	6.13922	6.26879	5.40882	6.04743		Camk2b/KLKGAILTTMLATR	6.93408	7.23598		0	0		0	0
	Actn2	5.87592	5.83407	6.21077	5.95079	5.97096	6.11793	5.45094	6.03555		Camk2b/KQEIIKTTEQLIEAVNNGDFEAYAK	7.06187	6.7367	7.39229	0	0	0	0	5.67496
	Actn2	5.87857	5.77079	6.29064	5.94475	5.9186	6.18058	5.42669	5.92081		Camk2b/LCTGHEYAAKIINTK	7.25969	7.85444	8.60447	0	5.76961	7.20039	0	0
	Actn2	5.88511	5.95008	6.25203	5.93263	6.03439	6.23644	5.47979	5.96393		Camk2b/LKGAILTTMLATR	8.35576	8.90574	9.62308	0	0	0	0	6.64922
	Actn2	5.90005	5.85996	6.3324	6.0408	6.04025	6.24746	5.40574	6.02049		Camk2b/LLKHSNIVR	7.46331	7.96586	8.8656	0	5.72081	6.50177	0	5.80144
	Actn2	5.90395	6.031	6.13675	6.07682	6.15351	6.22461	5.51529	5.99713		Camk2b/LYQQIKAGAYDFPSPEWDTVTPEAK	9.21851	9.72281	10.221	6.68388	0	7.6462	6.71331	7.52978
	Actn2	6.1052	6.14492	6.43924	6.1695	6.23777	6.45194	5.51154	6.16584		Camk2b/NFSAAKSLLNK		7.27974	7.2244		0	0		0
	Actn2	6.1293	6.14454	6.4682	6.263	6.24122	6.44151	5.73159	6.24165		Camk2b/NLINQMLTINPAKR	8.27786	8.66167	8.93568	5.85303	0	7.17389	0	7.26874
	Actn2	6.17667	6.25914	6.58736	6.28589	6.3354	6.511	5.7739	6.32834		Camk2b/NSSAITSPKGSLPPAALEPQTTVIHNPVDGIK	7.83984	7.5239	7.17586	0	0	0	0	0
	Actn2	6.18777	6.2655	6.73071	6.31808	6.46547	6.65313	5.67455	6.35559		Camk2b/QETVECLKK	7.3082	8.72814		0	6.05801		0	6.42961
	Actn4	0	4.31245	4.13529	4.02849	4.27221	4.29008	0	4.38387		Camk2b/QETVECLKKFNAR			8.8968			5.78631
	Actn4	3.94056	4.29137	4.48578	4.2331	4.3078	4.37912	4.16394	4.43976		Camk2b/QTTAPATMSTAASGTTMGLVEQAKSLLNK	6.84991			0			0
	Actn4	4.69658	4.83213	5.39617	4.84167	5.20039	5.34635	4.67363	5.01941		Camk2b/RITAHEALKHPWVCQR	8.17181			0			0
	Actn4	4.85999	4.84387	5.18526	4.98077	5.08462	5.22927	4.35027	4.95698		Camk2b/SLLNKKADGVKPQTNSTK	6.73536			0			0
	Actn4	4.86073	5.05343	5.96063	4.97565	5.49649	5.79457	4.65026	5.28542		Camk2d/AGAYDFPSPEWDTVTPEAKDLINK	9.52559	9.47246	10.108	7.11327	7.5662	7.43732	7.11671	7.91785
	Actn4	4.88873	4.87648	5.66089	4.95484	5.36442	5.4504	0	4.78974		Camk2d/AGAYDFPSPEWDTVTPEAKDLINKMLTINPAK		9.67425			7.4592			7.80466
	Actn4	4.89252	4.86869	5.3072	5.06797	5.09531	5.33377	4.45577	5.01204		Camk2d/ANVVTSPKENIPTPALESTESSNTTIEDEDVKAR	6.66687			0			0
	Actn4	5.09026	5.12012	5.40264	5.09594	5.15909	5.33202	4.71849	5.08956		Camk2d/CMKIPTGQEYAAK		6.75011			0			0
	Actn4	5.14959	5.07155	5.49844	5.19117	5.2153	5.51762	4.63228	5.12114		Camk2d/DLINKMLTINPAK			10.0004			7.72047
	Actn4	5.1503	5.30053	5.21809	5.33642	5.07306	5.40622	4.66673	5.26046		Camk2d/DLINKMLTINPAKR	8.13427	8.39162		6.91513	5.741		6.90596	7.22157
	Actn4	5.17763	5.03459	5.57652	5.17246	5.37938	5.51346	4.73333	5.30658		Camk2d/DLKPENLLLASK		9.17368	9.40724		6.36414	6.70165		6.5414
	Actn4	5.22529	5.2387	5.73141	5.17563	5.33232	5.55887	4.81782	5.37876		Camk2d/DLKPENLLLASKSK	8.08217	7.951	8.37511	0	0	0	0	5.50887
	Actn4	5.23707	5.2909	5.68109	5.28749	5.50607	5.63357	4.86707	5.34027		Camk2d/DLKPENLLLASKSKGAAVK	6.7803			0			0
	Actn4	5.24761	5.32052	5.59844	5.40439	5.39639	5.60297	4.66623	5.29537		Camk2d/FTDEYQLFEELGKGAFSVVR		8.00303	8.25705		0	0		0
	Actn4	5.26195	5.31677	5.56213	5.28668	5.36175	5.57738	5.21743	5.28549		Camk2d/FTDEYQLFEELGKGAFSVVRR	7.25098			0			0
	Actn4	5.33662	5.40038	5.60203	5.43388	5.51234	5.57727	4.97955	5.418		Camk2d/IINTKKLSAR		7.74949	8.67262		0	0		0
	Actn4	5.36271	5.45291	5.8209	5.40906	5.55069	5.72527	5.01507	5.87773		Camk2d/INNKANVVTSPK	5.70782	7.63507	8.39335	0	6.18373	0	0	6.13874
	Actn4	5.46793	5.60385	5.86552	5.62737	5.76121	5.9286	5.26621	5.69156		Camk2d/IPTGQEYAAKIINTK	8.00225	8.17834	8.60636	0	5.8147	0	0	6.36194
	Actn4	5.4884	5.61649	5.80537	5.66807	5.68959	5.74547	5.30423	5.7318		Camk2d/ITASEALKHPWICQR	7.72583	7.68572	8.46995	6.24613	5.91463	7.42047	0	0
	Actn4	5.51585	5.73495	6.15131	5.54273	5.90128	5.9362	5.31683	5.74728		Camk2d/KLKGAILTTMLATR	6.93408	7.23598		0	0		0	0
	Actn4	5.52003	5.45416	5.72722	5.60989	5.60465	5.7742	4.90324	5.59761		Camk2d/KPDGVKINNK		6.15906			0			0
	Actn4	5.52325	5.47387	5.77996	5.50265	5.59597	5.69719	5.05435	5.51821		Camk2d/LKGAILTTMLATR	8.35576	8.90574	9.62308	0	0	0	0	6.64922
	Actn4	5.54765	5.67943	5.88193	5.70726	5.79981	5.93284	5.16278	5.71797		Camk2d/LLKHPNIVR	8.66022	7.41961	9.71994	0	0	6.51866	0	0
	Actn4	5.55152	5.62992	5.90158	5.60507	5.67509	5.83955	5.22222	5.74831		Camk2d/LYQQIKAGAYDFPSPEWDTVTPEAKDLINK	8.38061	9.76081	10.2741	0	0	7.6462	0	7.52978
	Actn4	5.55656	5.71184	5.81265	5.65126	5.67953	5.77701	5.35209	5.71072		Camk2d/MLTINPAKR			9.96995			7.22984
	Actn4	5.65703	5.64704	6.0491	5.73367	5.81517	5.98876	5.20293	5.84997		Camk2d/NFSAAKSLLK	7.53778	8.19841	8.52037	0	5.33818	0	0	5.74875
	Actn4	5.68256	5.65296	6.00381	5.79858	5.78632	5.88524	5.36405	5.71869		Camk2d/QETVDCLKK			9.35731			0
	Actn4	5.69019	5.76498	6.157	5.87048	5.923	6.09913	5.44348	5.86858		Camk2d/QETVDCLKKFNAR	8.11281	7.60478		0	0		0	0
	Actn4	5.69824	5.63868	5.98246	5.82077	5.80833	5.9629	5.29781	5.85279		Camk2d/SGSPTVPIKPPCIPNGKENFSGGTSLWQNI		6.43468			0			0
	Actn4	5.73151	5.82773	5.98044	5.87146	5.90136	5.99902	5.41626	5.76789		Camk2d/SLLKKPDGVK	6.62366	7.41081	8.22593	0	5.45685	0	0	0
	Actn4	5.74432	5.83733	6.33323	5.78098	6.10619	6.22657	5.35666	5.91595		Camk2g/AGAYDFPSPEWDTVTPEAKNLINQMLTINPAK	7.89625			0			0
	Actn4	5.74871	5.61047	6.10281	5.83489	5.86616	6.14631	5.16762	5.72056		Camk2g/AGAYDFPSPEWDTVTPEAKNLINQMLTINPAKR		8.51757	8.84098		7.13956	7.52701		7.95479
	Actn4	5.76736	5.91921	5.99619	5.92309	5.94044	6.0769	5.52668	5.86443		Camk2g/DLKPENLLLASK	8.99531			6.6985			6.60937
	Actn4	5.778	5.77121	6.09132	5.83829	5.80852	6.04583	5.18472	5.73235		Camk2g/DLKPENLLLASKCK	8.61835	8.29367	9.44434	5.74111	0	6.70165	0	0
	Actn4	5.79352	5.95577	6.27284	5.94421	6.09566	6.262	5.4997	6.0308		Camk2g/FTDDYQLFEELGKGAFSVVR		8.34869	8.66854		0	0		0
	Actn4	5.82085	5.83209	6.14426	5.93928	6.03117	6.10315	5.38848	5.94094		Camk2g/FTDDYQLFEELGKGAFSVVRR	7.85046			0			0
	Actn4	5.84408	5.82648	6.24391	5.77387	6.0086	6.02865	4.92806	5.82679		Camk2g/GSTESCNTTTEDEDLKVR		6.5416			0			0
	Actn4	5.85325	5.68755	6.13443	5.91379	5.88981	6.15806	5.29918	5.79777		Camk2g/IINTKKLSAR		7.74949	8.67262		0	0		0
	Actn4	5.86746	5.86024	6.19995	6.00852	5.97048	6.20882	5.39456	5.90499		Camk2g/ITADQALKHPWVCQR		8.40827	8.76896		0	0		6.27068
	Actn4	5.87592	5.83407	6.21077	5.95079	5.97096	6.11793	5.45094	6.03555		Camk2g/LKGAILTTMLVSR	6.54261	6.57002		0	0		0	0
	Actn4	5.88367	6.03149	6.04798	6.04611	6.04127	6.12061	5.55176	5.9872		Camk2g/LLKHPNIVR	8.66022	7.41961	9.71994	0	0	6.51866	0	0
	Actn4	5.91524	5.87372	6.15579	6.00009	6.07697	6.18336	5.81263	5.95087		Camk2g/LYQQIKAGAYDFPSPEWDTVTPEAK	9.21851	9.72281	10.221	6.68388	0	7.6462	6.71331	7.52978
	Actn4	5.97718	5.83096	6.23973	6.05373	6.061	6.29252	5.3415	5.99729		Camk2g/NFSAAKSLLNK		7.27974	7.2244		0	0		0
	Actn4	5.98294	5.90198	6.23259	6.05511	6.07092	6.2804	5.321	5.91041		Camk2g/NLINQMLTINPAKR	8.27786	8.66167	8.93568	5.85303	0	7.17389	0	7.26874
	Actn4	5.98814	5.97777	6.2743	6.04755	6.05362	6.24694	5.54686	6.04642		Camk2g/RITADQALKHPWVCQR	8.17249			0			0
	Actn4	5.99252	5.87375	6.21157	5.98673	6.02494	6.19714	5.40381	5.94758		Camk2g/TSTQEYAAKIINTK	7.70977	6.79164	7.95919	0	0	0	0	0
	Actn4	6.01077	5.99157	6.23442	6.11754	6.08579	6.30449	5.52187	5.99486		Camk4/AAVKAVVASSR	5.90057	7.04336	7.45286	0	0	0	0	0
	Actn4	6.02251	6.02772	6.40394	6.10047	6.18619	6.32926	5.54824	6.16325		Camk4/DLKPENLLYATPAPDAPLK	7.11022	7.5372	7.73142	0	0	0	0	0
	Actn4	6.0289	5.93129	6.40092	6.08418	6.05073	6.32582	5.37594	6.03523		Camk4/DLKPENLLYATPAPDAPLKIADFGLSK	7.32187	7.73604	8.42912	0	0	0	0	0
	Actn4	6.12529	6.06562	6.37649	6.14161	6.17389	6.38041	5.5827	6.15891		Camk4/ILNCEYYFISPWWDEVSLNAKDLVK			6.7377			0
	Actn4	6.14136	6.22879	6.43533	6.28652	6.29634	6.40054	5.72491	6.23322		Camk4/IVEKGYYSER		7.47927	7.12339		0	0		0
	Actn4	6.158	6.15357	6.50474	6.24152	6.25317	6.50047	5.77628	6.35081		Camkk1/GSQATQGGPAKQLLPLER		7.16191			0			0
	Actn4	6.16017	6.07489	6.41772	6.23086	6.22376	6.41976	5.64912	6.16328		Camkk1/LLKQYGFPR		6.71595			0			0
	Actn4	6.17278	6.22321	6.46805	6.35639	6.36534	6.51595	5.88232	6.20898		Camkk1/LQSEIGKGAYGVVR	6.66716	6.92527	6.81155	0	0	0	0	0
	Actn4	6.18404	6.1944	6.58184	6.37048	6.33983	6.53561	5.67766	6.33644		Camkv/DGVCAQIEKNFAR		7.4962	7.23772		0	0		0
	Actn4	6.24768	6.15195	6.51459	6.323	6.2659	6.52784	5.64851	6.24546		Camkv/ITAEEAISHEWISGNAASDKNIK	6.54398			0			0
	Actn4	6.27978	6.38714	6.57881	6.41749	6.46512	6.53127	5.95847	6.4238		Camkv/ITAEEAISHEWISGNAASDKNIKDGVCAQIEK	7.54118			0			0
	Actn4	6.3171	6.40904	6.72179	6.45843	6.43968	6.74737	5.93024	6.447		Camkv/KILAGDYEFDSPYWDDISQAAK	7.6058			0			0
	Actn4	6.33302	6.25551	6.64191	6.39943	6.43266	6.67934	5.48862	6.26996		Camkv/KILAGDYEFDSPYWDDISQAAKDLVTR	6.09885	7.93381	8.47939	0	0	0	0	0
	Actn4	6.72875	6.69352	6.99922	6.81912	6.79763	7.01498	6.14656	6.71623		Camkv/LENGLIKEPCGTPEYLAPEVVGR	6.52726	6.60555		0	0		0	0
	Actn4	6.86292	6.82043	7.0244	7.00677	6.95111	7.06614	6.22181	6.7819		Camkv/NIKDGVCAQIEK		7.12457			0			0
	Actn4	6.93083	6.97893	7.42457	7.15752	7.21029	7.41566	6.51044	7.05185		Camkv/NLKLENLVYYNR	7.04226	7.51788	7.90291	0	0	0	0	0
	Adgrb1	4.08728	4.1651	4.34793	4.07711	4.36333	4.44891	0	3.96838		Camkv/NSKIVISDFHLAK	6.60351			0			0
	Adgrb1	5.60478	5.7642	5.83413	5.65974	5.68538	5.72519	5.3359	5.69921		Camkv/PFGCVTLGDKK		7.56186			6.1924			6.3423
	Adgrb3	5.37972	5.46195	5.68818	5.39594	5.57416	5.54805	5.2199	5.57241		Capza1/IDWNKILSYK		7.58111			7.70383			7.9026
	Adgrb3	5.54563	5.50066	5.71307	5.52803	5.59098	5.63789	4.98775	5.53574		Capza1/TKIDWNKILSYK	7.17484		7.39426	7.35465		7.5034	7.34563
	Adgrb3	5.79887	5.8263	6.02596	5.69272	5.82221	5.88973	5.43401	5.75915		Capza2/IDWNKILSYK		7.58111			7.70383			7.9026
	Agap2	4.65582	4.81902	4.92555	4.63655	4.75897	4.70159	0	4.8301		Capza2/TKIDWNKILSYK	7.17484		7.39426	7.35465		7.5034	7.34563
	Agap2	4.73005	4.6702	5.00372	4.59466	4.73398	4.80681	4.64889	4.89044		Caskin1/ATKDYCNNYDLTSLNVK			7.68776			0
	Agap2	5.05189	5.1024	5.27157	4.958	5.23185	5.20971	4.8878	5.20729		Caskin1/GKEQELVQAVK	6.47425	6.92197	6.56648	0	0	0	6.08304	0
	Agap2	5.1085	5.10633	5.37545	4.91606	5.12982	5.08803	4.75825	5.06085		Caskin1/GKEQELVQAVKAEDVGTAQR	6.84576			0			0
	Agap2	5.1685	5.35351	5.59478	5.2216	5.39466	5.48169	4.91911	5.45905		Caskin1/LLATVLSQKSVSESSPGDSPVKPPEGSSGAAR	7.14142		7.09251	0		0	0
	Agap2	5.33189	5.21762	5.57762	5.16528	5.29673	5.38304	5.08704	5.2927		Caskin1/NTYSQTALDIVHQFTTSQASKEIK	6.72755			0			0
	Agap2	5.70418	5.80972	5.92346	5.69158	5.80577	5.82111	5.34223	5.74672		Caskin1/SGTALHEAALCGKTEVVR	6.20426			0			0
	Agap2	5.723	5.79149	6.01674	5.55193	5.72734	5.7914	5.30767	5.56771		Caskin1/SVSESSPGDSPVKPPEGSSGAAR	6.53662	6.82127	7.39055	0	0	0	0	0
	Agap2	5.74996	5.77325	5.95095	5.55371	5.78959	5.73027	5.29021	5.70427		Caskin1/VGYFPSSLGEAIVKR	7.13934	7.50826	7.6287	0	0	0	0	0
	Agap2	5.79189	5.79666	5.95825	5.62918	5.75758	5.78505	5.2616	5.64563		Cbr1/GQTAVQKLQAEGLSPR	7.62615	7.81512	8.06479	0	0	0	0	0
	Agap2	5.94355	5.91032	6.25983	5.84017	5.92404	6.01945	5.54214	6.01106		Cbr1/KFSGDVVLAARDEER	6.30679			0			0
	Ak1	0	0	4.64893	3.66979	3.85136	4.11314	0	4.16596		Cbr1/KGVHAEEGWPNSAYGVTK		5.6635			0			0
	Ak1	4.75924	4.85263	5.00779	4.71095	4.74531	4.93259	4.43225	4.98299		Cbr1/SPEEGAETPVYLALLPPDAEGPHGQFVQDKK	6.81961	6.85846		0	0		0	0
	Ak1	4.77757	4.73028	5.16652	4.53687	4.90918	5.002	4.09729	4.88181		Cbr1/SSSRPVALVTGANKGIGFAITR	7.18808	7.44012	7.5033	0	0	0	0	0
	Ak1	4.92937	5.11985	5.30279	4.88492	5.06225	5.22454	4.59318	5.29057		Cdk16/DLKPQNLLINER	6.7884	7.19546		0	0		0	0
	Ak1	5.0072	5.12885	5.44547	5.02309	5.1809	5.19918	5.00295	5.11711		Cdk16/EVQLQKEANIR		6.93118			0			0
	Ak1	5.44311	5.55508	5.6919	5.3486	5.54284	5.56923	4.88288	5.55071		Cdk16/EVSLLKDLK	6.23787			0			0
	Ak1	5.44311	5.53096	5.58846	5.30908	5.52215	5.64353	4.99703	5.49641		Cdk16/GELKLADFGLAR	6.99378	7.61147	7.68088	0	0	0	0	5.78512
	Ak1	5.46171	5.57835	5.7887	5.40487	5.5892	5.65289	4.96726	5.56527		Cdk16/IHKLPDTTSIFALKEVQLQK	6.77809			0			0
	Ak1	5.74509	5.92075	6.05808	5.65873	5.90539	5.87146	5.45094	5.88383		Cdk16/KHPFFLSLGER	6.43241			5.34471			0
	Ak1	5.908	6.01077	6.12711	5.85928	6.09531	6.07074	5.32564	5.89394		Cdk16/LDSDGADLLTKLLQFEGR		7.04599			0			0
	Ak5	4.33076	4.54087	4.63258	4.30876	4.45283	4.37442	3.77691	4.46015		Cdk16/LTLNSPIFDKPLSR	6.46007			0			0
	Ak5	4.92775	5.10336	5.25462	4.81062	5.05983	5.18687	4.69214	5.16197		Cdk17/DLKPQNLLINER	6.7884	7.19546		0	0		0	0
	Ak5	4.9783	5.09321	5.33666	4.72482	4.98166	4.95926	4.36006	4.90714		Cdk17/EIQLQKDPGFR	6.39886			0			0
	Ak5	5.09743	4.97465	5.34225	4.8321	5.0438	5.01949	4.82109	4.88575		Cdk17/EVSLLKDLK	6.23787			0			0
	Ak5	5.35792	5.37813	5.67819	5.15834	5.31587	5.40293	5.00996	5.21421		Cdk17/GELKLADFGLAR	6.99378	7.61147	7.68088	0	0	0	0	5.78512
	Ak5	5.39115	5.38234	5.55818	4.9738	5.13941	5.20962	4.76582	5.23566		Cdk17/LLGTPSQETWPGVSSNDEFKNYNFPK	6.77549			0			0
	Ak5	5.40787	5.32245	5.63015	5.04132	5.09667	5.38312	4.64913	4.9409		Cdk18/DLKPQNLLINER	6.7884	7.19546		0	0		0	0
	Aldh3b1	4.92639	5.03262	5.35845	5.05154	5.10843	5.26881	4.57765	5.14392		Cdk18/EIQLQKDPGYR	6.29135			0			0
	Aldh3b1	5.54622	5.72387	5.9145	5.61588	5.84306	5.78258	5.2503	5.84981		Cdk18/EVSLLKDLK	6.23787			0			0
	Aldoa	5.02223	4.92376	5.44996	4.92506	4.96047	5.19896	4.67087	5.06521		Cdk18/GELKLADFGLAR	6.99378	7.61147	7.68088	0	0	0	0	5.78512
	Aldoa	5.26454	5.18896	5.3605	5.16442	5.11541	5.27001	4.92958	5.18336		Cdk18/LDKLGEGTYATVFK	6.38817			0			0
	Aldoa	5.42114	5.167	5.48144	5.24359	5.15652	5.45632	4.88338	5.49145		Cdk18/LDTEGINLLSSLLLYESKSR	6.2769	6.97506	7.52022	0	0	6.03683	0	6.03435
	Aldoa	5.97682	5.80642	6.15894	5.87514	5.80439	6.09635	5.39971	5.87754		Cdk18/LPQEFLQKLQLENPGLPKPLTR	6.90715			0			0
	Aldoa	6.02514	5.75548	6.07284	5.7959	5.69547	6.06506	5.37576	5.71766		Cdk18/LQLENPGLPKPLTR	6.64047			0			0
	Aldoa	6.05304	5.91363	6.29168	5.95434	5.96618	6.25455	5.60992	6.14476		Cdk5/DLKPQNLLINR	6.79078	7.43642	7.82745	6.15109	0	6.93366	0	6.11408
	Aldoa	6.32907	5.93619	6.30224	5.98693	5.9329	6.34104	5.63291	5.88149		Cdk5/DLLQNLLKCNPVQR		7.61427	8.00479		6.5097	6.59497		6.28387
	Aldoa	6.56741	6.10748	6.53153	6.22277	6.14436	6.55246	5.89657	6.22144		Cdk5/IGEGTYGTVFKAK	6.76798	7.22045	7.0456	5.8859	5.52757	0	0	6.11783
	Aldoart2	5.02223	4.92376	5.44996	4.92506	4.96047	5.19896	4.67087	5.06521		Cdk5/LPDYKPYPMYPATTSLVNVVPK		7.17912	6.99224		0	0		0
	Aldoart2	5.42114	5.167	5.48144	5.24359	5.15652	5.45632	4.88338	5.49145		Cdk5/NGELKLADFGLAR	6.50051	6.8228	7.27182	0	0	0	0	0
	Aldoart2	5.97682	5.80642	6.15894	5.87514	5.80439	6.09635	5.39971	5.87754		Cep170b/GASPVTPSTTPPPPTDPQLTKAR	6.34003		6.81441	0		0	0
	Aldoart2	6.02514	5.75548	6.07284	5.7959	5.69547	6.06506	5.37576	5.71766		Cep170b/KSFVGPGEVDGPGR		6.55386			0			0
	Ank2	0	0	0	3.93407	0	0	0	0		Cep170b/LSQTLVKDVAILAR	6.1396			0			0
	Ank2	4.01616	4.25988	4.41559	4.31135	4.2493	4.22986	0	4.00195		Cfl1/KEDLVFIFWAPENAPLKSK		5.72418	6.51797		5.99815	6.82626		6.56541
	Ank2	4.25799	4.26131	4.3258	4.26141	4.25715	4.30895	4.01991	4.03153		Cfl1/LGGSAVISLEGKPL	6.6035	7.2887		0	6.38184		5.7866	6.75416
	Ank2	4.27261	4.39358	4.78014	4.5036	4.45516	4.81126	3.83861	4.53491		Cfl1/YALYDATYETKESK		6.68339			0			0
	Ank2	4.40599	4.42326	4.62372	4.47441	4.5375	4.75097	4.1536	4.39792		Chic1/SIQKLLEWENNR	7.01662	7.58564	7.9099	7.20577	7.32891	7.60846	7.26855	7.63017
	Ank2	4.55075	4.80937	4.97504	4.52482	4.90333	4.90217	4.30619	4.88343		Chic2/SIEKLLEWENNR	0	6.60342	6.3662	6.69706	7.11853	7.27593	6.56364	7.39752
	Ank2	4.5879	4.70429	4.89011	4.59842	4.54471	4.94434	4.30339	4.78929		Ckb/FCTGLTQIETLFKSK		7.62488	7.69685		0	0		0
	Ank2	4.73895	4.73661	5.06644	4.70858	4.97813	5.06225	4.59597	4.9968		Ckb/GGNMKEVFTR		6.90242			0			0
	Ank2	4.74439	4.78912	4.78719	4.77621	4.86486	4.91544	4.2446	4.84634		Ckb/HGGYQPSDEHKTDLNPDNLQGGDDLDPNYVLSSR	8.44165	8.06625	8.96785	0	0	0	0	0
	Ank2	4.74602	4.71384	4.78451	4.69203	4.65454	4.81879	0	4.78313		Ckb/LEQGQAIDDLMPAQK	7.37086	8.34731	8.58156	0	0	0	0	0
	Ank2	4.78133	4.68334	5.09149	4.63668	4.91147	5.05154	4.11029	4.94913		Ckb/LRFPAEDEFPDLSSHNNHMAKVLTPELYAELR	7.38792			0			0
	Ank2	4.8195	4.92458	5.067	4.96914	4.98242	5.06424	4.62335	4.95941		Ckb/PFSNSHNTQKLR	6.48676	8.0923	8.33706	0	0	0	0	0
	Ank2	4.82989	4.90694	5.18245	4.75371	4.99442	5.1261	4.46767	4.81004		Ckb/RAIEKLAVEALSSLDGDLSGR	7.7834	7.84874	8.52256	0	0	6.9583	0	6.34702
	Ank2	4.86331	5.03383	5.37077	5.02276	5.20186	5.31171	4.81309	5.16029		Ckb/SKNYEFMWNPHLGYILTCPSNLGTGLR		7.48075			0			0
	Ank2	4.92418	4.93008	5.23274	4.98488	5.09019	5.15601	4.28065	4.98716		Cldn11/FYYSSGSSSPTHAKSAHV	7.00869	7.65808	8.48718	7.57594	7.69607	8.56581	7.80509	7.72933
	Ank2	4.93229	4.83056	5.0545	4.90253	4.98176	5.05235	4.50897	4.97319		Cltc/AHIAQLCEKAGLLQR	5.75856	0		6.10779	5.64124		5.51346	6.68894
	Ank2	4.9388	5.06334	5.23035	4.97793	5.09171	5.16185	4.58984	5.07984		Cltc/AVNYFSKVK	6.23925	7.21482	0	6.74906	7.54219	6.99321	6.57912	7.47023
	Ank2	4.97567	5.2173	5.39108	5.02992	5.23295	5.28443	4.90779	5.30272		Cltc/IHEGCEEPATHNALAKIYIDSNNNPER	6.21882			6.65341			0
	Ank2	5.03363	5.26146	5.76871	5.18851	5.64373	5.61103	4.52035	5.25188		Cltc/KVGYTPDWIFLLR	5.76152	6.917	6.51972	6.31279	6.27729	6.66224	0	7.09771
	Ank2	5.0427	5.01415	5.33313	5.0479	5.13657	5.28274	4.55555	5.15306		Clvs2/SQSVVDPTALKR	6.29106	6.69914		0	0		0	0
	Ank2	5.05224	4.99824	5.28839	5.04591	5.18247	5.22116	4.57397	5.13966		Clvs2/THLQAGLSPETLEKAR	6.90748	7.20658	7.53571	0	0	0	0	0
	Ank2	5.06674	5.05293	5.21759	4.91325	5.08164	5.0975	4.38148	4.91333		Cmip/LSADTYEDLKAK	5.99904	5.88687	6.74844	0	0	0	0	0
	Ank2	5.0717	5.08629	5.3911	5.08973	5.23802	5.19761	4.57032	5.17307		Cmip/QIEETKPLLGSDVSGPEGTK	6.07693			0			0
	Ank2	5.07875	5.12766	5.25169	4.96859	5.16856	5.23173	4.56633	5.37173		Cmip/TFLSKILTSK	6.88125	6.50813	6.73361	7.12743	7.29576	7.02902	7.03455	7.91367
	Ank2	5.09413	5.29781	5.40819	5.20437	5.27706	5.3452	5.00204	5.32373		Cnksr2/DEKGNLPCEDLR	6.17528			0			0
	Ank2	5.1002	5.23376	5.39099	5.12711	5.1379	5.17491	4.89725	5.32562		Cnksr2/DSSALQDLYIPPPPAEPYIPRDEKGNLPCEDLR		8.05258	8.52631		0	0		6.53289
	Ank2	5.10575	5.1738	5.36039	5.12015	5.17921	5.23391	4.65255	5.25655		Cnksr2/EGEVAIIDKVLDNPDLTSK		0			0			6.43938
	Ank2	5.12425	5.08326	5.27228	5.15122	5.13707	5.25866	4.5419	5.2423		Cnksr2/EKISGDQLLR		6.60471			5.7814			6.2101
	Ank2	5.13979	5.19424	5.57264	5.20472	5.20739	5.33125	4.91035	5.46544		Cnksr2/ESTPTYGKLRPISMPVEYNWVGDYEDPNK	6.79164			0			0
	Ank2	5.16994	5.15543	5.31036	5.151	5.18396	5.3499	4.60928	5.27841		Cnksr2/GLDDCLQQYIKNFER	6.16248	7.25154	7.33405	0	0	0	0	5.88154
	Ank2	5.20664	5.24331	5.39275	5.16391	5.25501	5.37596	4.54448	5.29515		Cnksr2/KLPNDFLTSVVDLIGAAK		7.03403	7.27646		0	0		0
	Ank2	5.2093	5.31585	5.59226	5.23411	5.34973	5.27478	4.90756	5.40497		Cnksr2/NFEREKISGDQLLR	6.69976			0			0
	Ank2	5.22642	5.13982	5.51297	5.31169	5.37902	5.48579	4.85702	5.32216		Cnksr2/SPTSSVATPSSTISTPTKR	7.23165	7.24829	7.97957	6.11641	6.2354	0	6.05162	0
	Ank2	5.25578	5.2347	5.56943	5.30987	5.46395	5.59179	4.89019	5.39791		Cnksr2/WKPLALQPLIPR		6.53889			0			0
	Ank2	5.29754	5.37484	5.49944	5.34534	5.44356	5.51331	4.90557	5.34386		Cnksr2/YMSNEKIAQEEYMFQR	6.4014	6.82775		0	0		0	0
	Ank2	5.30713	5.39712	5.5528	5.35593	5.50117	5.44561	5.11952	5.40257		Cnp/AAGAEEYAQQEVVKR	0	6.59377		5.88093	6.81669		6.21301	6.79305
	Ank2	5.30754	5.41997	5.70972	5.36352	5.52731	5.53564	5.00009	5.55632		Cnp/ADFSEAYKR		7.1352	7.01728		7.75537	7.70789		7.87047
	Ank2	5.31414	5.37396	5.53202	5.28585	5.39749	5.49059	4.90277	5.31372		Cnp/AGQVFLEELGNHKAFK		6.22745	7.49484		7.22292	7.51008		7.37346
	Ank2	5.31731	5.43764	5.60392	5.30268	5.30218	5.37051	5.1304	5.29866		Cnp/AGQVFLEELGNHKAFKK	7.31444	6.52935		6.90326	7.20107		6.95658	7.404
	Ank2	5.32472	5.26673	5.62607	5.38294	5.4579	5.61692	4.92615	5.42423		Cnp/AHVTLGCAADVQPVQTGLDLLDILQQVKGGSQGEAVGELPR		6.86959	7.06655		0	7.23977		6.84919
	Ank2	5.3511	5.46031	5.67292	5.33423	5.43419	5.65325	4.88046	5.38224		Cnp/EKLELVSYFGK		0			6.29006			6.82772
	Ank2	5.35492	5.48718	5.71513	5.47891	5.52625	5.69878	5.16935	5.50506		Cnp/EKPELQFPFLQDEDTVATLHECK	7.09475	6.69441	7.46708	6.74601	7.34258	0	6.55628	7.58797
	Ank2	5.37027	5.41747	5.62192	5.42752	5.54207	5.63829	4.95639	5.46546		Cnp/FCDYGKAAGAEEYAQQEVVKR	7.53296	8.13789	8.26816	7.64272	8.33147	7.98587	7.71462	8.27344
	Ank2	5.37829	5.46422	5.66936	5.39547	5.45997	5.5552	4.85304	5.42669		Cnp/HFISGDEPKEKLELVSYFGK	6.59003			6.76182			6.44658
	Ank2	5.37913	5.43154	5.58349	5.29292	5.41333	5.50187	5.05281	5.46027		Cnp/KAGQVFLEELGNHKAFK	6.74121			6.15066			6.85447
	Ank2	5.40794	5.42651	5.64096	5.35296	5.50515	5.57148	4.91889	5.44738		Cnp/LDCAQLKEK	6.91568	8.19992	8.32249	6.97798	8.29833	8.32956	7.11972	8.30527
	Ank2	5.4347	5.64128	5.67113	5.58985	5.68961	5.69404	5.08419	5.58218		Cnp/LILEKYHDGTK	6.39215	7.21917	7.54899	5.90703	7.19571	6.56566	6.96795	7.29166
	Ank2	5.45099	5.60448	5.89709	5.51928	5.60438	5.76953	5.58667	5.69303		Cnp/LKPGLEKDFLPLYFGWFLTK		6.91861			0			6.80639
	Ank2	5.4711	5.6	5.76555	5.63973	5.63416	5.73841	5.30698	5.5998		Cnp/MVSADAYKIIPGSR	7.64365	8.4114	8.49827	7.80056	8.53646	8.69678	7.63628	8.59049
	Ank2	5.47515	5.45016	5.71352	5.5367	5.63654	5.69706	5.12146	5.49424		Cnp/NQWQLSADDLKK	0	7.34313	7.71799	0	7.86585	7.20447	6.79673	7.82576
	Ank2	5.47923	5.58285	5.85002	5.55511	5.58754	5.74853	5.14873	5.65821		Cnp/TAGAQVVLTDQELQLWPSDLDKPSASEGLPPGSR	0	7.33177	0	6.95461	7.11807	7.46096	7.15561	7.80092
	Ank2	5.49143	5.45567	5.69056	5.47615	5.54455	5.67417	5.03699	5.56921		Cnp/YHDGTKMVSADAYK		0			6.72833			0
	Ank2	5.49233	5.53227	5.74288	5.51499	5.6105	5.70266	5.079	5.65742		Cnrip1/VVYTGIYDTEGVAPTKSGER	6.40524	7.06659	7.37532	0	0	0	0	0
	Ank2	5.495	5.67202	5.82018	5.54913	5.69697	5.73374	5.10137	5.64727		Coil/DYSLLPLLAAAPQVGEKIAFK		6.4506			0			0
	Ank2	5.54668	5.55273	5.72322	5.58443	5.72203	5.7926	5.03675	5.6905		Coil/LLELTSDYSPDVSDYKEGK	7.09806	7.25722	7.15725	0	0	0	6.1917	0
	Ank2	5.55211	5.65082	5.822	5.64979	5.70449	5.7738	5.3424	5.6773		Coil/LSAELLKDAPATK		6.42788			0			0
	Ank2	5.55717	5.64873	5.94218	5.57419	5.684	5.69013	5.31606	5.7523		Coro2b/IWEIPDGGLKR	5.96972			5.65245			5.74217
	Ank2	5.59274	5.71562	5.9647	5.63331	5.85479	5.88594	5.38839	5.81775		Coro2b/VLQEANCKNHR		0	0		0	6.5106		5.89136
	Ank2	5.60137	5.70673	5.92205	5.62593	5.7481	5.86226	5.33044	5.80703		Cpne6/CPKGVPAAR		6.97529			5.37018			0
	Ank2	5.60794	5.7264	5.91548	5.75042	5.77227	5.917	5.29855	5.72764		Cpne6/DAAPSALAKCVLAEVPR		6.88218			0			0
	Ank2	5.61172	5.88541	5.98702	5.73287	6.03894	6.04728	5.30129	5.89078		Cpne6/DIVQFVPFRDFKDAAPSALAK	6.47644			0			0
	Ank2	5.63107	5.76398	5.98708	5.74974	5.86593	5.95105	5.2935	5.75322		Cpne6/TEVVKNNLNPSWEPFR		6.11671	7.00565		0	0		0
	Ank2	5.63683	5.67554	5.92387	5.70912	5.74054	5.92418	5.42133	5.74817		Csde1/AHSVNGITEEANPTIYSGKVIRPLR	6.54768			0			0
	Ank2	5.68006	5.65578	5.96554	5.70648	5.80608	5.96483	5.33594	5.74477		Csde1/LKNITLDDASAPR	6.02812	7.10738	7.54538	0	0	0	0	0
	Ank2	5.69458	5.73093	5.98957	5.85648	5.83216	5.95894	5.44892	5.76804		Ctnnd2/NSYGAPAEDIKQNQVSTQPVPQEPSR	6.12853			0			0
	Ank2	5.7142	5.67743	6.0122	5.7885	5.92255	6.01418	5.27049	5.73406		Ctnnd2/SPSIDSIQKDPR	6.85109	7.81865	7.97147	7.09562	7.76629	6.70969	7.04116	7.94264
	Ank2	5.72716	5.69259	5.89914	5.69672	5.7481	5.84549	5.35542	5.80515		Cul9/IYTKYGLLPK	7.13264			0			0
	Ank2	5.7298	5.76401	5.99093	5.78684	5.91181	5.98118	5.36764	5.81617		Cul9/SAANFSEKEEACR		6.97278	7.2315		0	0		0
	Ank2	5.73072	5.96027	6.07232	5.88691	5.98819	5.98108	5.39099	5.97055		Cul9/YGLLPKELGSLPSSR	6.56109			0			0
	Ank2	5.78345	5.79683	6.13656	5.82794	5.9023	6.0952	5.52275	5.88222		Cyp46a1/LQAEVDEVVGSKR	6.87889	7.12143	6.95233	0	0	0	0	0
	Ank2	5.8086	5.80773	6.1312	5.83122	5.91506	6.05065	5.33528	5.85357		D1Pas1/GKIGLDFCK		7.19251			5.4532			0
	Ank2	5.81002	5.97908	5.86721	5.91135	5.88499	6.00655	5.45541	5.7838		D1Pas1/GLDISNVKHVINFDLPSDIEEYVHR		7.12791			0			6.21075
	Ank2	5.81979	5.89231	6.11949	5.88362	5.99442	6.08304	5.43591	5.92525		D1Pas1/HAIPIIKEKR	5.85427			0			7.27265
	Ank2	5.82641	5.99919	6.24082	5.98228	6.0839	6.14467	5.57226	6.06681		D1Pas1/IGLDFCKYLVLDEADR		6.94025			0			0
	Ank2	5.82817	5.8219	6.04778	5.90078	5.91518	6.05503	6.05618	6.02617		D1Pas1/IVEQDTMPPKGVR	5.84051	6.82051	7.40295	0	0	0	0	0
	Ank2	5.86099	5.87403	6.14242	5.87524	5.98405	6.08955	5.47286	5.85465		D1Pas1/KQYPISLVLAPTR		7.19507			0			0
	Ank2	5.86733	5.90489	6.33893	5.90781	5.97429	6.11271	5.48623	5.97929		D1Pas1/RKQYPISLVLAPTR	7.12123		6.95938	0		0	0
	Ank2	5.87045	5.93065	6.18896	5.94983	6.01544	6.14913	5.50191	6.00608		D1Pas1/SGKSPILVATAVAAR	7.00238	7.10356	7.08271	0	0	0	5.54022	0
	Ank2	5.87217	5.85322	6.00779	5.90612	5.98991	6.02776	5.32754	5.8784		Ddx3x/GFYDKDSSGWSSSK	5.95184	6.77084		0	0		0	0
	Ank2	5.93207	5.97986	6.11899	6.0923	6.06145	6.19554	5.76369	6.02902		Ddx3x/GKIGLDFCK		7.19251			5.4532			0
	Ank2	5.96266	5.9667	6.22546	6.04218	6.16693	6.17872	5.44957	5.99792		Ddx3x/GLDISNVKHVINFDLPSDIEEYVHR		7.12791			0			6.21075
	Ank2	5.97582	6.17566	6.2878	6.13865	6.18783	6.29559	5.66775	6.19293		Ddx3x/HAIPIIKEKR	5.85427			0			7.27265
	Ank2	5.99732	6.17941	6.42987	6.11972	6.34842	6.34064	5.68636	6.2065		Ddx3x/IGLDFCKYLVLDEADR		6.94025			0			0
	Ank2	5.99768	6.00621	6.29301	6.08034	6.19279	6.31262	5.39993	6.0404		Ddx3x/IVEQDTMPPKGVR	5.84051	6.82051	7.40295	0	0	0	0	0
	Ank2	5.99912	6.03322	6.2639	6.04226	6.15734	6.26557	5.59497	6.02588		Ddx3x/KQYPISLVLAPTR		7.19507			0			0
	Ank2	6.05774	6.11754	6.17441	6.01267	6.14326	6.16894	5.65565	6.1124		Ddx3x/RKQYPISLVLAPTR	7.12123		6.95938	0		0	0
	Ank2	6.06804	6.12688	6.27706	6.1502	6.2529	6.31808	5.53175	6.10707		Ddx3x/SGKSPILVATAVAAR	7.00238	7.10356	7.08271	0	0	0	5.54022	0
	Ank2	6.13833	6.17403	6.49571	6.16973	6.23533	6.42292	5.79937	6.41755		Ddx3y/GKIGLDFCK		7.19251			5.4532			0
	Ank3	0	4.31383	4.35715	4.26736	4.20526	4.17432	0	4.34124		Ddx3y/GLDISNVKHVINFDLPSDIEEYVHR		7.12791			0			6.21075
	Ank3	3.90176	4.65319	4.63855	4.3863	4.37743	4.57911	4.02073	4.48041		Ddx3y/HAIPIIKEKR	5.85427			0			7.27265
	Ank3	4.30033	4.52551	4.74411	4.59736	4.5623	4.75052	4.12143	4.77573		Ddx3y/IGLDFCKYLVLDEADR		6.94025			0			0
	Ank3	4.49479	4.47751	4.67055	4.57708	4.53017	4.88616	0	4.60305		Ddx3y/IVEQDTMPPKGVR	5.84051	6.82051	7.40295	0	0	0	0	0
	Ank3	4.64748	4.79238	4.98199	4.72687	4.79367	4.9465	4.51375	4.91359		Ddx3y/KQYPISLVLAPTR		7.19507			0			0
	Ank3	4.68149	5.09906	5.21707	0	5.08906	4.94636	0	0		Ddx3y/NLNITKDLLDLLVEAK		6.73142	7.19036		0	5.96392		5.94399
	Ank3	4.68797	4.83725	5.03363	4.72433	4.78487	4.97865	4.32917	4.85752		Ddx3y/RKQYPISLVLAPTR	7.12123		6.95938	0		0	0
	Ank3	4.71839	4.82562	5.04848	4.84033	5.01549	5.10904	5.06908	4.8515		Ddx5/HGKAPILIATDVASR	6.26496			0			0
	Ank3	4.75809	4.98105	5.01949	4.86115	4.81178	4.90736	4.49389	4.83455		Ddx5/TGTAYTFFTPNNIKQVSDLISVLR		6.71853	6.99148		0	0		0
	Ank3	4.76113	4.74118	5.13421	4.75282	4.76248	5.11304	4.31865	4.86681		Dgkb/ANVVKHPPVAILPLGTGNDLAR	7.43041	7.00873	7.08332	0	0	0	0	0
	Ank3	4.76271	4.79714	4.94597	4.92884	4.92774	5.10237	4.51755	5.04501		Dgkb/KFQYLLNPR	6.72085			0			0
	Ank3	4.84787	4.80133	5.05004	4.73166	4.92394	4.96215	4.39817	4.90055		Dgkb/KLKDVLEEFHGNGVLAK	6.38077			0			0
	Ank3	4.90589	5.06029	5.28256	4.99848	5.13808	5.22264	4.6951	5.12759		Dgkb/TGLFCSLIKR		6.34526			0			5.37482
	Ank3	4.92418	4.93008	5.23274	4.98488	5.09019	5.15601	4.28065	4.98716		Dgkb/TNQEKWAHLSPSEFSQLQK	7.57521	7.72317	7.98594	0	0	0	0	0
	Ank3	4.93227	5.00553	5.07229	4.91161	5.09636	4.96023	4.58448	4.99203		Dgkb/WAHLSPSEFSQLQKYAEYSTK	7.18141		7.68279	0		0	0
	Ank3	4.97557	5.18438	5.32562	5.03799	5.20241	5.30092	4.51561	5.24411		Dgkb/YNPEGKQDILNQTIDFEGFK		6.89167	7.3453		0	0		0
	Ank3	5.05718	5.18727	5.35765	5.35649	5.37378	5.31867	4.82019	5.40738		Dgkh/CSVLNEKLEQLLQALHADSQASR		6.48576	6.77902		0	0		0
	Ank3	5.06491	5.16005	5.25042	5.21699	5.263	5.34608	4.63921	5.12022		Dgkh/VPPGIGPAIPEEDTVESASDESLGESKDQLVNDIGKPSSQK	6.80945			0			0
	Ank3	5.06774	5.26217	5.59226	5.17557	5.38555	5.65861	4.77855	5.30099		Dlg1/ALFDYDKTK	7.42903	7.98104		6.52816	6.98277		5.97912	7.17502
	Ank3	5.06875	5.20186	5.44287	5.12656	5.31715	5.37266	4.77522	5.36307		Dlg1/AVEALKEAGSIVR	0	8.25273	8.94077	7.08622	7.40756	7.37105	0	7.52107
	Ank3	5.07904	5.14919	5.35172	5.11628	5.24157	5.35299	4.75344	5.31273		Dlg1/FEAKIHDLR	5.79692	6.56656		0	0		0	0
	Ank3	5.10068	5.25332	5.4589	5.29412	5.34581	5.42912	4.72715	5.31347		Dlg1/GPKGLGFSIAGGVGNQHIPGDNSIYVTK	7.8603	7.85301	7.96003	7.00587	7.28883	0	7.03113	7.29504
	Ank3	5.12215	5.17673	5.4334	5.10782	5.26134	5.37927	4.74147	5.20637		Dlg1/LIKGPKGLGFSIAGGVGNQHIPGDNSIYVTK	7.75729			0			0
	Ank3	5.12597	5.23071	5.57756	5.26938	5.38812	5.54124	4.8422	5.30701		Dlg1/YSPISKAVLGDDEITREPR	6.57276			0			0
	Ank3	5.17415	5.19019	5.43702	5.07328	5.21817	5.31591	4.7338	5.43324		Dlg2/AVEALKEAGSIVR	0	8.25273	8.94077	7.08622	7.40756	7.37105	0	7.52107
	Ank3	5.18554	5.35303	5.54716	5.25101	5.37079	5.51372	4.94108	5.49753		Dlg2/FEAKIHDLR	5.79692	6.56656		0	0		0	0
	Ank3	5.20804	5.22267	5.4076	5.20774	5.20412	5.3836	4.81397	5.25436		Dlg2/FNAKPGVIDSK	5.85579	7.55411	7.89643	0	6.12694	6.2501	6.8019	6.8103
	Ank3	5.22454	5.32389	5.4821	5.25307	5.34195	5.33826	5.00308	5.39403		Dlg2/FNAKPGVIDSKGDIPGLGDDGYGTK	8.07533	7.63809	8.36877	7.09068	7.08636	7.62445	7.00372	6.27154
	Ank3	5.30713	5.39712	5.5528	5.35593	5.50117	5.44561	5.11952	5.40257		Dlg2/GASHEQAAAALKGAGQTVTIIAQYQPEDYAR	6.52076			0			0
	Ank3	5.31414	5.37396	5.53202	5.28585	5.39749	5.49059	4.90277	5.31372		Dlg2/GDIPGLGDDGYGTKTLR	7.26571	7.67963	7.10078	0	6.79379	0	6.22732	7.03096
	Ank3	5.31513	5.3329	5.60472	5.33816	5.33106	5.58301	5.00226	5.30761		Dlg2/GPELVHVSEKNLSQIENVHGYVLQSHISPLK	6.78024			0			0
	Ank3	5.32251	5.39725	5.63423	5.41626	5.64097	5.69002	4.94934	5.4659		Dlg2/GPKGLGFSIAGGVGNQHIPGDNSIYVTK	7.67872	7.85301	7.96003	7.00587	7.28883	0	7.03113	7.29504
	Ank3	5.35046	5.4818	5.66865	5.43618	5.51299	5.66013	5.07551	5.52103		Dlg2/IIDGGAAQKDGR	5.75346	7.48387		0	6.3798		0	7.0974
	Ank3	5.36014	5.45376	5.66111	5.39955	5.55334	5.62115	5.09809	5.5195		Dlg2/LVIEEQSGPFIWIPSKEKL	7.45428	7.2404	7.5912	0	6.7936	6.3733	6.55589	6.82368
	Ank3	5.36292	5.45896	5.54739	5.3749	5.44548	5.56493	4.81865	5.42563		Dlg2/SLEPLMEMNKR		6.72598			5.41918			0
	Ank3	5.39231	5.57033	5.78989	5.49082	5.55144	5.68159	4.97288	5.52472		Dlg2/TVKFNAKPGVIDSK			6.38083			0
	Ank3	5.48113	5.60872	5.81406	5.63194	5.65697	5.81947	5.14981	5.63746		Dlg2/VNEVDVSEVSHSKAVEALKEAGSIVR	7.61133			6.74136			0
	Ank3	5.53817	5.66727	5.83255	5.64349	5.55564	5.78492	5.19549	5.62443		Dlg3/AVEALKEAGPVVR	6.08164	6.85498		0	0		0	0
	Ank3	5.54067	5.60589	5.78937	5.58147	5.70606	5.81333	5.19794	5.68162		Dlg3/DVGPVPPKPVPGKSTPK	5.45477			0			0
	Ank3	5.54673	5.73062	5.84879	5.65332	5.77126	5.77126	5.26487	5.75971		Dlg3/IIEGGAAQKDGR		5.42213			0			5.79938
	Ank3	5.60137	5.70673	5.92205	5.62593	5.7481	5.86226	5.33044	5.80703		Dlg3/NLKGQEDAILSYEPVTR	6.57167		6.67941	0		0	0
	Ank3	5.6352	5.61827	5.93194	5.58717	5.64102	5.87772	5.43538	5.62541		Dlg4/ALFDYDKTK	7.42903	7.98104		6.52816	6.98277		5.97912	7.17502
	Ank3	5.64714	5.73182	5.83965	5.72091	5.78438	5.83004	5.25508	5.70746		Dlg4/ANDDLLSEFPDKFGSCVPHTTRPK	7.94213	0	0	7.3058	7.72996	7.55277	7.35474	7.70402
	Ank3	5.72716	5.69259	5.89914	5.69672	5.7481	5.84549	5.35542	5.80515		Dlg4/DIQAHKFIEAGQYNSHLYGTSVQSVR	6.93091			0			6.43533
	Ank3	5.72775	5.83405	5.97079	5.83266	5.81017	5.89155	5.43732	5.89733		Dlg4/EVAEQGKHCILDVSANAVR	6.241			0			0
	Ank3	5.74177	5.84646	5.97696	5.84954	5.87938	6.04352	5.20686	5.78935		Dlg4/EVTHSAAVEALKEAGSIVR	8.73395	8.51228	9.31649	7.85578	8.01486	8.51583	7.84273	8.10944
	Ank3	5.77715	5.83886	6.05011	5.8088	5.86207	5.96732	5.41852	5.8684		Dlg4/FEAKIHDLR	5.79692	6.56656		0	0		0	0
	Ank3	5.86099	5.87403	6.14242	5.87524	5.98405	6.08955	5.47286	5.85465		Dlg4/GPKGLGFSIAGGVGNQHIPGDNSIYVTK	7.8603	7.85301	7.96003	7.00587	7.28883	0	7.03113	7.29504
	Ank3	6.11727	6.22943	6.3797	6.19736	6.32722	6.4035	5.68197	6.19404		Dlg4/IIEGGAAHKDGR	7.28508	8.12943		6.1801	7.16566		6.25995	7.66779
	Ank3	6.13284	6.2194	6.40307	6.22063	6.26673	6.32362	5.86103	6.31357		Dlg4/IIEIKLIK	7.53801	7.61849	8.02841	6.79482	7.05319	6.87755	7.02849	7.54845
	Ank3	6.33232	6.4048	6.67899	6.38319	6.40839	6.56654	5.93645	6.38333		Dlg4/KGDQILSVNGVDLR		0			6.27337			6.43503
	Anks1b	4.66148	4.87926	5.3784	4.84457	5.08494	5.31601	4.38577	4.9516		Dlg4/KPPAEKIIEIK		6.63148	7.35499		5.52563	6.3994		5.89329
	Anks1b	4.94614	4.89657	5.14105	5.00182	4.98802	5.0991	4.38205	4.99415		Dlg4/LIKGPKGLGFSIAGGVGNQHIPGDNSIYVTK	7.75729			0			0
	Anks1b	5.28917	5.26938	5.59699	5.41265	5.39538	5.54252	4.86067	5.40033		Dlg4/LKAKDWGSSSGSQGR		6.19022			0			0
	Anks1b	5.4411	5.39843	5.6289	5.42883	5.45498	5.61352	4.93083	5.35365		Dlg4/NASHEQAAIALKNAGQTVTIIAQYKPEEYSR	6.80954			0			0
	Anks1b	5.45385	5.40521	5.69225	5.52319	5.44985	5.58076	4.75229	5.53297		Dlg4/SLENVLEINKR	8.29334	8.21309	8.54367	7.02473	7.42108	7.06532	7.1437	7.82946
	Anks1b	5.49801	5.60308	5.76808	5.6932	5.66654	5.80054	5.30283	5.61339		Dlg4/VHSDSETDDIGFIPSKR	6.23985			0			0
	Anks1b	5.50196	5.43246	5.75132	5.59586	5.47336	5.68224	5.16152	5.60679		Dlg4/YSPVAKDLLGEEDIPREPR	7.29301			0			0
	Anks1b	5.52959	5.59681	5.86436	5.4506	5.47337	5.65545	4.9949	5.64275		Dlgap1/AIEKGCSQDDECVSLR	7.29228	6.77702	7.72933	0	0	0	0	0
	Anks1b	5.56891	5.53955	5.821	5.6077	5.63392	5.72665	4.96095	5.66452		Dlgap1/ATQPSLTELTTLKISNEHSPK	7.64219			0			6.43476
	Anks1b	5.64269	5.64831	5.93365	5.75103	5.66828	5.84563	5.21619	5.75332		Dlgap1/DGHWFLKLLQAER	6.30266	7.28391	7.62274	0	0	0	0	0
	Anks1b	5.65415	5.57656	5.8099	5.73652	5.61458	5.81715	5.21772	5.521		Dlgap1/DGYHTLQYKR		6.51362			0			0
	Anks1b	5.68817	5.68231	5.81364	5.75202	5.65861	5.86926	5.30268	5.71932		Dlgap1/DILLGVSANKVPQDEWSGYTPR		6.4816			0			0
	Anks1b	5.72104	5.71691	6.01666	5.68657	5.87861	5.95356	5.34294	5.77918		Dlgap1/ESYLKATQPSLTELTTLK		7.45436	7.90822		6.01144	6.44243		5.95909
	Anks1b	5.8026	5.68634	5.97215	5.69548	5.73144	5.89929	5.17132	5.75841		Dlgap1/GSVNGGKASPDESQTLR		7.0658	7.58907		0	0		0
	Anks1b	5.89528	5.97046	6.18081	5.91254	5.96368	6.0658	5.69682	5.9902		Dlgap1/HYTSQQELKDESALVPR		6.7817			0			0
	Anks1b	5.9083	5.86856	6.08757	5.92184	5.86235	6.04364	5.27997	5.81816		Dlgap1/ISNEHSPKLQIR	6.38611			0			0
	Anks1b	6.00234	5.97271	6.25809	6.04438	6.05622	6.20919	5.37068	5.97437		Dlgap1/KPAKGPAPLIR			7.51854			6.9326
	Anks1b	6.03044	6.01858	6.21354	6.06074	6.12163	6.17029	5.42872	6.07842		Dlgap1/RESYLKATQPSLTELTTLK	7.69448			0			0
	Anks1b	6.13497	6.1914	6.34025	6.20382	6.21133	6.34396	5.65293	6.21588		Dlgap1/RHYTSQQELKDESALVPR	7.32143		7.7397	0		0	5.74692
	Apbb1	4.31355	4.45169	4.73356	4.52898	4.5864	4.59672	4.15339	4.39723		Dlgap1/SLDSLDPAGLLTSPKFR	7.77727	7.90528	7.97099	0	6.06153	0	0	6.9893
	Apbb1	4.94331	4.9931	5.20355	5.01423	5.12792	5.03133	4.48354	5.11211		Dlgap1/TLATKANRLPTNLLDQFER	7.25904			0			0
	Arc	4.88921	4.83417	4.99991	4.8586	4.83899	4.94896	4.0406	4.83378		Dlgap1/TSNKFQSVGVQVEEEK	6.49523		6.97706	0		0	0
	Arc	4.96574	4.84626	5.17047	5.07247	5.08034	5.11651	4.45992	4.94201		Dlgap1/TTTKPFISITAQSSTESAQDAYMDGQGQR	6.62436		6.52696	0		0	0
	Arc	5.71691	5.73585	5.9696	5.85629	5.83321	5.94411	5.37055	5.78967		Dlgap2/AVLASKAEELLK		7.61521	7.56229		5.8999	0		6.76458
	Arfgap1	4.05023	4.07463	4.35261	0	3.9054	0	0	0		Dlgap2/DDCAMSHTSTKVNR		6.72916			5.7431			0
	Arfgap1	4.53562	4.50269	4.88164	4.32856	4.60488	4.61634	4.01166	4.53852		Dlgap2/EAEENDLLEDILGKIR	6.05408	6.96302		0	0		0	0
	Arfgap1	4.96606	4.93096	5.34528	4.64476	4.82861	4.89867	0	4.78907		Dlgap2/EYHSVGVQVEDEKR		6.81315	7.64311		0	0		0
	Arfgap1	5.18245	5.17661	5.46562	5.00626	5.11063	5.1185	4.74334	5.06674		Dlgap2/GLREYHSVGVQVEDEKR	7.07221			0			0
	Arfgap1	5.27303	5.38584	5.61366	5.27766	5.23285	5.47305	4.73263	5.28267		Dlgap2/HKSGMSSWWSSDDNLDSDSTYR	6.68597			0			0
	Arfgap1	5.59518	5.56492	5.94325	5.34007	5.22262	5.45524	4.68632	5.29376		Dlgap2/LNDWKIIESPER	6.39154	6.2188		0	0		0	0
	Arhgef2	4.60117	4.73967	4.87617	4.56323	4.69287	4.70658	4.31249	4.73041		Dlgap2/SHSLEGSSKSNINGTK		6.14731			0			0
	Arhgef2	4.65935	4.83812	5.11361	4.72532	4.69865	4.95294	4.78502	5.09181		Dlgap2/SIDKAVLASK	7.57672	7.59801	7.4834	0	6.14277	0	0	6.43995
	Arhgef2	4.8265	4.85498	5.03303	4.71737	4.9112	4.94146	4.2717	4.86743		Dlgap2/SIDKAVLASKAEELLK	7.63156			0			6.16773
	Arhgef2	4.89398	4.82834	5.25624	4.95947	4.98393	5.06908	4.4452	4.96182		Dlgap2/SNNDVKCSACEGLALTPDTR	6.91332	7.39712	7.87438	0	6.60806	0	0	6.62203
	Arhgef2	4.92066	5.03906	5.26811	4.98663	5.06104	5.1969	4.65069	5.19717		Dlgap2/SSWSTLTVSQAKEAYR	6.02768	7.02321		6.38108	6.49317		6.30216	0
	Arhgef2	5.01267	4.8271	5.24971	4.83403	4.87147	5.2011	4.90164	5.17912		Dlgap2/STAAVSYTNYKK	6.40382	6.43188	7.14095	0	5.69478	6.71852	0	0
	Arhgef2	5.04136	5.20434	5.31963	5.06371	5.21214	5.25336	5.0757	5.11455		Dlgap2/TTSKPLISVTAQSSTESTQDAYQDSR	7.29927	7.0773	7.07784	0	0	0	0	0
	Arhgef2	5.07683	5.1675	5.3794	5.01658	5.17861	5.26935	4.5301	5.09413		Dlgap2/VNRIPANLLDQFEKQLPLHR	7.27866		7.07041	0		0	0
	Arhgef2	5.14489	5.25609	5.49474	5.20952	5.16023	5.24416	4.63684	5.22544		Dlgap3/DGEWFIKMLR		7.24697	6.67705		0	0		0
	Arhgef2	5.25091	5.36916	5.54378	5.28294	5.37601	5.41706	4.88577	5.31952		Dlgap3/DGYPGAGPGKGLLGPETK	7.70958	7.89028	8.26255	6.1692	0	6.93524	6.24952	6.13994
	Arhgef2	5.266	5.42622	5.52122	5.2843	5.34936	5.43954	4.93907	5.36853		Dlgap3/DGYPGAGPGKGLLGPETKAK	6.36612			0			0
	Arhgef2	5.35081	5.41598	5.57007	5.37855	5.45799	5.47182	4.86828	5.37005		Dlgap3/EAEDYELPEEILEKIR		7.30865	7.35769		0	0		6.44977
	Arhgef2	5.45162	5.439	5.67991	5.36035	5.46091	5.54844	5.05127	5.37902		Dlgap3/KAPPPIPPGSQAPPR	6.87789	7.14576	7.11674	0	5.09754	0	5.73601	0
	Arhgef2	5.49793	5.57677	5.73228	5.38671	5.46319	5.62326	4.94543	5.48673		Dlgap3/KWRPSIGVQVETISDSDTENR	6.3539			0			0
	Arhgef2	5.74611	5.7144	6.00911	5.62404	5.7451	5.86589	5.28312	5.7124		Dlgap3/LPPTLLDQFEKQLPVQQDGFHTLPYQR	7.63519	7.73745	7.67383	6.54492	0	0	6.61768	6.71835
	Arhgef2	6.01013	6.04774	6.31961	6.00178	6.11005	6.23802	5.58763	6.11803		Dlgap3/SAVGSTQLLLSQKVQQFFR		6.74812			5.40775			5.90459
	Arhgef2	6.28117	6.3742	6.55939	6.3275	6.36536	6.50292	6.03475	6.37511		Dlgap3/TYHYLQVPQDDWGGYPTGGKDGEIPCRR	7.17377			0			0
	Arl8b	5.06446	5.02437	5.36005	5.02396	5.02617	5.12669	4.53176	4.97154		Dlgap4/ANSWQLVETPEKR		6.68678			0			0
	Arl8b	5.09213	5.10463	5.49381	5.10599	5.024	5.22045	4.50446	5.07071		Dlgap4/HAALKSEQGTLTSSESHSEAIPK	6.14298			0			0
	Armc6	4.38223	4.21698	4.5694	4.04712	4.17609	4.28556	0	3.92241		Dlgap4/IHYNSHFEVPEESPFPSHAQATKINR	7.00578			0			0
	Armc6	5.04447	5.15752	5.26003	4.99093	5.17786	5.14737	4.70211	5.21463		Dlgap4/LPANLLDQFEKQLPIHR	7.95975	7.95083	8.21176	6.34852	0	6.70226	6.20701	6.41609
	Armc6	5.18741	5.1231	5.4449	5.18113	5.22984	5.29627	4.91827	5.39618		Dlgap4/TSATLDKSLLK	6.75951	7.34159		0	6.33981		0	5.89506
	Armc6	5.32218	5.4397	5.68822	5.30671	5.50488	5.50911	5.12251	5.58403		Dmwd/GGSGGNSSNDKLSGPAPR		6.4303			0			0
	Armc6	5.50649	5.57745	5.77927	5.30919	5.42371	5.51017	5.03743	5.51968		Dmwd/NPLAKWAVGEGPLNEFAFSPDGR	6.40948	7.11025	6.88861	0	0	0	0	0
	Armc6	5.53193	5.66495	6.16676	5.37177	5.78933	5.77704	5.19726	5.61298		Dnajc7/LAYELYTEALGIDPNNIKTNAK	6.20512		6.89022	0		0	0
	Arpc1a	4.25385	4.57717	4.56977	4.42415	4.35491	4.49226	0	4.30033		Dnajc7/TNAKLYCNR		6.49003			0			0
	Arpc1a	5.52048	5.30257	5.33373	5.52406	5.15318	5.47387	5.07537	5.30722		Dusp3/ATDFIDQALAHKNGR	6.88127	7.52044	7.66236	0	0	0	0	0
	Arpc1a	5.59394	5.69199	5.98408	5.69623	5.77482	6.04021	5.22019	5.85657		Dusp3/VYVGNASVAQDITQLQKLGITHVLNAAEGR	7.21346	7.9316	6.96557	0	0	0	0	6.34602
	Arpc1a	5.75084	5.66131	6.06859	5.70977	5.74262	5.94435	5.21617	5.68944		Dynll1/KYNPTWHCIVGR		6.61055			6.44295			6.6651
	Arpc1a	5.78335	5.66975	6.03555	5.81566	5.73983	5.95825	5.34313	5.8162		Dynll1/YNIEKDIAAHIK	6.54371	6.88282	6.7974	0	5.24827	5.74497	5.86262	0
	Arpc1a	5.91693	5.9615	6.19117	6.04262	6.00928	6.17161	5.45582	5.9889		Eef1a1/KDGSASGTTLLEALDCILPPTRPTDKPLR		6.86186			0			5.99455
	Arpc1a	5.97492	5.92655	6.23649	6.03286	5.93626	6.20675	5.5125	5.90079		Eef1a1/KLEDGPKFLK	7.01899		7.09388	0		0	0
	Arpc1a	6.22701	6.15158	6.44801	6.30432	6.22235	6.46349	5.50394	6.07518		Eef1a1/LEDGPKFLK		6.59695			0			0
	Atp1a1	4.59326	4.78727	5.04868	4.83884	4.81594	4.96289	4.45594	4.85369		Eef1a1/LPLQDVYKIGGIGTVPVGR	7.02226	6.47132	8.24822	0	0	6.75798	0	0
	Atp1a1	4.65297	4.49326	4.84876	4.53972	4.48928	4.68091	4.25621	4.501		Eef1a1/MDSTEPPYSQKR		6.7274			0			0
	Atp1a1	4.68206	4.77383	5.03878	4.43992	4.628	4.91659	4.45341	4.71187		Eef1a1/TIEKFEKEAAEMGK	6.20333			5.19321			0
	Atp1a1	4.87188	4.75117	5.16605	4.91355	4.89983	4.97808	4.63075	4.91398		Eef1a1/VETGVLKPGMVVTFAPVNVTTEVK	6.96055	7.15357	7.93833	0	0	0	0	0
	Atp1a1	4.93473	4.94	5.2601	4.92321	5.02983	5.00988	4.39342	5.04505		Eef1a2/LPLQDVYKIGGIGTVPVGR	7.02226	6.47132	8.24822	0	0	6.75798	0	0
	Atp1a1	5.02003	5.11321	5.38728	5.08124	5.12956	5.32761	4.75756	5.25883		Eef1a2/TIEKFEKEAAEMGK	6.20333			5.19321			0
	Atp1a1	5.04337	5.1967	5.44145	5.10055	5.10521	5.29778	4.77034	5.4113		Eef2/FAAKGEGQLSAAER	5.54041	6.73781		5.29662	6.57859		0	6.48356
	Atp1a1	5.09223	4.84522	5.20578	4.90868	4.79934	5.20017	4.57797	4.91704		Eef2/VAVEAKNPADLPK			7.22484			0
	Atp1a1	5.15831	5.27259	5.59437	5.24237	5.25995	5.44027	4.80192	5.35727		Efhd2/ATDELASKLSR	6.34768	6.66065	7.21408	6.25431	6.79093	7.33381	6.54729	6.8021
	Atp1a1	5.16361	5.17734	5.51282	5.14333	5.27108	5.47919	5.18817	5.51295		Efhd2/KAAAGELQEDSGLHVLAR	6.77109	6.93252	6.48352	6.93993	6.94234	6.80157	7.32284	7.60419
	Atp1a1	5.29431	5.17164	5.49589	5.21553	5.20072	5.32997	4.82117	5.25658		Efhd2/LSEIDVSTEGVKGAK	6.17869	6.31158		0	0		6.0308	0
	Atp1a1	5.3415	5.32081	5.38949	5.22215	5.31142	5.44176	4.87449	5.29301		Eif4a1/AILPCIKGYDVIAQAQSGTGK		7.16137	7.43008		0	0		0
	Atp1a1	5.41115	5.39864	5.72392	5.39643	5.48142	5.67949	5.13966	5.38344		Eif4a1/GIYAYGFEKPSAIQQR	7.41762	7.5817	8.03463	0	0	6.00758	5.94472	6.15951
	Atp1a1	5.47605	5.5232	5.72209	5.53518	5.57634	5.69921	5.11026	5.59813		Eif4a2/GIYAYGFEKPSAIQQR	7.41762	7.5817	8.03463	0	0	6.00758	5.94472	6.15951
	Atp1a1	5.55688	5.37598	5.65836	5.40499	5.47037	5.69081	5.03024	5.47362		Eif4a2/KGVAINFVTEEDKR	6.19934			0			0
	Atp1a1	5.63682	5.74321	5.98945	5.64648	5.66996	5.95322	5.58747	5.7527		Eif4a3/GIYAYGFEKPSAIQQR	7.41762	7.5817	8.03463	0	0	6.00758	5.94472	6.15951
	Atp1a1	5.63904	5.57192	5.83801	5.6051	5.5701	5.77656	5.33115	5.61891		Eif4a3l1/GIYAYGFEKPSAIQQR	7.41762	7.5817	8.03463	0	0	6.00758	5.94472	6.15951
	Atp1a1	5.65831	5.65939	5.87579	5.63754	5.62701	5.82037	5.28751	5.82894		Elavl4/FANNPSQKSSQALLSQLYQSPNR	0	0		6.6159	6.45212		0	6.75082
	Atp1a1	5.73689	5.59082	5.98396	5.6174	5.60166	5.86535	5.50263	5.70566		Elfn2/GLEAGLDTPKVATK	6.34751			0			0
	Atp1a1	5.76891	5.7124	6.00621	5.79718	5.73511	5.9387	5.34645	5.66282		Elfn2/HYYSGYSSSPEYSSESTHKIWER	6.59371			0			0
	Atp1a1	5.78532	5.71488	6.0383	5.74191	5.74944	5.94859	5.42294	5.85244		Elfn2/LPASKGLEAGLDTPK	5.9763	7.12795	7.48223	0	0	6.54715	0	0
	Atp1a1	5.81029	5.87162	6.07965	5.79121	5.88605	5.95903	5.50565	5.83775		Elfn2/VATKGNYIEVR		7.06062			5.80018			6.30083
	Atp1a1	5.87913	5.85395	6.17961	5.85548	5.92671	6.08693	5.58486	5.97157		Elfn2/YGADVDAGSIVHAAQKLGEPPVLPVAR	7.33045			0			0
	Atp1a1	5.8959	5.85249	6.07631	5.82278	5.88547	6.0141	5.51282	5.84728		Elmo2/EKIQPEILELIK	6.34353	6.61611		0	0		0	0
	Atp1a1	5.92244	5.98318	6.13953	5.88093	5.99899	6.06382	5.76018	5.98803		Elmo2/IAFDAESDPSNVPGSGTEKR	6.1983	6.41375	6.28814	0	0	0	0	0
	Atp1a1	5.93246	5.80803	6.11317	5.86634	5.73127	6.04387	5.51888	5.88656		Elmo2/PPPSDIVKVAIEWPGANAQLLEIDQK			7.07247			0
	Atp1a1	5.96835	5.93217	6.29767	5.9598	5.99118	6.20755	5.6818	6.03985		Elmo2/VLHYGDLDDNPQGEVTFESLQEKIPVADIK			7.14538			0
	Atp1a1	6.06397	5.95104	6.31074	6.07504	6.08106	6.23727	5.60913	6.1384		Epb41l1/DLKGPSSQEDESGGLEDSPDR	5.92437	6.82792	6.86756	0	0	0	0	0
	Atp1a1	6.07609	5.90975	6.27704	5.95979	5.98806	6.22968	5.7007	6.01945		Epb41l1/HQASINELKR			7.25322			0
	Atp1a1	6.2625	6.07118	6.31003	6.19612	6.12538	6.26323	5.7833	6.12743		Epb41l1/IIITGDEDVDQDQALALAIKEAK	7.28267	7.88452	8.47566	0	0	0	0	0
	Atp1a1	6.66243	6.57967	6.80385	6.53176	6.57791	6.7405	6.28601	6.7542		Epb41l1/RLPSSPASPSPKGTPEK			6.76537			0
	Atp1a2	4.59326	4.78727	5.04868	4.83884	4.81594	4.96289	4.45594	4.85369		Epb41l1/SGKGAAAMIPGPQTVATEIR	6.54618	7.10295	7.32629	0	0	0	0	0
	Atp1a2	4.73432	4.84033	4.97982	4.71405	4.87702	4.79986	4.43656	4.87002		Epb41l1/SLSPIIGKDVLTSTYGATAETLSTSTTTHVTK	7.50365			0			0
	Atp1a2	4.76678	4.86504	5.13322	4.84569	5.03667	5.15302	4.51639	4.98607		Eps15l1/TQIQSQESDLKSQEDDLNR	6.0943	6.3033	6.88837	5.82467	6.24087	0	0	0
	Atp1a2	4.92654	4.78523	5.17984	4.88106	5.0555	5.07115	4.38494	5.07008		Etl4/GPITSSSKEASSEK		6.70432			0			0
	Atp1a2	4.93473	4.94	5.2601	4.92321	5.02983	5.00988	4.39342	5.04505		Etl4/KEPGTLVYIEKPR	6.6609	6.79238		0	0		0	0
	Atp1a2	5.04337	5.1967	5.44145	5.10055	5.10521	5.29778	4.77034	5.4113		Etl4/NTSGLSSLVDLGPPLVEKQGFAYSTTTIPK	7.0839	7.51921	7.82153	0	0	0	0	0
	Atp1a2	5.09223	4.84522	5.20578	4.90868	4.79934	5.20017	4.57797	4.91704		Etl4/QIASLTGLVQSALFKGPITSSSK	6.77408	6.86392		0	0		0	0
	Atp1a2	5.16361	5.17734	5.51282	5.14333	5.27108	5.47919	5.18817	5.51295		Faim2/LSVANKAPGTEGQQHQANGEK	5.71527	6.09541	7.40567	6.56854	6.59857	7.69431	6.3134	6.60592
	Atp1a2	5.18125	5.07821	5.37098	5.17823	5.23709	5.31193	4.68034	5.34229		Fam81a/DNISYGTNSALKTLEMR		6.2938			0			6.08615
	Atp1a2	5.29319	5.22699	5.41467	5.16891	5.33143	5.31165	4.82424	5.46391		Fam81a/FKGTVEELSNQILSAR	7.10534			6.01783			0
	Atp1a2	5.41414	5.38016	5.71915	5.40393	5.48242	5.64829	4.93111	5.52102		Fam81a/IKDAEGQISQLLSR	7.96752	8.0016	8.41557	7.08529	7.33433	7.74787	7.21304	7.71777
	Atp1a2	5.47753	5.44883	5.72367	5.47282	5.57719	5.64106	5.13647	5.59442		Fam81a/STYEGLQHLNKEQQAAK	7.30118	7.00385	7.74859	6.39964	5.76871	6.69523	6.69578	6.2466
	Atp1a2	5.57976	5.35555	5.94755	5.63911	5.66334	5.87288	5.39851	5.60102		Farp1/AYYIAKEVSTTER	6.51892			6.19424			0
	Atp1a2	5.62024	5.55313	5.82331	5.57249	5.63178	5.75479	5.0761	5.62557		Farp1/FPTDKAYYIAK			6.85081			0
	Atp1a2	5.65831	5.65939	5.87579	5.63754	5.62701	5.82037	5.28751	5.82894		Farp1/GEIEQKPTPASR	6.69921	7.36101		0	5.89536		0	6.35868
	Atp1a2	5.69411	5.59452	5.87502	5.62131	5.68239	5.77366	5.23848	5.68859		Farp1/LGSLSKLSGK		0			6.41248			6.52218
	Atp1a2	5.92495	5.81807	6.067	5.83412	5.83886	5.98424	5.24758	5.90247		Farp1/NKYVPQQDALEDR		7.25088	7.63266		0	5.91014		0
	Atp1a2	5.96835	5.93217	6.29767	5.9598	5.99118	6.20755	5.6818	6.03985		Farp1/TQKQVLDYVK			7.30453			0
	Atp1a2	6.06397	5.95104	6.31074	6.07504	6.08106	6.23727	5.60913	6.1384		Farp1/YLFALQVKQDLAQGR		6.82447			0			0
	Atp1a2	6.08314	6.08375	6.19896	6.04544	6.07591	6.09747	5.5452	6.01423		Fasn/AKTGGTYGEDLGADYNLSQVCDGK	0	6.94629	7.11787	6.70533	7.25513	6.89	6.34635	7.43954
	Atp1a2	6.26399	6.21029	6.51202	6.20852	6.22963	6.41901	5.80296	6.273		Fasn/CTVFPKAQVEDAFR		0			6.3052			6.44295
	Atp1a2	6.26432	6.09576	6.35184	6.22565	6.19764	6.29486	5.67485	6.13497		Fkbp8/CLNNLAASQLKLDHYR		6.97628			0			0
	Atp1a2	6.36851	6.46513	6.66249	6.4588	6.53861	6.53631	6.10938	6.5529		Fkbp8/GKVLAQQGEYSEAIPILR		7.0404	6.90821		0	0		0
	Atp1a2	6.42711	6.37049	6.65397	6.37994	6.47796	6.54618	6.14408	6.46444		Fkbp8/KGKVLAQQGEYSEAIPILR	6.2236			0			0
	Atp1a2	6.66243	6.57967	6.80385	6.53176	6.57791	6.7405	6.28601	6.7542		Gabra1/GDPGLATIAKSATIEPK	7.25527	6.58426	7.889	6.8263	6.49049	6.97768	6.71141	6.18281
	Atp1a2	6.69809	6.68774	6.8819	6.62946	6.69166	6.76527	6.28396	6.65887		Gabra1/KNNTYAPTATSYTPNLAR	6.31785		6.65361	6.14968		0	5.78244
	Atp1a3	4.02444	3.66723	4.45188	3.95792	3.96631	4.35654	0	4.14376		Gapdh/AVGKVIPELNGK	7.76639		7.37188	0		7.12094	0
	Atp1a3	4.28697	4.36994	4.75209	4.23472	4.24393	4.59899	0	4.51239		Gapdh/GAAQNIIPASTGAAKAVGK	6.73786	7.83209	8.38833	7.12655	7.38362	7.3711	7.09847	7.30185
	Atp1a3	4.59326	4.78727	5.04868	4.83884	4.81594	4.96289	4.45594	4.85369		Gapdh/LEKPAKYDDIKK	5.74188	6.57263	6.77378	0	6.01891	0	0	6.06662
	Atp1a3	4.65534	4.73816	4.93235	4.77227	4.76907	4.77067	4.62631	4.82275		Gapdh/LVINGKPITIFQER		7.2154			0			0
	Atp1a3	4.85114	4.69154	4.9906	4.9375	4.92463	5.00984	4.42111	4.76208		Gapdh/LVINGKPITIFQERDPTNIK	6.78084			0			0
	Atp1a3	4.93473	4.94	5.2601	4.92321	5.02983	5.00988	4.39342	5.04505		Gapdh/TVDGPSGKLWR	7.51112	7.9764	8.2086	6.66659	7.07954	7.15658	0	7.23241
	Atp1a3	5.04337	5.1967	5.44145	5.10055	5.10521	5.29778	4.77034	5.4113		Gapdh/VKVGVNGFGR		7.54063			5.53319			6.24743
	Atp1a3	5.09223	4.84522	5.20578	4.90868	4.79934	5.20017	4.57797	4.91704		Gapdh/VVDLMAYMASKE		6.72404			0			0
	Atp1a3	5.10877	5.01183	5.34733	5.12898	5.23915	5.24339	3.83359	5.23477		Gapdh/VVKQASEGPLK	6.05725	7.4686	7.89927	5.48257	6.94376	7.20044	5.4759	7.0251
	Atp1a3	5.16361	5.17734	5.51282	5.14333	5.27108	5.47919	5.18817	5.51295		Gfap/AKEPTKLADVYQAELR	0			6.2205			0
	Atp1a3	5.25247	5.24279	5.57206	5.29188	5.14199	5.45911	4.96072	5.31492		Gfap/FLEQQNKALAAELNQLR		7.1038	7.53236		7.26072	7.37431		7.4946
	Atp1a3	5.33798	5.22897	5.58945	5.23325	5.29526	5.49801	4.95916	5.34375		Gfap/KIYEEEVR		6.50763			6.78004			6.94244
	Atp1a3	5.38005	5.1437	5.68622	5.18744	5.30179	5.64772	4.7966	5.32701		Gja1/GRSDPYHATTGPLSPSKDCGSPK	7.33836			6.30512			0
	Atp1a3	5.38743	5.40071	5.8556	5.46711	5.40007	5.62793	5.08497	5.49809		Gja1/KVAAGHELQPLAIVDQRPSSR	6.96693			0			0
	Atp1a3	5.41414	5.38016	5.71915	5.40393	5.48242	5.64829	4.93111	5.52102		Gja1/LNKKEEELK		7.24731	0		7.49959	5.81332		7.50684
	Atp1a3	5.50312	5.45875	5.71093	5.41051	5.40482	5.66339	5.14786	5.63315		Gja1/MGQAGSTISNSHAQPFDFPDDSQNAKK	6.37814			0			0
	Atp1a3	5.56111	5.44123	5.79639	5.50202	5.49632	5.72895	5.21118	5.64059		Gja1/NYNKQASEQNWANYSAEQNR	7.60902	7.57621	7.91328	6.62357	7.12859	7.20973	6.75506	6.99772
	Atp1a3	5.60268	5.594	5.84186	5.62742	5.58107	5.72137	5.16554	5.65462		Gja1/SDPYHATTGPLSPSKDCGSPK	7.47063	7.31349	7.64343	6.56236	5.64298	0	6.34854	6.43535
	Atp1a3	5.62024	5.55313	5.82331	5.57249	5.63178	5.75479	5.0761	5.62557		Gm15294/TVDGPSGKLWR	7.51112	7.9764	8.2086	6.66659	7.07954	7.15658	0	7.23241
	Atp1a3	5.65024	5.64045	5.97372	5.58866	5.62637	5.79413	5.31351	5.67323		Gm17087/DSYVGDEAQSKR	6.51746	7.28899	0	6.45665	7.29986	6.53637	6.4884	7.52593
	Atp1a3	5.65831	5.65939	5.87579	5.63754	5.62701	5.82037	5.28751	5.82894		Gm3839/AVGKVIPELNGK	7.76639		7.37188	0		7.12094	0
	Atp1a3	5.72002	5.67941	5.95761	5.72555	5.62687	5.83345	5.32683	5.67933		Gm3839/GAAQNIIPASTGAAKAVGK	6.73786	7.83209	8.38833	7.12655	7.38362	7.3711	7.09847	7.30185
	Atp1a3	5.80548	5.42891	6.05454	5.69955	5.52119	5.89212	5.19816	5.63614		Gm3839/LVINGKPITIFQER		7.2154			0			0
	Atp1a3	5.96835	5.93217	6.29767	5.9598	5.99118	6.20755	5.6818	6.03985		Gm3839/LVINGKPITIFQERDPTNIK	6.78084			0			0
	Atp1a3	5.97416	5.96589	6.32432	5.84463	5.98209	6.13928	5.6066	6.04376		Gm3839/TVDGPSGKLWR	7.51112	7.9764	8.2086	6.66659	7.07954	7.15658	0	7.23241
	Atp1a3	6.02152	5.94819	5.9537	6.04131	5.95168	5.97005	5.4947	5.88154		Gm3839/VKVGVNGFGR		7.54063			5.53319			6.24743
	Atp1a3	6.06397	5.95104	6.31074	6.07504	6.08106	6.23727	5.60913	6.1384		Gm3839/VVDLMAYMASKE		6.72404			0			0
	Atp1a3	6.14551	5.8524	6.25314	6.06476	5.99312	6.21354	5.49535	5.95096		Gm3839/VVKQASEGPLK	6.05725	7.4686	7.89927	5.48257	6.94376	7.20044	5.4759	7.0251
	Atp1a3	6.15954	6.15112	6.43427	6.18041	6.21643	6.31944	5.83155	6.17272		Gm49325/HTPLSKLMK	5.9876		6.84892	0		0	0
	Atp1a3	6.26399	6.21029	6.51202	6.20852	6.22963	6.41901	5.80296	6.273		Gm49325/SEEKPKEGVKTENDHINLK	7.17653		7.13893	0		0	5.82052
	Atp1a3	6.29671	6.15567	6.55207	6.23606	6.23515	6.43984	5.92971	6.233		Gm49325/VAGQDGSVVQFKIK	6.81567	6.75403	7.67702	0	0	0	0	0
	Atp1a3	6.55383	6.35031	6.63443	6.51603	6.47001	6.60678	5.93753	6.3597		Gm5580/GIYAYGFEKPSAIQQR	7.41762	7.5817	8.03463	0	0	6.00758	5.94472	6.15951
	Atp1a3	6.66243	6.57967	6.80385	6.53176	6.57791	6.7405	6.28601	6.7542		Gm8797/AKIQDKEGIPPDQQR	8.36637	8.57496	9.62732	7.86972	8.58613	9.6978	8.46802	8.68756
	Atp2b1	0	0	4.10646	0	3.79939	4.2971	0	0		Gm8797/IQDKEGIPPDQQR	7.9453	7.39895	9.2411	7.9599	6.65786	9.35488	6.30854	7.77849
	Atp2b1	4.95769	5.12077	5.37887	4.99925	5.11415	5.27529	4.58257	5.16812		Gm8797/LIFAGKQLEDGRTLSDYNIQK	10.5045	10.561	10.9665	9.94798	10.0698	10.3449	9.74017	10.0775
	Atp2b1	5.05331	5.0306	5.27054	4.90672	5.09195	5.20165	4.72697	5.13226		Gm8797/MQIFVKTLTGK	7.40054	7.5731		6.77817	7.24507		6.36754	7.26124
	Atp2b1	5.05797	5.08608	5.45741	5.06183	5.11278	5.3729	4.72416	5.05998		Gm8797/TITLEVEPSDTIENVKAK	0	8.25052	8.81309	7.95964	7.88211	8.75374	7.95671	8.49973
	Atp2b1	5.07026	5.31233	5.55152	5.18795	5.35748	5.41444	4.96284	5.29297		Gm8797/TLSDYNIQKESTLHLVLR	9.98753	9.93868	10.5118	9.55078	9.52673	9.73678	9.36588	9.77746
	Atp2b1	5.0951	5.07453	5.30311	4.988	5.12454	5.14604	4.60419	5.14427		Gm8797/TLTGKTITLEVEPSDTIENVK		9.57901	10.1404		9.06937	9.3449		9.2294
	Atp2b1	5.19866	5.09297	5.41325	5.09107	5.19496	5.32058	4.77115	5.27798		Gm8797/TLTGKTITLEVEPSDTIENVKAK	9.72576			9.06051			8.86002
	Atp2b1	5.25484	5.41883	5.55161	5.41506	5.44645	5.54714	5.03036	5.32305		Gnai1/LLLLGAGESGKSTIVK	7.87041	6.938	8.1432	0	0	0	0	6.76243
	Atp2b1	5.43313	5.51581	5.57317	5.46682	5.46301	5.56806	5.06596	5.39389		Gnai1/LWKDSGVQACFNR		6.6845			6.79369			7.22227
	Atp2b1	5.47334	5.50284	5.78062	5.50011	5.46152	5.6491	5.13005	5.66069		Gnai1/NNLKDCGLF		6.71252			0			0
	Atp2b1	5.47385	5.36758	5.66381	5.35912	5.50177	5.57693	4.85611	5.35953		Gnai1/VKTTGIVETHFTFK	6.76822		7.75536	0		5.83549	0
	Atp2b1	5.51029	5.49206	5.78871	5.3809	5.54564	5.62143	4.95774	5.48745		Gnai2/LLLLGAGESGKSTIVK	7.87041	6.938	8.1432	0	0	0	0	6.76243
	Atp2b1	5.55292	5.46158	5.71702	5.35549	5.47074	5.62482	4.95162	5.31303		Gnai2/NNLKDCGLF		6.71252			0			0
	Atp2b1	5.66077	5.63283	6.06408	5.66231	5.74085	5.94977	5.22851	5.67628		Gnai2/VKTTGIVETHFTFK	6.76822		7.75536	0		5.83549	0
	Atp2b1	5.67146	5.64719	5.95228	5.60424	5.68773	5.81751	5.19794	5.68853		Gnai3/LLLLGAGESGKSTIVK	7.87041	6.938	8.1432	0	0	0	0	6.76243
	Atp2b1	5.70749	5.62893	5.8747	5.60873	5.7131	5.78933	5.29511	5.66748		Gnai3/VKTTGIVETHFTFK	6.76822		7.75536	0		5.83549	0
	Atp2b1	5.73498	5.75894	5.99563	5.73581	5.82603	5.9173	5.35042	5.80995		Gnal/LLLLGAGESGKSTIVK	7.87041	6.938	8.1432	0	0	0	0	6.76243
	Atp2b1	5.74619	5.68536	5.8516	5.69258	5.69738	5.86677	5.35951	5.71047		Gnao1/AIEKNLKEDGISAAK	6.93907	6.32395		6.63931	0		6.94496	6.59889
	Atp2b1	5.7777	5.65303	6.09743	5.74006	5.73771	5.9882	5.32519	5.67235		Gnao1/AMDTLGVEYGDKER	6.74224	6.86612		6.27894	6.42941		6.30955	6.81198
	Atp2b1	5.79732	5.85273	6.08895	5.69726	5.8939	6.01682	5.44012	5.85928		Gnao1/DVKLLLLGAGESGK	7.07173	7.82929	7.96727	6.29951	7.07004	6.97263	6.43379	7.41661
	Atp2b1	5.80762	5.90293	6.10113	5.78911	5.8878	5.96563	5.51984	5.90872		Gnao1/IIHEDGFSGEDVKQYKPVVYSNTIQSLAAIVR	7.56282		7.91385	0		7.33076	0
	Atp2b1	6.01343	5.90243	6.2957	5.94045	5.89668	6.16682	5.48903	5.92791		Gnao1/IKKSPLTICFPEYPGSNTYEDAAAYIQTQFESK			6.95451			0
	Atp2b1	6.03603	5.94305	6.21053	5.92585	6.01758	6.10226	5.44341	5.93582		Gnao1/KSPLTICFPEYPGSNTYEDAAAYIQTQFESK		6.9665	7.36966		0	0		0
	Atp2b2	4.73605	4.64941	4.90856	4.70579	4.62894	4.70015	4.38351	4.77517		Gnao1/KTDSKMVCDVVSR	6.43712	7.23073		5.7662	6.44309		0	6.25137
	Atp2b2	4.87158	4.95514	5.06123	4.79121	4.99241	4.89559	4.47076	4.94142		Gnao1/LLLLGAGESGKSTIVK	7.87041	6.938	8.1432	0	0	0	0	6.76243
	Atp2b2	4.96047	4.7126	5.08994	4.50473	4.59238	4.87615	4.45362	4.87189		Gnao1/NLKEDGISAAK	7.0379	7.90275	8.08207	6.3355	7.45225	7.62514	6.68145	7.54419
	Atp2b2	5.37216	5.3518	5.6618	5.29557	5.45746	5.52802	4.99641	5.46081		Gnao1/NLKEDGISAAKDVK	7.5189	7.4411	8.1474	7.04696	7.01616	7.51207	7.34128	7.04399
	Atp2b2	5.38865	5.24217	5.59505	5.24098	5.26778	5.40304	4.83283	5.3605		Gnao1/QYKPVVYSNTIQSLAAIVR	7.50229	7.73945		6.91156	6.83481		0	7.25708
	Atp2b2	5.47385	5.36758	5.66381	5.35912	5.50177	5.57693	4.85611	5.35953		Gnao1/SPLTICFPEYPGSNTYEDAAAYIQTQFESKNR		7.7247	8.31302		0	0		0
	Atp2b2	5.51029	5.49206	5.78871	5.3809	5.54564	5.62143	4.95774	5.48745		Gnao1/SREYQLNDSAKYYLDSLDR	8.13545	8.38913	8.75711	7.06326	7.40423	7.71452	7.27999	7.63883
	Atp2b2	5.55292	5.46158	5.71702	5.35549	5.47074	5.62482	4.95162	5.31303		Gnao1/TDSKMVCDVVSR			7.80729			0
	Atp2b2	5.58639	5.41832	5.86061	5.47541	5.44168	5.7096	4.89253	5.48025		Gnao1/VKTTGIVETHFTFK	6.76822		7.75536	0		5.83549	0
	Atp2b2	5.59461	5.65971	5.80363	5.41501	5.52144	5.57764	5.26065	5.69287		Gnas/LLLLGAGESGKSTIVK	7.87041	6.938	8.1432	0	0	0	0	6.76243
	Atp2b2	5.655	5.56298	5.86683	5.46987	5.58443	5.64166	5.14607	5.61211		Gnat1/LLLLGAGESGKSTIVK	7.87041	6.938	8.1432	0	0	0	0	6.76243
	Atp2b2	5.67146	5.64719	5.95228	5.60424	5.68773	5.81751	5.19794	5.68853		Gnat2/LLLLGAGESGKSTIVK	7.87041	6.938	8.1432	0	0	0	0	6.76243
	Atp2b2	5.73498	5.75894	5.99563	5.73581	5.82603	5.9173	5.35042	5.80995		Gnat3/LLLLGAGESGKSTIVK	7.87041	6.938	8.1432	0	0	0	0	6.76243
	Atp2b2	5.74619	5.68536	5.8516	5.69258	5.69738	5.86677	5.35951	5.71047		Gnb1/KACADATLSQITNNIDPVGR	0	7.58215	7.39851	6.71048	7.61513	7.46564	6.90427	8.24264
	Atp2b2	5.77053	5.70147	5.9941	5.69368	5.75668	5.83505	5.41873	5.86839		Gnb1/LFVSGACDASAKLWDVR		6.16253			0			0
	Atp2b2	5.79732	5.85273	6.08895	5.69726	5.8939	6.01682	5.44012	5.85928		Gnb1/LLLAGYDDFNCNVWDALKADR		6.43989			0			0
	Atp2b2	5.80431	5.57683	5.85654	5.66359	5.6014	5.6212	4.97315	5.55443		Gnb1/SELDQLRQEAEQLKNQIR	6.87892	7.19791	7.3356	0	6.87528	6.73731	0	7.45574
	Atp2b2	5.85485	5.84248	6.13004	5.92218	5.99653	6.00501	5.30123	5.84515		Gnb2/KACGDSTLTQITAGLDPVGR	6.95241	7.68789	7.65297	7.0412	7.67186	7.70085	6.97566	8.15381
	Atp2b2	5.87322	5.86154	6.14433	5.83725	5.81758	6.00333	5.4904	5.92874		Gnb2/TFVSGACDASIKLWDVR			6.83693			5.90967
	Atp2b2	6.01343	5.90243	6.2957	5.94045	5.89668	6.16682	5.48903	5.92791		Gpsm1/APSSDEECFFDLLSKFQSSR			7.02776			0
	Atp2b2	6.03603	5.94305	6.21053	5.92585	6.01758	6.10226	5.44341	5.93582		Gpsm1/HLDIAQEQGDKVGEAR	6.5443	6.35048	7.06333	0	0	0	0	0
	Atp2b2	6.03882	5.87941	6.23218	5.92036	5.92948	6.04505	5.58037	5.98741		Gpsm1/KHLQISQEIGDR	5.80401			5.41431			0
	Atp2b2	6.04317	6.05169	6.26677	6.01787	6.07602	6.20661	5.573	5.96175		Gpsm1/KYQEGPDAIER		6.34856			0			0
	Atp2b2	6.13383	6.0393	6.24037	6.04127	6.02975	6.1173	5.61138	6.02383		Gpsm1/LTSPAAAEKPDLAGYEAQGARPK	6.52247			0			0
	Atp2b2	6.22045	6.04214	6.38396	6.07925	6.09103	6.24492	5.69291	6.17187		Gpsm1/MGEAKASGNLGNTLK		6.60454			0			0
	Atp2b3	4.44786	4.48035	4.83448	4.52908	4.6126	4.68624	4.36044	4.43686		Gpsm1/NLSLVKELGDR	6.63154	6.70309		0	0		0	0
	Atp2b3	5.16885	5.2123	5.47712	5.11361	5.17708	5.40109	4.91782	5.2068		Grasp/LQQKEEATAAPDPAGR		6.29822			0			0
	Atp2b3	5.3678	5.37548	5.58186	5.31243	5.38695	5.43938	4.91266	5.386		Grasp/LVHGLVVKDPSIYDTLESVR	6.89033			0			0
	Atp2b3	5.47385	5.36758	5.66381	5.35912	5.50177	5.57693	4.85611	5.35953		Grasp/WKNFTQSPEQQR	6.22422		6.69362	0		0	0
	Atp2b3	5.51029	5.49206	5.78871	5.3809	5.54564	5.62143	4.95774	5.48745		Gria2/EGYNVYGIESVKI	6.89629			0			6.25641
	Atp2b3	5.55292	5.46158	5.71702	5.35549	5.47074	5.62482	4.95162	5.31303		Gria2/NAQNINPSSSQNSQNFATYKEGYNVYGIESVKI	6.74182	6.8719	7.75326	0	0	0	0	0
	Atp2b3	5.66077	5.63283	6.06408	5.66231	5.74085	5.94977	5.22851	5.67628		Gria2/VAKNAQNINPSSSQNSQNFATYK			7.29721			0
	Atp2b3	5.67146	5.64719	5.95228	5.60424	5.68773	5.81751	5.19794	5.68853		Gria3/EGYNVYGTESVKI	6.97675	7.64245		6.23815	6.92596		6.09754	7.02412
	Atp2b3	5.70692	5.72462	6.09349	5.67878	5.76515	5.89769	5.27497	5.69825		Gria3/NTQNFKPAPATNTQNYATYR	7.19207	7.19703	7.78031	0	6.24638	6.69494	6.16976	6.5232
	Atp2b3	5.74619	5.68536	5.8516	5.69258	5.69738	5.86677	5.35951	5.71047		Grin1/AITSTLASSFKR	6.30146	6.58087		6.26349	6.6955		6.31266	6.66411
	Atp2b3	5.79732	5.85273	6.08895	5.69726	5.8939	6.01682	5.44012	5.85928		Grin1/GALQNQKDTVLPR	7.34731	7.63467	8.41972	6.25242	6.78854	0	6.52603	6.82783
	Atp2b3	5.85485	5.84248	6.13004	5.92218	5.99653	6.00501	5.30123	5.84515		Grin2a/CPSDPYKHSLPSQAVNDSYLR	7.12548	7.21767	7.69177	0	0	0	0	0
	Atp2b3	6.03603	5.94305	6.21053	5.92585	6.01758	6.10226	5.44341	5.93582		Grin2a/EEAYQQDWSQNNALQFQKNK		6.88302			0			0
	Atp2b3	6.06715	5.98573	6.2929	5.97206	6.06941	6.23111	5.63493	6.09342		Grin2a/LLEGNLYGSLFSVPSSKLLGNK	7.30997	7.47809	7.86832	6.7835	6.92069	0	6.52323	7.07893
	Atp2b4	4.92481	5.06499	5.28394	4.95465	5.10755	5.15655	4.65472	5.07773		Grin2a/LLGNKSSLFPQGLEDSKR	7.34185	7.22479	7.67499	6.8027	6.57236	6.88871	6.28508	7.12398
	Atp2b4	4.95769	5.12077	5.37887	4.99925	5.11415	5.27529	4.58257	5.16812		Grin2a/NPLHNEDGLPNNDQYKLYAK	6.32476			0			0
	Atp2b4	5.19866	5.09297	5.41325	5.09107	5.19496	5.32058	4.77115	5.27798		Grin2a/SFQGKDSIFGENMNELQTFVANR	6.71171			0			0
	Atp2b4	5.47385	5.36758	5.66381	5.35912	5.50177	5.57693	4.85611	5.35953		Grin2a/SKSLLPDHTSDNPFLHTYGDDQR	6.60535			0			0
	Atp2b4	5.51029	5.49206	5.78871	5.3809	5.54564	5.62143	4.95774	5.48745		Grin2a/SPFKCDACLR		6.95231			6.11793			6.57649
	Atp2b4	5.55292	5.46158	5.71702	5.35549	5.47074	5.62482	4.95162	5.31303		Grin2a/SSLFPQGLEDSKR	7.3325	7.3963		6.22342	6.43723		6.36088	6.93538
	Atp2b4	5.66077	5.63283	6.06408	5.66231	5.74085	5.94977	5.22851	5.67628		Grin2a/YPKDCSEVER	5.8892	6.86452		5.02428	0		5.404	6.26771
	Atp2b4	5.75073	5.79495	5.89711	5.71903	5.77968	5.78578	5.33033	5.7437		Grin2b/ALVTNKPVVSALHGAVPGR	7.5128		7.02531	6.77919		5.93625	6.94758
	Atp2b4	5.79732	5.85273	6.08895	5.69726	5.8939	6.01682	5.44012	5.85928		Grin2b/DICIGNQSNPCVPNNKNPR	6.20761	7.42369	7.71133	0	6.79396	6.72671	0	7.04175
	Atp2b4	5.86961	5.87818	6.13881	5.84672	5.97355	6.00312	5.54871	5.93031		Grin2b/DKEGLRDFYLDQFR	7.53212	6.90746		6.75646	6.68696		6.80041	6.96373
	Atp2b4	5.99199	5.92105	6.20669	5.86411	5.97827	6.05972	5.63747	6.01263		Grin2b/ENSPHWEHVDLTDIYKER	7.04984			5.97433			0
	Atp2b4	6.03603	5.94305	6.21053	5.92585	6.01758	6.10226	5.44341	5.93582		Grin2b/HGTGDKHGVVGGVPAPWEK	6.46394			0			6.02723
	Atxn10	4.35957	4.36195	4.86233	4.52715	4.69033	4.74364	4.21338	4.64898		Grin2b/HGVVGGVPAPWEKNLTNVDWEDR	7.43141	7.12238		0	0		6.45076	0
	Baiap2	4.4137	4.32104	4.68106	4.4851	4.66049	4.6324	4.17108	4.64001		Grin2b/HSQLSDLYGKFSFK	7.43992	7.26781	7.86335	6.67131	0	7.844	6.62637	6.79449
	Baiap2	4.84179	4.86611	5.37448	4.93462	5.14542	5.23553	4.09806	5.07715		Grin2b/KPLDIGLPSSK	7.95659			6.66534			6.98867
	Baiap2	4.84797	4.63284	4.98212	4.62457	4.63591	4.78324	4.30606	4.71397		Grin2b/KPLDIGLPSSKHSQLSDLYGK	6.86334			6.18828			6.39454
	Baiap2	5.0269	5.10765	5.29053	5.24472	5.19179	5.21543	4.60217	5.03623		Grin2b/RQHSYDTFVDLQKEEAALAPR	6.46449			0			0
	Baiap2	5.05034	5.10623	5.45479	5.11421	5.18367	5.35118	4.73076	5.23735		Grin2b/SCPSKLHNYSSTVAGQNSGR	6.12995	7.1023	7.2237	0	5.38966	0	0	0
	Baiap2	5.11724	5.17604	5.50247	5.14697	5.22397	5.38856	4.86789	5.36467		Grin2b/SDVSDISTHTVTYGNIEGNAAKR	6.36205			0			0
	Baiap2	5.11787	5.26708	5.73626	5.27823	5.49859	5.6099	4.73489	5.39042		Grin2b/SFTHSDCKSYNNPPCEENLFSDYISEVER			7.76049			6.77244
	Baiap2	5.15761	5.01954	5.42962	5.25607	5.15107	5.36143	4.7428	5.12659		Grin2b/SISKKPLDIGLPSSK	7.71079	6.37952	7.49233	0	0	5.41364	6.64714	0
	Baiap2	5.29752	5.21352	5.66769	5.41022	5.31133	5.62513	4.8606	5.32015		Grin2b/TKENSPHWEHVDLTDIYKER	7.1294			0			0
	Baiap2	5.33242	5.56927	5.73896	5.27501	5.43911	5.45796	4.92579	5.6037		Grin2b/VTQNPFIPTFGDDQCLLHGSKSYFFR	6.86567	7.59197	7.73932	0	7.01653	0	0	0
	Baiap2	5.34323	5.23724	5.67918	5.40367	5.40878	5.58497	5.01675	5.37871		Gripap1/EILKEKESSAIPAR	5.928			0			0
	Baiap2	5.37242	5.46244	5.76304	5.54486	5.60572	5.71528	4.90268	5.56884		Gripap1/LQEILTNSKSR	6.29044	6.99309	7.62969	0	0	0	0	0
	Baiap2	5.52956	5.48457	5.89939	5.64137	5.65395	5.80282	4.95655	5.51096		Gripap1/LQTEKETLFNDSR	6.22575	6.59704		0	0		0	0
	Baiap2	5.63209	5.76725	6.08001	5.67634	5.85448	6.00788	5.28704	5.80689		Gripap1/LSKECVGSPDPDLEPGEAN	6.27632	7.23666	6.60159	0	0	0	0	0
	Baiap2	5.64364	5.63505	5.95517	5.76217	5.82629	5.96784	5.04763	5.70441		Gsto1/SLGKGSAPPGPVPEGQIR	6.91233	7.12636	7.72103	0	0	0	5.43826	0
	Baiap2	5.65199	5.86919	6.09576	5.89568	5.92814	6.05656	5.40468	5.84489		H1f2/ALAAAGYDVEKNNSR	5.72503	6.71297	0	6.15427	6.72157	7.0333	0	6.62581
	Baiap2	5.7596	5.75674	5.95481	5.77357	5.79704	5.90934	5.29907	5.72731		H1f2/KALAAAGYDVEK		6.32968			6.03659			6.34936
	Baiap2	5.77611	5.79034	5.94613	5.92265	5.86046	5.97767	5.1994	5.77832		H1f2/KALAAAGYDVEKNNSR	0			5.91416			0
	Baiap2	5.83267	5.65108	6.12005	5.93773	5.87155	6.06307	5.1084	5.67214		H1f2/SEAAPAAPAAAPPAEKAPAK	5.96388	5.84061	6.71891	5.76856	0	0	0	0
	Baiap2	5.88521	5.93368	6.43513	6.03786	6.27135	6.32203	5.44157	6.0854		H1f3/ALAAAGYDVEKNNSR	5.72503	6.71297	0	6.15427	6.72157	7.0333	0	6.62581
	Baiap2	5.89577	5.94354	6.29044	5.994	6.10514	6.22598	5.45074	6.01077		H1f3/KALAAAGYDVEK		6.32968			6.03659			6.34936
	Baiap2	6.0032	5.84811	6.44957	6.0898	6.13956	6.39683	5.29796	6.28733		H1f3/KALAAAGYDVEKNNSR	0			5.91416			0
	Baiap2	6.01749	6.01962	6.26295	6.05208	6.11551	6.24817	5.36109	6.00557		H1f3/SETAPAAPAAPAPVEKTPVK	0			5.84667			0
	Baiap2	6.0423	5.98054	6.29464	6.11153	6.04611	6.2707	5.54047	6.0214		H1f4/ALAAAGYDVEKNNSR	5.72503	6.71297	0	6.15427	6.72157	7.0333	0	6.62581
	Baiap2	6.0976	6.14965	6.21611	6.19623	6.17872	6.26326	5.66357	6.13526		H1f4/KALAAAGYDVEK		6.32968			6.03659			6.34936
	Baiap2	6.16483	6.14653	6.48715	6.25645	6.22076	6.39129	5.44314	6.22381		H1f4/KALAAAGYDVEKNNSR	0			5.91416			0
	Baiap2	6.31739	6.40054	6.63668	6.44976	6.45056	6.61761	6.08221	6.53244		H1f4/KTSGPPVSELITKAVAASK	6.22655			0			0
	Basp1	4.31205	4.15051	4.73312	4.52915	4.59545	4.79887	0	4.16823		H1f4/SETAPAAPAAPAPAEKTPVK	5.90114	6.10254	0	0	6.28158	6.32552	0	6.054
	Basp1	4.34155	4.30912	4.76685	4.46743	4.61532	4.75096	3.9596	4.4742		H1f4/TSGPPVSELITKAVAASK		6.55715			6.77325			6.63283
	Basp1	4.57267	4.61333	4.90276	4.73276	4.82812	4.94312	3.96891	4.59789		H1f6/ALAAAGYDVEKNNSR	5.72503	6.71297	0	6.15427	6.72157	7.0333	0	6.62581
	Basp1	4.77532	5.05488	5.17155	4.92274	5.01779	5.23697	4.17246	4.9613		H1f6/KALAAAGYDVEK		6.32968			6.03659			6.34936
	Basp1	4.91726	4.83264	5.20323	4.92159	5.03182	5.23297	4.31854	4.81271		H1f6/KALAAAGYDVEKNNSR	0			5.91416			0
	Basp1	4.95082	4.83253	5.1776	4.83156	5.00273	5.09594	4.12339	4.80238		H2bc1/AVTKYTSSK	7.29927	7.70043	6.60449	7.52616	8.12814	6.70735	7.54565	8.21672
	Basp1	5.00385	5.00139	5.37282	5.00527	5.18225	5.34612	3.78566	5.30462		H2bc1/HAVSEGTKAVTK	7.7346	7.63577	8.30807	6.61042	8.157	8.52826	6.72593	8.23502
	Basp1	5.02502	5.03531	5.58306	5.10237	5.30449	5.56071	4.25542	5.00634		H2bc1/LLLPGELAKHAVSEGTK	7.50694	6.44761	7.87434	7.89994	8.01229	7.96438	8.29933	7.64791
	Basp1	5.08739	5.23908	5.47071	5.14314	5.27289	5.36853	4.76233	5.28076		H2bc1/VLKQVHPDTGISSK	6.21077	7.02036	7.71122	6.50556	6.88638	7.9521	6.86447	6.42236
	Basp1	5.29082	5.42545	5.49834	5.37663	5.5308	5.55126	4.93993	5.25924		H2bc12/AVTKYTSAK		6.77244			7.25909			7.31372
	Basp1	5.53824	5.75776	5.92012	5.69218	5.83579	5.91043	5.17745	5.75969		H2bc12/AVTKYTSSK	7.29927		6.60449	7.52616		6.70735	7.54565
	Basp1	5.55516	5.66451	5.69328	5.63035	5.68631	5.78384	4.80747	5.3934		H2bc12/HAVSEGTKAVTK	7.7346	7.63577	8.30807	6.61042	8.157	8.52826	6.72593	8.23502
	Basp1	5.64527	5.6721	6.12001	5.68624	5.87907	6.05557	5.11217	5.71381		H2bc12/LLLPGELAKHAVSEGTK	7.50694	6.44761	7.87434	7.89994	8.01229	7.96438	8.29933	7.64791
	Basp1	5.70051	5.71946	6.07302	5.75733	5.92676	6.07033	5.20456	5.71711		H2bc12/VLKQVHPDTGISSK	6.21077	7.02036	7.71122	6.50556	6.88638	7.9521	6.86447	6.42236
	Basp1	5.76417	5.86642	6.14504	5.73068	5.9899	5.98372	5.01633	5.71581		H2bc14/AVTKYTSSK	7.29927	7.70043	6.60449	7.52616	8.12814	6.70735	7.54565	8.21672
	Basp1	5.81305	5.93501	6.21511	5.90206	6.00621	6.15238	5.41344	6.02007		H2bc14/HAVSEGTKAVTK	7.7346	7.63577	8.30807	6.61042	8.157	8.52826	6.72593	8.23502
	Basp1	5.84619	5.98903	6.23282	5.89516	6.08447	6.14154	5.40437	5.98049		H2bc14/LLLPGELAKHAVSEGTK	7.50694	6.44761	7.87434	7.89994	8.01229	7.96438	8.29933	7.64791
	Basp1	5.89654	5.6985	6.0525	5.90995	5.87262	6.07711	5.09993	5.74208		H2bc14/VLKQVHPDTGISSK	6.21077	7.02036	7.71122	6.50556	6.88638	7.9521	6.86447	6.42236
	Basp1	6.11707	6.0561	6.46255	6.11511	6.21998	6.39088	5.6872	6.16429		H2bc3/AVTKYTSSK	7.29927	7.70043	6.60449	7.52616	8.12814	6.70735	7.54565	8.21672
	Basp1	6.26553	6.1533	6.51251	6.28031	6.33762	6.5031	5.73802	6.21785		H2bc3/HAVSEGTKAVTK	7.7346	7.63577	8.30807	6.61042	8.157	8.52826	6.72593	8.23502
	Basp1	6.41278	6.44872	6.72401	6.40357	6.57634	6.73141	6.33363	6.40056		H2bc3/LLLPGELAKHAVSEGTK	7.50694	6.44761	7.87434	7.89994	8.01229	7.96438	8.29933	7.64791
	Basp1	6.43696	6.33915	6.75059	6.51136	6.53177	6.75644	5.8969	6.4101		H2bc3/VLKQVHPDTGISSK	6.21077	7.02036	7.71122	6.50556	6.88638	7.9521	6.86447	6.42236
	Bcr	4.03169	4.1395	4.55146	4.09188	4.24974	4.30559	0	4.16316		H2bc9/AVTKYTSSK	7.29927	7.70043	6.60449	7.52616	8.12814	6.70735	7.54565	8.21672
	Bcr	4.7073	4.64065	4.88482	4.49254	4.64582	4.70458	4.20753	4.6902		H2bc9/HAVSEGTKAVTK	7.7346	7.63577	8.30807	6.61042	8.157	8.52826	6.72593	8.23502
	Bcr	4.92586	4.83744	5.3078	4.81555	5.04356	4.99413	4.50699	4.93711		H2bc9/LLLPGELAKHAVSEGTK	7.50694	6.44761	7.87434	7.89994	8.01229	7.96438	8.29933	7.64791
	Bcr	4.98935	5.04887	5.23414	5.0904	5.06726	5.18535	4.69594	5.0777		H2bc9/VLKQVHPDTGISSK	6.21077	7.02036	7.71122	6.50556	6.88638	7.9521	6.86447	6.42236
	Bcr	5.11468	5.16794	5.42351	5.08782	5.16418	5.20426	4.59874	5.10062		H2bu1-ps/AVTKYTSSK	7.29927	7.70043	6.60449	7.52616	8.12814	6.70735	7.54565	8.21672
	Bcr	5.16631	5.15909	5.52533	5.03383	5.17301	5.16218	4.78209	5.12568		H2bu1-ps/HAVSEGTKAVTK	7.7346	7.63577	8.30807	6.61042	8.157	8.52826	6.72593	8.23502
	Begain	4.8521	4.77528	5.1064	4.90818	4.85153	5.08063	4.43498	4.98047		H2bu1-ps/LLLPGELAKHAVSEGTK	7.50694	6.44761	7.87434	7.89994	8.01229	7.96438	8.29933	7.64791
	Begain	4.9655	5.01862	5.28409	5.13297	5.05679	5.28695	4.7462	5.24172		H2bu1-ps/VLKQVHPDTGISSK	6.21077	7.02036	7.71122	6.50556	6.88638	7.9521	6.86447	6.42236
	Begain	5.13625	5.16459	5.4115	5.29135	5.28097	5.3881	4.65515	5.22935		H2bu2/AVTKYTSSK	7.29927	7.70043	6.60449	7.52616	8.12814	6.70735	7.54565	8.21672
	Begain	5.15385	5.25691	5.44733	5.18481	5.27212	5.3513	4.85692	5.25271		H2bu2/HAVSEGTKAVTK	7.7346	7.63577	8.30807	6.61042	8.157	8.52826	6.72593	8.23502
	Begain	5.18458	5.12493	5.43069	5.21107	5.30225	5.43085	4.99635	5.18304		H2bu2/LLLPGELAKHAVSEGTK	7.50694	6.44761	7.87434	7.89994	8.01229	7.96438	8.29933	7.64791
	Begain	5.35259	5.5337	5.71719	5.33307	5.48078	5.58144	5.08842	5.45846		H2bu2/VLKQVHPDTGISSK	6.21077	7.02036	7.71122	6.50556	6.88638	7.9521	6.86447	6.42236
	Begain	5.36864	5.46434	5.66431	5.41426	5.47842	5.59408	4.9763	5.5015		Hdac11/LGGLSISPAGIVKR		0			0			6.06243
	Begain	5.39999	5.38734	5.64054	5.3955	5.47282	5.49677	4.96497	5.42778		Hdac11/VINFLKEEK	5.93808	6.50329	0	6.65579	7.10151	7.14082	6.63921	7.02506
	Begain	5.47019	5.45203	5.69541	5.6481	5.63518	5.8032	5.01263	5.59807		Hdlbp/IEGDPQGVQQAKR		6.62557			0			0
	Begain	5.47787	5.52709	5.75721	5.4732	5.57331	5.69422	5.03218	5.6058		Hdlbp/TEIVFTGEKEQLAQAVAR		6.59545			0			0
	Begain	5.5317	5.58786	5.85715	5.60002	5.66451	5.82027	5.03647	5.68923		Hdlbp/VKELQAEQEDR		6.26105			0			0
	Begain	5.5565	5.58847	5.84832	5.63029	5.66523	5.74931	5.26036	5.60974		Hdlbp/YVIGPKGNSLQEILER	6.61849		6.91094	0		0	0
	Begain	5.61916	5.50596	5.96021	5.54242	5.5989	5.86312	5.09858	5.53481		Hecw1/ATTPSVTVKNSAAPIFK	6.06221			0			0
	Begain	5.78966	5.73107	6.14013	5.87942	5.86995	6.02657	5.44587	5.91844		Hecw1/EGSLSPVNSQKVTLLLQSPAVK	7.06157	7.37796	7.91985	0	0	0	0	0
	Begain	5.91316	5.86344	6.04782	5.98241	5.95635	6.04364	5.36339	6.10326		Hecw1/FLGKLSMPVQR	6.09667			0			0
	Begain	5.94117	5.88144	6.08934	6.01553	5.96578	6.04809	5.45584	5.91018		Hecw1/GKDEEEEEEDVSTLEQGEPGLELR		7.44378	7.62677		0	0		5.88196
	Begain	6.10748	6.2274	6.40729	6.20809	6.24252	6.27704	5.82947	6.2303		Hecw1/GSTTEEEDGLEEESTLKESSEK		6.73809			0			0
	Brsk1	4.23616	3.99603	4.51834	4.14376	4.3145	4.34185	0	4.37876		Hecw1/ISIQPGKHSIFPALPHHGQER	6.62695			0			0
	Brsk1	5.03743	5.18059	5.32583	5.12704	5.26119	5.28085	4.78706	5.26475		Hecw1/KGMFFNPDPYLK	6.45641			0			0
	Brsk1	5.15479	5.17955	5.29405	5.08429	5.12271	5.2393	4.62563	5.147		Hecw1/NSAAPIFKGIGSEETAQSQGSR	7.41452	6.80299	7.97627	0	0	0	0	0
	Brsk1	5.59681	5.72552	5.91693	5.46601	5.71785	5.862	5.05805	5.73835		Hecw1/SQHQHESLPLAYNDKIVAFLR	7.09332		7.08329	0		0	0
	Brsk1	5.87976	5.98134	6.21625	5.90824	6.00208	6.08041	5.54704	5.99759		Hist1h2bc; Hist1h2bg; Hist1h2be/AVTKYTSSK	7.29927	7.70043	6.60449	7.52616	8.12814	6.70735	7.54565	8.21672
	Bsn	0	0	3.76719	3.83318	4.11451	0	0	0		Hist1h2bc; Hist1h2bg; Hist1h2be/HAVSEGTKAVTK	7.7346	7.63577	8.30807	6.61042	8.157	8.52826	6.72593	8.23502
	Bsn	0	4.33702	4.45675	4.35067	4.46147	4.43685	0	4.48949		Hist1h2bc; Hist1h2bg; Hist1h2be/LLLPGELAKHAVSEGTK	7.50694	6.44761	7.87434	7.89994	8.01229	7.96438	8.29933	7.64791
	Bsn	0	0	4.55335	4.37809	4.20101	4.90431	3.78497	3.73724		Hist1h2bc; Hist1h2bg; Hist1h2be/VLKQVHPDTGISSK	6.21077	7.02036	7.71122	6.50556	6.88638	7.9521	6.86447	6.42236
	Bsn	3.68642	0	3.71679	3.90683	0	4.15333	0	4.10741		Hist1h2bl; Hist1h2bn; Hist1h2bf; Hist1h2bj/AVTKYTSSK	7.29927	7.70043	6.60449	7.52616	8.12814	6.70735	7.54565	8.21672
	Bsn	3.79403	3.71643	4.00243	0	4.38169	0	4.28937	0		Hist1h2bl; Hist1h2bn; Hist1h2bf; Hist1h2bj/HAVSEGTKAVTK	7.7346	7.63577	8.30807	6.61042	8.157	8.52826	6.72593	8.23502
	Bsn	4.03945	4.25008	4.39153	4.03298	4.28165	4.26264	0	4.22665		Hist1h2bl; Hist1h2bn; Hist1h2bf; Hist1h2bj/LLLPGELAKHAVSEGTK	7.50694	6.44761	7.87434	7.89994	8.01229	7.96438	8.29933	7.64791
	Bsn	4.15634	4.05572	4.4261	4.28269	4.3746	4.36348	0	4.18455		Hist1h2bl; Hist1h2bn; Hist1h2bf; Hist1h2bj/VLKQVHPDTGISSK	6.21077	7.02036	7.71122	6.50556	6.88638	7.9521	6.86447	6.42236
	Bsn	4.19678	0	4.35816	0	0	4.31507	0	0		Hist1h2bp/AVTKYTSSK	7.29927	7.70043	6.60449	7.52616	8.12814	6.70735	7.54565	8.21672
	Bsn	4.30681	4.0291	4.63506	4.37431	4.54818	4.40671	0	4.59133		Hist1h2bp/HAVSEGTKAVTK	7.7346	7.63577	8.30807	6.61042	8.157	8.52826	6.72593	8.23502
	Bsn	4.36395	4.60142	4.76927	4.25305	4.49525	4.26207	4.24448	4.44928		Hist1h2bp/LLLPGELAKHAVSEGTK	7.50694	6.44761	7.87434	7.89994	8.01229	7.96438	8.29933	7.64791
	Bsn	4.50037	4.47515	4.58938	4.51733	4.53028	4.68746	3.98884	4.87837		Hist1h2bp/VLKQVHPDTGISSK	6.21077	7.02036	7.71122	6.50556	6.88638	7.9521	6.86447	6.42236
	Bsn	4.51105	4.52004	4.68636	4.60735	4.63456	4.66704	4.20151	4.83282		Hist1h2bq/AVTKYTSSK	7.29927		6.60449	7.52616		6.70735	7.54565
	Bsn	4.51339	0	4.91448	4.65244	4.79049	4.93259	0	4.77939		Hist1h2bq/AVTKYTSSNFSR		6.72583			6.89572			6.8048
	Bsn	4.51872	4.47612	4.69749	4.53548	4.53769	4.50676	4.14173	4.67638		Hist1h2bq/HAVSEGTKAVTK	7.7346	7.63577	8.30807	6.61042	8.157	8.52826	6.72593	8.23502
	Bsn	4.53238	4.68529	4.87354	4.68008	4.69881	4.81778	3.98285	4.71748		Hist1h2bq/LLLPGELAKHAVSEGTK	7.50694	6.44761	7.87434	7.89994	8.01229	7.96438	8.29933	7.64791
	Bsn	4.54892	4.5203	4.8088	4.49006	4.58493	4.6067	4.20501	4.80238		Hist1h2bq/VLKQVHPDTGISSK	6.21077	7.02036	7.71122	6.50556	6.88638	7.9521	6.86447	6.42236
	Bsn	4.5575	4.60761	4.73996	4.4477	4.69564	4.8589	4.26209	4.80837		Hist2h2bb/AVTKYTSSK	7.29927	7.70043	6.60449	7.52616	8.12814	6.70735	7.54565	8.21672
	Bsn	4.56698	4.678	4.7787	4.24699	4.57952	4.80116	4.58039	4.57047		Hist2h2bb/HAVSEGTKAVTK	7.7346	7.63577	8.30807	6.61042	8.157	8.52826	6.72593	8.23502
	Bsn	4.58399	4.76754	4.80524	4.70892	4.71113	4.79048	4.70885	4.80781		Hist2h2bb/LLLPGELAKHAVSEGTK	7.50694	6.44761	7.87434	7.89994	8.01229	7.96438	8.29933	7.64791
	Bsn	4.68076	4.63628	4.84624	4.75413	4.77696	5.13338	4.38423	4.78803		Hist2h2bb/VLKQVHPDTGISSK	6.21077	7.02036	7.71122	6.50556	6.88638	7.9521	6.86447	6.42236
	Bsn	4.73471	4.61887	4.804	4.67125	4.82456	4.87522	4.29618	4.66673		Hk1/TVCGVVSKR	6.37951	7.09649	6.51803	5.93391	7.61901	8.01242	6.49189	7.55317
	Bsn	4.73983	4.83661	5.17331	4.8381	5.02731	5.11441	4.5071	5.0304		Hnrnpa0/CFGFVTYSNVEEADAAMAASPHAVDGNTVELKR	6.75478	7.42524	7.671	0	0	0	0	0
	Bsn	4.74463	4.83168	4.7867	4.72221	4.7531	4.75742	4.28346	4.77694		Hnrnpa0/KLFVGGLKGDVAEGDLIEHFSQFGAVEK	6.41496			0			0
	Bsn	4.77123	4.76257	4.96584	4.85246	4.84092	5.02654	4.3025	4.87987		Hnrnpa0/LFVGGLKGDVAEGDLIEHFSQFGAVEK	6.73103	6.96528	7.74899	0	0	0	0	0
	Bsn	4.8134	4.79966	5.04677	4.82295	4.84976	5.00886	4.55686	5.02161		Hnrnpa1/SKSESPKEPEQLR		6.96239	7.17254		0	0		0
	Bsn	4.81413	5.08139	5.06596	4.91203	5.12301	5.16818	4.55952	5.21764		Hnrnpa1/SSGPYGGGGQYFAKPR	6.4697	7.02032	7.347	0	0	0	0	0
	Bsn	4.86146	4.96582	5.31012	4.97928	5.11127	5.31296	4.61341	5.11019		Hnrnpc/ASNVTNKTDPR	6.38821	7.45871	7.84847	0	0	0	0	0
	Bsn	4.88548	5.05454	5.18036	4.94665	5.00775	5.15861	4.75678	5.22326		Hnrnpf/GLPYKATENDIYNFFSPLNPVR	6.56202	7.21277	7.54537	0	0	0	0	0
	Bsn	5.00801	5.05231	5.22029	5.09809	5.15214	5.29697	4.50827	5.18444		Hnrnpf/ITGEAFVQFASQELAEKALGK		6.71605	7.21307		0	0		0
	Bsn	5.0133	5.10742	5.23752	5.04482	5.21171	5.1988	4.55602	5.17447		Hnrnpf/YIGIVKQAGLDR	6.24868			0			0
	Bsn	5.01645	5.20102	5.26378	5.10568	5.2537	5.19825	4.81429	5.2638		Hnrnph1/FFSDCKIQNGAQGIR		6.75366			0			0
	Bsn	5.02198	5.22542	5.32515	5.1724	5.3284	5.27045	4.71056	5.27926		Hnrnph1/STGEAFVQFASQEIAEKALK	7.3597	6.72018	7.68752	0	0	0	0	0
	Bsn	5.05676	5.28733	5.50159	5.20491	5.3505	5.45148	4.69212	5.32069		Hnrnph1/YIEIFKSSR	6.38097			0			0
	Bsn	5.06521	5.08121	5.33456	5.05496	5.31798	5.3115	4.70714	5.17418		Hnrnph2/FFSDCKIQNGTSGVR	6.74874	7.48504	7.81533	0	0	0	0	0
	Bsn	5.0974	5.05729	5.31637	5.12496	5.26565	5.24976	4.63362	5.26696		Hnrnph2/STGEAFVQFASQEIAEKALK	7.3597	6.72018	7.68752	0	0	0	0	0
	Bsn	5.09903	5.26694	5.16002	5.11458	5.11777	5.05193	4.86439	5.12255		Hnrnph2/YIEIFKSSR	6.38097			0			0
	Bsn	5.13793	5.15085	5.3493	5.3016	5.16445	5.4127	4.7658	5.3256		Hnrnpm/AFITNIPFDVKWQSLK		7.12267			0			0
	Bsn	5.14771	5.2131	5.41224	5.18707	5.29299	5.4442	4.8956	5.34104		Hnrnpm/GGNRFEPYSNPTKR			6.87237			0
	Bsn	5.16759	5.49014	5.62862	5.57558	5.65139	5.6418	5.33027	5.57222		Hnrnpm/INEILSNALKR			6.52785			0
	Bsn	5.17185	5.38258	5.51128	5.31604	5.3941	5.48684	4.95564	5.53011		Hnrnpm/RGEIIAKQGGGGAGGSVPGIER	7.04123		7.66929	0		0	0
	Bsn	5.17435	5.20839	5.36103	5.12304	5.34856	5.35189	4.48566	5.19563		Hnrnpu/APQCLGKFIEIAAR	6.295	7.46309	8.03563	0	0	0	0	0
	Bsn	5.18563	5.34114	5.49128	5.28825	5.48491	5.44269	4.85782	5.39226		Hnrnpu/EAAGKSSGPTSLFAVTVAPPGAR	6.74269			6.41591			6.30524
	Bsn	5.1907	5.36211	5.57455	5.35889	5.36953	5.44091	5.54166	5.53684		Hnrnpu/EKPYFPIPEDCTFIQNVPLEDR		7.75142			6.60536			6.67314
	Bsn	5.20195	5.34294	5.52952	5.29039	5.39912	5.43117	4.99629	5.4375		Hnrnpu/GYFEYIEENKYSR	7.24423	7.57583	8.04131	0	0	0	0	0
	Bsn	5.2082	5.21559	5.49139	5.27291	5.38727	5.46913	4.77682	5.40341		Hnrnpu/HAAENPGKYNILGTNTIMDK	6.74964	6.55804	7.38356	6.0952	0	6.04988	0	0
	Bsn	5.21203	5.41281	5.55717	5.41192	5.48229	5.54083	5.15064	5.55418		Hnrnpu/HLYTKDIDIHEVR	6.20804			0			0
	Bsn	5.21208	5.20293	5.38527	5.08778	5.30944	5.28709	4.86245	5.35698		Hnrnpu/KAEVEGKDLPEHAVLK	6.77779			0			5.57178
	Bsn	5.23307	5.37074	5.42477	5.2874	5.42441	5.50116	4.94274	5.65952		Hnrnpu/NQSQGYNQWQQGQFWGQKPWSQHYHQGYY	6.56318			0			0
	Bsn	5.27488	5.42526	5.57839	5.29936	5.40688	5.52009	5.03303	5.53454		Hnrnpu/SSSPVNVKK		5.55283			0			0
	Bsn	5.31161	5.37703	5.6027	5.3282	5.47884	5.52594	5.01933	5.38627		Hnrnpu/TTWVTKHAAENPGK		7.00677	7.93292		0	0		0
	Bsn	5.32218	5.34665	5.60135	5.36235	5.44959	5.57664	5.03779	5.49678		Hnrnpul2/YGGQPLFSEKFPTLWSGAR	6.67066	7.39329	7.64829	0	0	7.16155	0	0
	Bsn	5.3491	5.45355	5.67796	5.44152	5.53338	5.61882	5.12107	5.54293		Hpca/DCPTGILNVDEFKK		7.01246			0			0
	Bsn	5.35301	5.46213	5.63805	5.26973	5.44323	5.68722	5.09747	5.52055		Hpca/GAKSDPSIVR	6.547	7.40751		0	5.43409		0	5.19932
	Bsn	5.3712	5.41989	5.70635	5.49082	5.43231	5.4802	5.0515	5.29471		Hpca/IYANFFPYGDASKFAEHVFR		7.56638	7.86191		0	0		6.09272
	Bsn	5.39768	5.44801	5.71052	5.43161	5.60398	5.57884	5.35388	5.59292		Hpcal1/GAKSDPSIVR	6.547	7.40751		0	5.43409		0	5.19932
	Bsn	5.39813	5.61016	5.68501	5.48116	5.54808	5.62256	5.20699	5.55363		Hpcal1/IYANFFPYGDASKFAEHVFR		7.56638	7.86191		0	0		6.09272
	Bsn	5.4205	5.44264	5.6818	5.37559	5.40403	5.59609	5.17537	5.45281		Hpcal4/LAPEVLEDLVQNTEFSEQELKQWYK		6.89569			0			0
	Bsn	5.44461	5.52323	5.72866	5.47508	5.64383	5.69114	5.14117	5.67389		Hpcal4/MDQDKDDQITLEEFKEAAK	6.65444			0			0
	Bsn	5.45982	5.60402	5.81349	5.52937	5.60549	5.71831	5.18162	5.64579		Hpcal4/NNSKLAPEVLEDLVQNTEFSEQELK	6.42264	7.20382	7.83474	0	0	0	0	0
	Bsn	5.47666	5.55109	5.80661	5.42861	5.61972	5.65883	5.24734	5.64885		Hspa12a/ADKEAGGGDAGPRETAPTSTYSSPAR	6.07882			0			0
	Bsn	5.48628	5.60611	5.81243	5.55695	5.71124	5.71524	5.24373	5.61789		Hspa12a/ATAVDITTSKSVK	6.20594		7.92577	0		0	0
	Bsn	5.50578	5.6134	5.80501	5.60441	5.72847	5.80031	5.22355	5.6705		Hspa12a/ATGGPYGSLGVDYEFEKLLCK			6.81659			0
	Bsn	5.50602	5.61393	5.58578	5.54238	5.64867	5.68725	5.18958	5.62782		Hspa12a/AVVNGYSASDTVGAGFAQAKEHVR		6.9076			0			0
	Bsn	5.53445	5.73565	5.87798	5.59909	5.71404	5.82506	5.29257	5.76562		Hspa12a/DFYHDLDPSEAKQWLYLEK	6.99508	6.52618	7.10836	0	0	0	0	0
	Bsn	5.54355	5.60357	5.95726	5.68602	5.75838	5.9264	5.40061	5.82916		Hspa12a/DFYHDLDPSEAKQWLYLEKFK	6.61099			0			0
	Bsn	5.56789	5.58994	5.81074	5.53667	5.66282	5.83098	5.20464	5.68229		Hspa12a/ELYKATGGPYGSLGVDYEFEK			7.21898			0
	Bsn	5.57297	5.59932	5.88297	5.67972	5.76587	5.90992	5.24492	5.742		Hspa12a/EQALKELSDQAGSDFENSDVR		7.04434	7.40102		0	0		0
	Bsn	5.57792	5.74483	5.82317	5.71419	5.84566	5.82508	5.49215	5.89054		Hspa12a/GAVLFGLDPAVIKVR	6.57583			0			0
	Bsn	5.58406	5.73023	5.88553	5.69404	5.80972	5.84348	5.37188	5.92127		Hspa12a/HPPEKLLVK		6.74691			0			0
	Bsn	5.58469	5.68275	5.70415	5.64361	5.80571	5.79882	5.22725	5.70613		Hspa12a/LPEGHLKELYK	5.65413			0			0
	Bsn	5.59958	5.71076	5.88909	5.64608	5.74064	5.8434	5.39907	5.83389		Hspa12a/SVKVGIDFLNY		7.02922			0			0
	Bsn	5.60881	5.68581	5.93177	5.67182	5.82472	5.87236	5.26835	5.71274		Hspa12a/TNPLNITLPFSFIDYYKK	6.23945	7.0821		0	0		0	5.44874
	Bsn	5.6584	5.77373	5.98337	5.74392	5.82322	5.96554	5.48404	5.92396		Hspa12a/WCTDVFDKFISADQSVALGELVK		6.51358			0			0
	Bsn	5.66814	5.66273	5.80439	5.69189	5.79782	5.83222	5.24448	5.62813		Hspa12a/WEGGDPGVSNQKTPTTILLTPER	7.30287	7.24903	7.82357	0	0	0	0	0
	Bsn	5.68207	5.75052	6.01026	5.71504	5.95721	6.05465	5.34862	5.84984		Hspa4l/AIGNAAKSQIVTNVR	6.52265	6.7717	7.35174	0	0	0	0	0
	Bsn	5.69274	5.75156	6.02473	5.78279	5.90015	6.05111	5.52122	5.88923		Hspa4l/FFLKDISTTLNADEAVAR	6.39321		7.24107	0		0	0
	Bsn	5.70686	5.77801	6.06157	5.78093	5.95352	6.07438	5.34498	5.92568		Hspa4l/IPAVKEQVTR			7.55484			5.7513
	Bsn	5.70694	5.76632	5.92316	5.74291	5.87358	5.91692	5.35421	5.80984		Hspa8/DAKLDKSQIHDIVLVGGSTR	6.42857		7.13577	6.79558		6.88469	6.78249
	Bsn	5.70845	5.83468	5.98688	5.82972	5.93036	6.00501	5.47119	5.89488		Hspa8/IINEPTAAAIAYGLDKK	6.67872	0		6.43207	7.08138		6.23505	6.68224
	Bsn	5.74396	5.79662	6.01974	5.76549	5.87666	5.97611	5.48574	5.92375		Hspa8/IINEPTAAAIAYGLDKKVGAER	6.67872			0			6.23505
	Bsn	5.75029	5.94399	6.02111	5.85893	6.03783	6.03838	5.33363	5.94921		Hspa8/IQKLLQDFFNGK		6.8289			6.77463			6.89464
	Bsn	5.77991	5.92897	6.10843	5.96706	6.0571	6.14273	5.49537	6.03105		Hspa8/LIGDAAKNQVAMNPTNTVFDAK		0			0			6.06971
	Bsn	5.79387	5.76618	6.05373	5.78425	5.92467	6.00971	5.39373	5.85288		Hspa8/NQVAMNPTNTVFDAKR		0			6.30333			0
	Bsn	5.80649	5.92529	6.16519	5.92557	5.98995	6.10738	5.50923	5.96443		Hspa8/SKGPAVGIDLGTTYSCVGVFQHGK		6.66665	7.26124		6.95757	6.95956		6.82336
	Bsn	5.8578	5.91487	6.17883	5.88424	5.98904	6.20022	5.55627	6.25385		Iqgap2/TPEEGKQSQAVIEDAR	5.82355	6.57641	6.89424	0	0	0	0	0
	Bsn	5.88089	5.99108	6.15412	5.9694	6.06614	6.15718	5.53445	6.03969		Iqsec1/ACLDDSYASGEGLKR	6.8277	7.65049	7.64363	0	6.25532	0	0	6.1465
	Bsn	5.88118	5.85696	6.19112	5.95855	6.13663	6.22378	5.41389	5.97922		Iqsec1/QVKSLAESIDDALNCR	6.9711	7.5345	7.89989	0	0	0	0	6.03096
	Bsn	5.90094	6.02185	6.19846	5.96084	6.11777	6.16477	5.66229	6.2925		Iqsec1/SGGAAQDYWALAHKEDKADTDTSCR	6.59349			0			0
	Bsn	5.90262	5.99036	5.98963	5.92479	5.97258	5.99154	5.64011	6.03274		Iqsec1/TNEDHVSQVQKVEK			5.67267			0
	Bsn	5.91189	5.97935	6.11511	5.97341	6.12166	6.11972	5.59147	6.05342		Iqsec2/AQNPAYFEGKPASLDEGAMAGAR	7.07918	7.12856	6.72827	0	0	0	0	0
	Bsn	5.91433	6.05698	6.29794	6.06228	6.14993	6.28908	5.61067	6.06348		Iqsec2/DKEREASYQLQDTTGYTAR	6.95677			0			0
	Bsn	5.94939	6.01195	6.19692	5.95872	6.10456	6.20561	5.65401	6.05865		Iqsec2/EKEAGYSAAVGVGQRPPR	7.34408	7.55518	8.20737	0	5.39101	0	5.50352	0
	Bsn	5.95177	5.94211	6.1506	6.01565	6.13682	6.23915	5.57927	6.04438		Iqsec2/GALSSSLRDLSDAGKR	5.97205			0			0
	Bsn	5.97591	6.02362	6.30105	6.04305	6.22753	6.26853	5.49049	6.11561		Iqsec2/KVLIIFNAPSLQDR			7.06446			0
	Bsn	6.0128	6.17032	6.26757	6.11378	6.28362	6.3014	5.75357	6.17319		Iqsec2/LDDFIKNLR	6.75404	7.14523		6.07052	6.28387		6.33828	6.85322
	Bsn	6.05435	6.12542	6.3167	6.11046	6.24549	6.28008	5.61196	6.21072		Iqsec2/SKALSDSYELSTDLQDK	7.2352	7.49304	8.06472	0	0	0	0	0
	Bsn	6.13529	6.21301	6.44612	6.18381	6.29563	6.35932	5.96168	6.33748		Iqsec2/SSLEDTYGAGDGLKR	7.61334	7.83006	8.38158	6.32441	0	6.7704	5.93233	6.75536
	Bsn	6.16684	6.15079	6.37923	6.16146	6.29491	6.34976	5.76009	6.25382		Iqsec2/YRVESELEKQK	6.38899	7.08221		0	0		0	0
	Bsn	6.43324	6.40846	6.65992	6.4372	6.58527	6.61239	5.95499	6.48041		Itch/EFDPLGPLPPGWEKR		0			7.02428			6.99575
	Bsn	6.51415	6.5368	6.80613	6.55289	6.63844	6.8325	6.10164	6.58345		Itch/FIYGNQDLFATSQNKEFDPLGPLPPGWEK	6.59934	7.55268	7.35746	7.04025	7.4203	7.5983	6.92427	8.01204
	Cacna1b	4.62946	4.59303	4.88354	4.58384	4.535	4.78635	3.80392	4.71421		Itch/VSTNGSEDPEVAASGENKR	5.85891	6.7345	7.44031	5.86267	6.68647	7.01431	0	6.69771
	Cacna1b	5.87205	5.89208	6.09733	5.8795	5.96201	6.06236	5.45711	5.92736		Itm2b/VTFNSALAQKEAK	6.53773	7.24381	7.65072	6.85902	0	7.50196	6.40497	0
	Camk1d	4.80089	4.8576	5.16935	4.52983	4.57219	4.59816	0	0		Itm2c/ADKADKAAASGPASASAPAAEILLTPAR	0			6.24492			7.11962
	Camk1d	5.06756	4.95525	5.42596	4.66863	4.643	4.86516	4.38023	4.68318		Itm2c/ISFQPAVAGIKADK	7.15473	7.28787		7.34185	7.4779		6.54315	7.4137
	Camk1d	5.28355	5.41661	5.67799	5.19932	5.43951	5.56553	4.89875	5.43141		Itm2c/ISFQPAVAGIKADKADK	0		7.54829	6.64526		7.15878	6.05181
	Camk1d	5.74045	5.71116	5.9977	5.19003	5.37144	5.48419	5.19513	5.57731		Itm2c/VKISFQPAVAGIK	0			6.03197			0
	Camk1d	5.829	5.80483	6.13146	5.47608	5.6405	5.68287	5.21619	5.62092		Itpka/AAGTSGLILKR		6.97178			0			0
	Camk2a	4.38223	4.54355	4.75013	4.5068	4.4842	4.68227	4.19014	4.50694		Itpka/ADGSCSTDFKTTR		7.09019	7.35885		0	0		0
	Camk2a	4.73903	4.65508	4.99801	4.56837	4.71899	4.797	4.21922	4.78335		Itpka/AGVWLIDFGKTTPLPDGQILDHR	7.00398	7.00766	7.0479	0	0	0	0	0
	Camk2a	5.07478	4.97051	5.34949	5.08376	5.10776	5.2112	4.31444	5.07361		Itpka/DGESYLQLQDLLDGFDGPCVLDCKMGVR		6.57108			0			0
	Camk2a	5.16358	4.99208	5.34571	5.08343	4.93213	5.18276	4.29842	4.90759		Itpka/GNVQLETSEDVGQKSHWQK	6.9241	6.74161		0	0		0	0
	Camk2a	5.26797	5.30153	5.58816	5.46301	5.47545	5.54036	4.76303	5.20553		Itpka/KMLAVDPEAPTEEEHAQR	6.5263			0			0
	Camk2a	5.62058	5.64889	5.55397	5.49278	5.30638	5.50563	5.1296	5.27015		Itpka/TYLEEELTKAR	6.90728	7.87554	7.73943	0	0	0	0	0
	Camk2a	5.7041	5.97643	6.00359	5.775	5.9377	5.92973	5.27522	6.02362		Itpkb/TYLEEELTKAR	6.90728	7.87554	7.73943	0	0	0	0	0
	Camk2a	5.71813	5.87717	6.0762	5.85688	5.92805	5.98032	5.32327	5.87894		Josd1/GKNCELLLVVPEEVEAHQSWR	6.67392	7.36144	7.49311	7.13383	7.83109	7.68053	6.69755	8.22139
	Camk2a	5.75966	5.72185	6.07733	5.6303	5.72524	5.87022	5.21131	5.75086		Kalrn/GALKEPIQLPK	6.03068			0			0
	Camk2a	5.77607	5.81497	6.08853	5.79171	5.91574	5.95577	5.44576	5.8791		Kalrn/GPEQQVKAILSELLQR		6.72072	6.67374		0	0		5.85815
	Camk2a	6.20298	6.02127	6.52933	6.07151	6.11797	6.38755	5.52978	6.01208		Kif5c/NGEAVPEDEQISAKDQK	6.01957	0	0	5.81306	0	6.16435	5.76943	5.5875
	Camk2a	6.32317	6.28264	6.56726	6.24314	6.2621	6.45806	5.76316	6.24445		Kif5c/VSKTGAEGAVLDEAK	0	5.84912		5.94785	6.19426		5.69547	6.48897
	Camk2a	6.3383	6.34106	6.68308	6.36814	6.35083	6.56059	5.87758	6.28925		Kxd1/AKIQDKEGIPPDQQR	8.36637	8.57496	9.62732	7.86972	8.58613	9.6978	8.46802	8.68756
	Camk2a	6.36429	6.30664	6.59814	6.28153	6.29872	6.43244	5.8897	6.26644		Kxd1/IQDKEGIPPDQQR	7.9453	7.39895	9.2411	7.9599	6.65786	9.35488	6.30854	7.77849
	Camk2a	6.38917	6.17592	6.55101	6.26406	6.27946	6.4391	5.56523	6.21352		Kxd1/LIFAGKQLEDGRTLSDYNIQK	10.5045	10.561	10.9665	9.94798	10.0698	10.3449	9.74017	10.0775
	Camk2a	6.44279	6.27782	6.67995	6.28099	6.32133	6.44567	5.93055	6.24665		Kxd1/MQIFVKTLTGK	7.40054	7.5731		6.77817	7.24507		6.36754	7.26124
	Camk2a	6.58932	6.59413	6.74031	6.53472	6.52903	6.60134	6.07969	6.52894		Kxd1/TITLEVEPSDTIENVKAK	0	8.25052	8.81309	7.95964	7.88211	8.75374	7.95671	8.49973
	Camk2a	6.82648	6.65648	6.94029	6.70063	6.71371	6.84086	6.11005	6.61148		Kxd1/TLSDYNIQKESTLHLVLR	9.98753	9.93868	10.5118	9.55078	9.52673	9.73678	9.36588	9.77746
	Camk2a	6.89925	6.83058	7.10278	6.71493	6.71708	6.89929	6.29411	6.66904		Kxd1/TLTGKTITLEVEPSDTIENVK		9.57901	10.1404		9.06937	9.3449		9.2294
	Camk2a	7.03858	6.95754	7.22688	6.99045	6.94779	7.08189	6.42537	6.82859		Kxd1/TLTGKTITLEVEPSDTIENVKAK	9.72576			9.06051			8.86002
	Camk2a	7.04755	6.84528	7.35257	6.83384	6.96006	7.17178	6.36639	6.89625		Lin7a/AIELLEKLQESGEVPVHK	6.79365			0			0
	Camk2b	4.54952	4.56374	4.8869	4.65905	4.66124	4.64295	4.0782	4.25419		Lin7a/KVLQSEFCTAIR		6.83321			0			0
	Camk2b	5.17342	5.0974	5.4071	5.02003	5.11585	5.2714	4.59992	5.07015		Lin7a/TDEGLGFNVMGGKEQNSPIYISR			6.54014			0
	Camk2b	5.22204	5.35532	5.5017	5.23787	5.24123	5.34838	4.90715	5.46552		Lin7a/VVELPKTDEGLGFNVMGGKEQNSPIYISR	6.58124			0			0
	Camk2b	5.25682	5.38398	5.8869	5.65747	5.63521	5.71891	4.93285	5.58465		Lmnb2/SEAELATALSDKQGLETEVAELR	0	0	6.76281	6.52962	6.99878	6.88419	6.36929	7.41961
	Camk2b	5.26797	5.30153	5.58816	5.46301	5.47545	5.54036	4.76303	5.20553		Lrrc57/HLDVVDLSKNQIR	6.65674	0	7.61062	6.90376	7.24763	7.30758	6.75834	7.08368
	Camk2b	5.3348	5.43358	5.2651	5.23732	5.22183	5.29741	4.83761	5.20769		Lrrc7/ALIPLQTEAHPETKQR	7.65385	6.60922		6.90853	0		7.04995	6.91378
	Camk2b	5.51538	5.49059	5.72609	5.49416	5.54445	5.61954	4.99645	5.41968		Lrrc7/AQAGSFPAKNLTQR	6.00779	7.09722		0	0		0	5.64725
	Camk2b	5.72028	5.59359	5.86295	5.6133	5.59115	5.75569	4.9401	5.56357		Lrrc7/CLIQTKGQR	6.91729			5.58443			0
	Camk2b	5.77607	5.81497	6.08853	5.79171	5.91574	5.95577	5.44576	5.8791		Lrrc7/ELDISKNGVQEFPENIK			7.01674			6.40149
	Camk2b	5.78656	5.77003	6.05285	5.72028	5.76415	5.90427	5.10816	5.8154		Lrrc7/GGLEGQSSISMTDPQFLKR	6.40729	6.6471		0	0		0	0
	Camk2b	5.83266	5.91655	6.13188	5.84676	5.90126	6.00582	5.47198	5.93788		Lrrc7/IPSDYNLGNYGDKTSDNSDIK	6.79196	6.84007	7.34134	0	0	0	0	0
	Camk2b	5.9089	5.75706	6.14392	5.81101	5.8588	5.97005	5.17499	5.68289		Lrrc7/KSQSIDEIDVGTYK	6.53984			0			0
	Camk2b	6.0192	6.08536	6.28364	6.04766	6.08704	6.26033	5.65733	6.06577		Lrrc7/KVYQFDQSFNPQGAVEVK	7.01431	7.00199	6.8405	0	5.72818	0	6.10802	0
	Camk2b	6.0406	6.16349	6.50107	6.10657	6.16613	6.34402	5.75433	6.07642		Lrrc7/NGRYEDEHPSYQEVKAQAGSFPAK	6.32934			0			0
	Camk2b	6.26248	6.15948	6.4829	6.02922	6.18373	6.33832	5.60869	6.18196		Lrrc7/NLPFSFTKLK		6.51737			0			0
	Camk2b	6.26524	6.28488	6.4929	6.24339	6.23429	6.37427	5.80596	6.23618		Lrrc7/RIPPPFAHNSEYVQQPSKNIAK	6.45033			0			0
	Camk2b	6.30833	6.13919	6.67126	6.21133	6.28517	6.4729	5.64112	6.20417		Lrrc7/SVQNLVGKPSHGVR			7.24494			6.40831
	Camk2b	6.99811	6.9093	7.26269	6.81672	6.91746	7.08347	6.37232	6.84537		Lrrc7/TRPTPVKGEESCGK	5.71553	6.61177	7.63195	0	0	0	0	0
	Camk2d	4.91672	4.44242	5.12294	4.56961	4.74364	4.70573	3.97375	4.73498		Lrrc7/VENSNPTANTEQTVKEK	5.82905	7.01055	7.55725	0	0	0	0	6.21911
	Camk2d	5.26797	5.30153	5.58816	5.46301	5.47545	5.54036	4.76303	5.20553		Lrrc7/VGSLQATAKDAVHNSLWGNR	6.6509			0			0
	Camk2d	5.31562	5.37815	5.59055	5.30632	5.35616	5.36933	4.96987	5.42496		Lrrc7/VKALSCQAPWDR		7.39252	7.53291		5.6012	0		6.08239
	Camk2d	5.56223	5.51266	5.82727	5.47978	5.56355	5.67564	4.9908	5.57281		Lrrc7/VYQFDQSFNPQGAVEVKAEK	6.65629	7.34496	7.6016	0	0	0	0	0
	Camk2d	5.60616	5.72753	5.55346	5.59795	5.49977	5.47773	5.15229	5.4969		Lrsam1/LIETELLQLTQLELKR		6.45501	6.94622		0	0		0
	Camk2d	5.74768	5.66129	5.96851	5.59602	5.62547	5.81855	5.11167	5.69636		Lrsam1/VQPELKPLENEVLGALEPPTAPR	6.96782	7.51974	8.08073	0	0	0	0	6.17111
	Camk2d	5.75966	5.72185	6.07733	5.6303	5.72524	5.87022	5.21131	5.75086		Lrsam1/WALSNLLQQLLKEK		7.42977	7.27476		0	0		5.88883
	Camk2d	5.77607	5.81497	6.08853	5.79171	5.91574	5.95577	5.44576	5.8791		Lzts1/QQLKESQLEVNTK			6.70712			0
	Camk2d	5.8274	5.79607	6.08016	5.70858	5.78305	5.95846	5.30129	5.73665		Lzts1/SFDEKEFASGQTFEERPR	6.37238			0			0
	Camk2d	6.0406	6.16349	6.50107	6.10657	6.16613	6.34402	5.75433	6.07642		Lzts1/SPLSTDECTIQELEQKLLQR	6.06401	6.5042		0	0		0	0
	Camk2d	6.23203	6.21005	6.42645	6.1179	6.15165	6.25518	5.63585	6.0975		Macf1/LLKQIQSPASSK	0	0	0	5.96212	6.44267	6.8648	5.78224	6.57496
	Camk2d	6.44891	6.32558	6.61314	6.20379	6.22466	6.42872	5.68441	6.21956		Macroh2a1/AASADSTTEGTPTDGFTVLSTKSLFLGQK	0	0	0	0	0	6.79798	6.50062	6.89399
	Camk2d	6.53641	6.56468	6.95497	6.48093	6.62433	6.74858	6.03318	6.52444		Macroh2a1/FVIHCNSPVWGADKCEELLEKTVK		0	0		7.07609	6.68784		7.09276
	Camk2d	6.99811	6.9093	7.26269	6.81672	6.91746	7.08347	6.37232	6.84537		Macroh2a1/GKLEAIITPPPAKK	7.48048	6.71087	8.23223	7.57951	7.68827	8.24286	7.60879	7.77546
	Camk2g	4.74204	4.71214	5.12885	4.86033	4.88594	5.07339	4.41795	4.79936		Macroh2a1/GSKGKLEAIITPPPAK		0			6.37225			0
	Camk2g	4.7642	4.87694	5.13348	4.82463	4.9739	5.00643	4.53203	5.0175		Macroh2a1/GVTIASGGVLPNIHPELLAKK	8.4778	8.3761	8.54644	8.74805	8.88028	8.93736	8.74713	9.13236
	Camk2g	5.22204	5.35532	5.5017	5.23787	5.24123	5.34838	4.90715	5.46552		Macroh2a1/GVTIASGGVLPNIHPELLAKKR	8.53103	8.2403		8.73824	8.87589		8.74713	9.1245
	Camk2g	5.26797	5.30153	5.58816	5.46301	5.47545	5.54036	4.76303	5.20553		Macroh2a1/QGEVSKAASADSTTEGTPTDGFTVLSTK	0	0	7.34518	6.72193	6.47003	7.603	6.5662	6.6083
	Camk2g	5.3772	5.2675	5.60269	5.29008	5.35421	5.4634	4.79496	5.2032		Macroh2a1/TVKNCLALADDR		0			6.71245			7.04902
	Camk2g	5.51538	5.49059	5.72609	5.49416	5.54445	5.61954	4.99645	5.41968		Macroh2a2/AKDSDKEGTSNSTSEDGPGDGFTILSSK	0			6.0821			0
	Camk2g	5.52951	5.59413	5.85589	5.4868	5.63822	5.73198	5.11528	5.7149		Macroh2a2/GKSETILSPPPEKR	5.99054	6.08739	6.40338	6.43359	6.78206	6.7417	6.47816	6.70269
	Camk2g	5.66195	5.7446	6.054	5.65922	5.84813	5.93708	5.36532	5.81665		Macroh2a2/GVTIASGGVLPRIHPELLAKK	7.25091	7.90581	7.64536	8.03403	7.99017	8.71391	7.81192	7.86456
	Camk2g	5.7899	5.77425	6.00108	5.73996	5.80456	5.85185	5.39599	5.84087		Macroh2a2/KSQGPLEVAEAAVSQSSGLAAK	0			6.29605			0
	Camk2g	5.85496	5.78351	6.14669	5.8554	5.84012	6.0182	5.23017	5.80199		Map1b/DLTGQVPTPPVKQVK		0			6.28995			0
	Camk2g	5.96242	5.93492	6.32539	5.89317	6.01912	6.13399	5.54162	5.98789		Map1b/ITKTPQASTYSYETSDR	6.13312	6.69028	7.05831	5.89691	5.73862	6.10281	0	6.05687
	Camk2g	6.0192	6.08536	6.28364	6.04766	6.08704	6.26033	5.65733	6.06577		Map1b/ITSFPESESYSYETSTKTTR		6.7671			0			0
	Camk2g	6.0406	6.16349	6.50107	6.10657	6.16613	6.34402	5.75433	6.07642		Map1b/NLISPDLGVVFLNVPENLKDPEPNIK		0			0			6.88858
	Camk2g	6.17765	6.13367	6.38562	6.1186	6.16274	6.25897	5.63511	6.16664		Map1b/TPEEGGYSYEISEKTTR	6.61476		7.38202	5.90422		0	0
	Camk2g	6.26524	6.28488	6.4929	6.24339	6.23429	6.37427	5.80596	6.23618		Map1b/TPEVSGYTYEKTER	6.74323	7.09646	7.00004	5.16915	6.3078	0	0	5.28581
	Camk2g	6.99811	6.9093	7.26269	6.81672	6.91746	7.08347	6.37232	6.84537		Map2k7/AASSLEQKLSR			7.14336			0
	Camk4	4.78934	4.70954	5.09868	4.81708	4.86455	4.87837	4.53272	4.92561		Map2k7/GQIKLCDFGISGR		6.85531			0			0
	Camk4	5.23636	5.19463	5.53194	4.78803	4.97737	5.03858	4.60191	5.20063		Map2k7/NCKTDFEVLTK	6.66255	7.68491		6.54193	7.4553		6.75163	7.90744
	Camk4	5.39737	5.4135	5.69206	5.15162	5.21588	5.28385	4.72085	5.28387		Map4k3/IGSGTYGDVYKAR	6.24915	6.80414	7.06807	0	0	0	0	0
	Camk4	5.43535	5.50013	6.05223	5.12529	5.37005	5.4219	4.84686	5.28299		Map6/DPEGAGGAGVLAAGKASGVDQR	0	0		6.16026	6.54316		0	6.57819
	Camk4	5.57741	5.57424	6.00113	5.21088	5.44716	5.48454	4.82815	5.48958		Map6/FWNQLDKADIAVPLVFTK	6.8675	7.58949	7.36277	7.29892	7.69795	7.79035	7.0929	8.01229
	Camk4	5.79761	5.81739	6.13043	5.38728	5.5872	5.69437	5.20104	5.68887		Map6/NEGHEEKPLPPAQSQTQEGGPAAGKASGADQR	0			5.95452			0
	Camk4	5.86617	5.78577	6.11614	5.48326	5.4909	5.68538	5.06469	5.56564		Map6/RGDHPWIPKPVQIPATSQPSQPVLGVPK	0			6.80226			0
	Camk4	5.98299	5.95963	6.39178	5.59361	5.74168	5.91138	5.32601	5.82136		Map6/SEGHEEKPLPPAQSQTQEGGPAAGKASGADQR	0			5.9047			0
	Camk4	6.10356	6.0951	6.19835	5.5636	5.58916	5.6969	5.2188	5.76388		Map6d1/KFTPNPSAIFQTSAPQTLNV	6.97834	7.83675	7.25801	7.4303	7.6262	7.45647	7.05595	7.99959
	Camkk1	4.79198	4.79141	5.04914	4.7722	4.84539	4.92163	4.15385	4.82644		Mapre2/FQDNLDFIQWFKK	6.81387	6.64815	7.85426	0	0	0	0	0
	Camkk1	5.06277	5.03847	5.31712	4.7895	4.89616	4.97595	4.35228	4.9472		Mapre2/KFYDANYDGKEYDPVEAR	7.92959	7.95859	8.16676	0	0	0	5.98967	0
	Camkv	4.48956	4.74515	4.58284	4.47871	4.61348	4.65199	4.41671	4.58144		Mapre2/SDKDLETQVIQLNEQVHSLK	7.27898	7.12561		6.45341	0		0	0
	Camkv	4.54152	4.6487	4.9742	4.28058	4.65984	4.66849	3.83017	4.63445		Mast3/EDQGVKTDLPR		7.15549			0			0
	Camkv	4.70672	4.72379	5.07813	4.4677	4.71941	4.89072	3.82359	4.43718		Mast3/EFVDKQVCGTPEYIAPEVIFR	6.57921	6.47115	7.40262	0	0	0	0	0
	Camkv	4.95587	5.17551	5.32885	4.92776	5.13517	5.15888	4.55621	5.19871		Mast3/HKAEFVPQLEAEDDTSYFDTR	6.64358			0			0
	Camkv	5.07712	5.07497	5.49852	4.68927	4.79269	5.19659	4.50308	4.94682		Mast3/INKQNLILR			6.75619			0
	Camkv	5.24798	5.36628	5.88684	5.30387	5.45947	5.67133	4.78504	5.43323		Mast3/TTALENTSIKVGPAR		6.6492			0			0
	Camkv	5.33746	5.37185	5.84089	5.22521	5.35752	5.58787	4.87851	5.42282		Matr3/DLDELSRYPEDKITPENLPQILLQLK	6.27242	6.87043		0	0		0	0
	Camkv	5.34483	5.49358	5.67529	5.24839	5.29407	5.54255	4.94528	5.39855		Matr3/SKSFQQSSLGR		7.40758	7.88039		6.08135	0		6.15655
	Camkv	5.42864	5.41759	5.79826	5.202	5.35597	5.46431	4.06491	5.25674		Mbp/FSWGAEGQKPGFGYGGR	6.68106	7.28592	6.87548	6.80509	7.44228	7.5887	6.80627	7.48582
	Camkv	5.65581	5.7118	5.97327	5.38364	5.61021	5.7212	5.07354	5.70182		Mbp/GAYDAQGTLSKIFK		6.81794			7.33724			5.71956
	Capza1	4.72891	4.7019	4.92612	4.80911	4.80047	4.87554	4.09384	4.89942		Mbp/GFKGAYDAQGTLSK	0		6.07287	5.69306		7.01263	0
	Capza1	5.11873	5.10779	5.25307	5.1776	5.11929	5.34029	4.39758	5.09121		Mbp/SKYLATASTMDHAR		5.89113	6.71992		6.87453	7.40473		6.65074
	Capza1	5.13095	5.15722	5.45637	5.24574	5.16888	5.46891	4.68801	5.27568		Mbp/TQDENPVVHFFKNIVTPR	6.49627	7.36631	7.10762	7.18475	7.61779	7.61534	6.85119	7.74204
	Capza1	5.24807	5.37306	5.68546	5.44212	5.52034	5.61415	4.987	5.45663		Mbp/TTHYGSLPQKSQHGR		5.98573	6.74252		6.40574	7.20309		6.17751
	Capza1	5.31364	5.30231	5.64449	5.42687	5.36233	5.5816	4.87599	5.41224		Mbp/VPWLKQSR		0			6.75908			6.63384
	Capza2	4.86116	4.70059	5.22019	4.7682	4.6668	5.04556	3.74639	4.88271		Mink1/DIKGQNVLLTENAEVK			7.17629			0
	Capza2	5.06778	5.05641	5.49365	5.04226	5.1551	5.46802	4.58721	5.12048		Mink1/KGSVVNVNPTNTR		7.01578	7.64198		6.24878	6.71584		6.31965
	Capza2	5.24807	5.37306	5.68546	5.44212	5.52034	5.61415	4.987	5.45663		Mink1/SNSEALKQQQQLQQQQQR	5.93864	6.59106	7.18244	0	0	0	0	6.01242
	Capza2	5.31364	5.30231	5.64449	5.42687	5.36233	5.5816	4.87599	5.41224		Morc3/STGQQAAADGSTASNAEEPVSYVDGESLKLR	0	0	0	6.55645	6.81208	6.60979	6.28087	6.06363
	Capza2	5.45474	5.54593	5.92031	5.61926	5.58055	5.89744	4.90288	5.51983		Mpp1/IAILDIEPQTLKTVR		6.72187			0			0
	Capza2	5.56942	5.5311	5.93344	5.71795	5.65642	5.93648	5.03339	5.58928		Mpp1/LNEKQSCTVAR		6.65268			0			0
	Capza2	5.60801	5.4806	5.72301	5.67853	5.55845	5.82846	4.87374	5.59403		Mpp1/TALSDLYLEHLLQKR	7.11935			0			0
	Capza2	5.92204	5.93253	6.33007	6.02649	6.07008	6.25229	5.47653	6.09335		Mpp1/VEGSSKESAGLIPSPELQEWR		7.3137	7.20507		0	0		0
	Capza2	5.94569	5.76914	6.22453	5.9424	5.96222	6.27205	4.97039	5.43396		Mpp2/AALESGVSTKQLTEADLR	7.01254			0			0
	Capza2	6.0803	6.09363	6.44514	6.20409	6.17214	6.40161	5.72241	6.12532		Mpp2/AALESGVSTKQLTEADLRR			7.87427			0
	Caskin1	0	4.23621	4.29713	4.25329	4.05915	4.2403	3.88322	3.97386		Mpp2/DLELTPTSGTLCGSLSGKK		6.55865	7.33292		0	0		0
	Caskin1	4.37827	4.32934	4.42352	4.38773	4.41901	4.32461	3.775	4.45411		Mpp2/DSLSPCKEAGLR		7.47644	6.83746		0	0		0
	Caskin1	4.48955	4.52462	4.92146	4.44996	4.55719	4.71445	4.08336	4.66385		Mpp2/GVVASGKVCVLDVNPQAVK			6.98705			0
	Caskin1	4.8357	4.8119	5.13691	4.76457	4.86573	5.04666	4.70033	5.10027		Mpp2/LEETKLEAVRDNNLELVQEILR			7.01191			0
	Caskin1	4.90344	4.82092	5.08354	4.925	5.03266	4.97952	4.4572	5.03068		Mpp2/RPKDSEREGQGYSFVSR	6.1705			0			0
	Caskin1	4.92005	4.87132	5.36192	4.77779	5.03347	5.17719	4.46171	4.99478		Mpp2/SASGSVILKILPSYQEPHLPR	6.29706			0			0
	Caskin1	4.97444	5.14252	5.32177	4.96036	5.15162	5.18067	4.51675	5.06963		Mpp2/VCVLDVNPQAVKVLR	6.29848	6.46136	7.67062	0	0	0	0	0
	Caskin1	4.99084	5.04372	5.32932	4.91788	5.09076	5.13897	4.43391	5.1312		Mrtfb/GLPVSGTKPDLIER	7.26956			0			0
	Caskin1	5.09896	5.03419	5.36024	4.79646	5.02387	5.09357	4.37175	5.02157		Mrtfb/KLEQEQKLVEVLK	6.96261			0			0
	Caskin1	5.17696	5.27878	5.51475	5.13868	5.3209	5.24127	4.81548	5.24996		Mrtfb/KVFTNSAPNTVLQYQR	6.49861			0			0
	Caskin1	5.18682	5.26302	5.40213	5.05481	5.22743	5.16915	4.56763	5.10887		Mrtfb/QPGPTNQQPFVSKTSNPALQSR	6.61893		7.11952	0		0	0
	Caskin1	5.21772	5.1825	5.48988	5.2119	5.26269	5.34573	4.84604	5.13998		Mrtfb/RPGPLPSSLDDLKVSELKTELK	7.24423			0			0
	Caskin1	5.23163	5.35184	5.58471	5.21187	5.37146	5.50043	4.89355	5.46488		Mrtfb/SGEISFPIKEEPSPISK	7.12901	7.09269	7.42771	0	0	0	0	0
	Caskin1	5.24045	5.21841	5.47197	4.98112	5.21147	5.20475	4.71946	5.31292		Mrtfb/SPAAFHEQIKSLER	5.94087			0			5.8117
	Caskin1	5.30127	5.40442	5.59762	5.35434	5.43789	5.40066	5.04152	5.50994		Mrtfb/YHQYIPPNQKGEK		6.15767			0			0
	Caskin1	5.33584	5.39161	5.66415	5.36165	5.50383	5.51099	4.84057	5.51068		Mtfr1l/FALKEEDISR	6.17823	6.60703	6.30263	0	5.73059	0	0	0
	Caskin1	5.39985	5.43572	5.64567	5.31578	5.35151	5.49448	4.78477	5.56492		Mtfr1l/SLLKEEDPAVLISEVLR	6.07737			0			0
	Caskin1	5.57163	5.63996	5.91614	5.37847	5.5171	5.67369	5.05343	5.54918		Mtmr6/CLEDEHLLQAISKANPGNR	6.37519	6.81025	7.2826	0	0	0	0	5.82813
	Caskin1	5.57551	5.59383	6.03354	5.45853	5.70597	5.75531	5.21437	5.62524		Mtmr6/YLNPLYSSKSQR	6.14395			0			0
	Caskin1	5.62626	5.64913	5.8558	5.50038	5.52681	5.72981	5.11515	5.58929		Myh10/QEEELQAKDEELLK		6.10418			0			0
	Caskin1	5.67014	5.63069	5.85319	5.43095	5.61025	5.73485	5.14756	5.58101		Myh10/QLLQANPILESFGNAKTVK	6.47465	5.90596	6.89437	0	0	0	6.72401	7.30524
	Caskin1	5.73769	5.84781	5.95175	5.79032	5.76964	5.87153	5.38654	5.78212		Myo5a/AASELYTKFAR	6.34268	6.86645		0	0		0	0
	Caskin1	5.77543	5.81277	6.10694	5.63662	5.88169	5.87544	5.33949	5.7538		Myo5a/ALSEKSAPEVTAPGAPAYR		7.13504	7.68615		6.92241	7.19885		6.80041
	Caskin1	5.80859	5.96293	6.21093	5.87055	5.99971	6.07089	5.69513	6.00303		Myo5a/ETLEPLIQAAQLLQVKK		6.99683			5.87591			6.04922
	Caskin1	5.88468	5.97474	6.23907	5.78594	5.96971	6.02432	5.43642	6.00273		Myo5a/GAELEYESLKR			7.26295			6.36267
	Caskin1	6.30103	6.31315	6.54867	6.02983	6.23167	6.28872	5.7591	6.39589		Myo5a/HADYLNDDQKVR		6.64986	7.25283		0	6.11468		0
	Cbr1	4.46978	4.64771	4.99376	4.72805	4.68911	4.77365	4.42719	4.61642		Myo5a/LQLSEEEAKVATGR	7.01978			6.91449			6.9033
	Cbr1	4.93637	5.23297	5.53987	5.08771	5.27059	5.30428	4.52541	5.21559		Myo5a/LVKNLILELKPR			7.44764			0
	Cbr1	5.18287	5.17832	5.48976	4.96439	5.09736	5.24967	4.27951	5.08315		Myo5a/NLILELKPR	6.51465			0			0
	Cbr1	5.4078	5.48315	5.94657	5.42063	5.57195	5.72859	4.93854	5.50077		Myo5a/SQLVSQKEAIQPK	6.07456	7.05732	7.81232	6.30047	7.08888	7.52226	6.52243	7.03395
	Cbr1	5.4979	5.58612	6.01699	5.36555	5.68083	5.72583	4.85718	5.47325		Myo6/APKSVTDYAQQNPAAQLPAR	5.836	0		6.02951	6.4893		0	6.49255
	Cbr1	5.78815	5.95319	6.33654	5.76218	6.02123	6.0803	5.33997	5.97977		Myo6/APKSVTDYDFAPFLNNSPQQNPAAQLPAR		7.76805	8.09388		7.96266	8.26752		7.90707
	Cbr1	5.86354	5.93251	6.29425	5.83343	6.0013	6.07882	5.33544	5.94333		Myo6/GPAVQATKAAAGTK		6.83833			7.23099			7.21788
	Cdk17	4.96491	4.98294	5.18085	4.9669	5.00377	4.95689	4.57374	5.00745		Myo6/NTETEQRAPKSVTDYDFAPFLNNSPQQNPAAQLPAR	7.40987			7.64635			7.56146
	Cdk17	5.04001	4.99766	5.27518	4.85161	4.97162	5.08924	4.53546	5.05073		Myo6/RGPAVQATKAAAGTK			7.5842			7.69127
	Cdk17	5.18107	5.32492	5.59413	5.18961	5.3704	5.37354	4.73806	5.24015		Nab2/EWATNPGLFSQPVPAVPVSSIPLFKISETAGTR		6.97889			0			0
	Cdk17	5.8158	5.91693	6.18341	5.69521	5.83655	5.9077	5.32905	5.80471		Nab2/LHSEELGGPPLKK	6.02947	6.46978	7.22796	0	0	0	0	0
	Cdk17	5.88689	5.83608	6.15518	5.77109	5.83668	5.94874	5.40753	5.80011		Nacc1/LWDSSQKEAGGSGGNNGSR		6.74573	7.06685		0	0		0
	Cdk18	3.95855	4.14283	4.45609	0	4.02563	4.05411	0	4.23302		Nacc1/VKTEQELDSVQCTPMAKR	5.67196			0			0
	Cdk18	5.8158	5.91693	6.18341	5.69521	5.83655	5.9077	5.32905	5.80471		Nap1l1/ADIDNKEQSELDQDLEDVEEVEEEETGEETKIK		7.31099	7.92651		0	0		0
	Cdk18	5.88689	5.83608	6.15518	5.77109	5.83668	5.94874	5.40753	5.80011		Nap1l1/FEIINAIYEPTEEECEWKPDEEDEVSEELKEK		7.27552			0			0
	Cdk5	4.70618	4.89933	5.22866	4.78253	4.96969	5.02041	4.26219	4.73144		Nap1l1/KYAVLYQPLFDKR	5.93287			0			0
	Cdk5	5.59658	5.4522	5.78405	5.44486	5.59051	5.71755	5.00971	5.58251		Nap1l1/LDGLVDTPTGYIESLPKVVK	6.31188			0			0
	Cdk5	5.65008	5.71694	5.95484	5.64729	5.7243	5.8713	5.25739	5.73749		Nap1l1/NLQVKCAQIEAK		6.69998			0			0
	Cdk5	5.8776	5.9192	6.15002	5.81675	5.86954	5.98772	5.48164	5.91136		Nap1l1/YAVLYQPLFDKR		6.96148	7.24304		0	0		0
	Cdk5	5.88689	5.83608	6.15518	5.77109	5.83668	5.94874	5.40753	5.80011		Napa/AIAHYEQSADYYKGEESNSSANK	6.64139	7.178	7.19019	5.84646	0	0	0	0
	Cdk5	6.44138	6.58596	6.71788	6.40971	6.47192	6.58631	5.8218	6.44514		Napb/AIAHYEQSADYYKGEESNSSANK	6.64139	7.178	7.19019	5.84646	0	0	0	0
	Cep170b	4.73863	4.77763	5.10762	4.79071	4.88661	4.97185	4.39959	4.95748		Napb/CLLKVAAYAAQLEQYQK		7.13969	6.90525		0	0		0
	Cep170b	4.79578	4.9415	5.06112	4.79463	4.83856	4.80009	4.51599	5.00557		Napb/HDSATSFVDAGNAYKK	6.8298	6.29177	7.71128	5.88897	0	6.40829	5.95536	0
	Cep170b	4.93962	5.01779	5.24319	4.89796	4.98076	5.05618	4.60639	5.00634		Napb/IKKSIQGDGEGDGDLK	6.08436		7.263	0		0	0
	Cep170b	5.03854	5.08247	5.34657	4.98396	5.06618	5.09681	4.69081	5.17144		Napb/KSIQGDGEGDGDLK		6.60095			0			5.87317
	Cep170b	5.05301	5.21828	5.42103	5.15731	5.22035	5.3223	4.86755	5.27971		Napb/LHMQLQSKHDSATSFVDAGNAYK	6.1447			0			0
	Cep170b	5.25366	5.26461	5.42464	5.10837	5.18543	5.22642	5.00724	5.2026		Napb/LLEAHEEQNSEAYTEAVKEFDSISR	6.60563			0			0
	Cfl1	4.38113	4.39505	4.6627	4.10257	4.52561	4.55127	3.72836	4.28144		Napb/SIQGDGEGDGDLK		7.42671	6.97059		6.60895	6.1788		6.74719
	Cfl1	5.05254	5.17059	5.5467	5.0991	5.30822	5.57262	4.57228	5.2112		Nedd4/GKTDSNDLGPLPPGWEER	6.70828	7.19629	7.64255	0	0	6.42872	0	5.76382
	Cfl1	5.67005	5.70144	6.01149	5.6502	5.82509	6.08131	5.3194	5.67335		Nedd4l/SKASLNPNDLGPLPPGWEER	6.98319	7.69372	8.01791	0	6.68586	7.07166	6.11906	6.74629
	Cfl1	5.80756	5.81846	6.10123	5.63314	5.8365	6.18927	5.42731	5.69103		Nedd4l/SLSSPTVTLSAPLEGAKDSPIR		5.94788			6.09479			6.21301
	Cfl1	5.8377	5.82732	6.19086	5.74646	5.91821	6.26527	5.27965	5.80663		Nedd4l/TFYIDHNSKITQWEDPR	6.3057			0			0
	Cfl1	5.84597	5.93623	6.30224	5.86278	6.06028	6.37453	5.57081	5.97969		Nedd4l/VPMNGFAELYGSNGPQLFTIEQWGSPEKLPR		7.0223			0			0
	Cfl1	5.87104	5.83809	6.11922	5.87182	5.93454	6.20164	5.34536	5.83493		Nedd8/LIYSGKQMNDEK			6.33468			0
	Cfl1	6.19554	6.31675	6.37725	6.23388	6.3149	6.55565	5.95898	6.24237		Nedd8/TLTGKEIEIDIEPTDKVER	7.51388	6.37125		7.26951	6.22632		7.20303	5.52435
	Cfl1	6.27474	6.4116	6.50015	6.27531	6.40005	6.67511	5.856	6.27411		Nefl/FTVLTESAAKNTDAVR	6.2295	0		5.95389	6.01991		0	6.35559
	Ckb	4.50348	4.55396	4.79346	4.42954	4.35984	4.71861	4.39278	4.76179		Nefl/SSFGYDPYFSTSYKR	6.38439	6.3351	0	0	6.23724	7.01077	6.31979	6.97291
	Ckb	4.62545	4.45509	4.84078	0	0	0	0	0		Ngef/CKGLPFSSFLILPFQR		7.08365	6.87578		0	5.40807		0
	Ckb	4.98524	5.03985	5.35438	4.69555	4.69191	4.86058	3.90902	4.66355		Ngef/DKSTLQEIETR	6.98057	7.84943	7.99922	0	6.47935	6.84776	0	6.49379
	Ckb	5.08569	5.15482	5.46325	5.0278	5.15171	5.16468	4.99425	5.27303		Ngef/IKSVPIISHSR	6.32589			0			0
	Ckb	5.24898	5.47054	5.58343	5.01995	5.08157	5.18093	4.61878	5.07548		Ngef/QGELQQMSGPKTSR		6.20382			0			0
	Ckb	5.34569	5.36873	5.83807	5.12041	5.19954	5.26193	4.87429	5.29416		Ngef/SQNLKECFR	7.10061	7.8061	7.67718	0	0	0	0	0
	Ckb	5.52083	5.30479	5.9472	5.16281	5.34766	5.38421	4.56029	5.75979		Ngef/TKFVSFTSR		7.49364			5.58194			0
	Ckb	5.61231	5.59553	6.11813	5.05412	5.04155	5.32771	4.5382	5.07306		Nmral1/AVHHAKTTPEDYEK		6.56665			0			0
	Ckb	5.63254	5.63372	6.58679	5.14177	5.12801	5.62996	5.03097	5.35915		Nmral1/HTAEEYAALLSKHTGK	6.60861			0			0
	Ckb	5.78876	6.00247	6.14993	5.32814	5.47365	5.53722	5.12539	5.75977		Nmral1/LAAGHFDGKGEVEEYFR	6.34514			0			0
	Ckb	5.87712	5.94817	6.26107	5.75236	5.84363	5.87759	5.48426	5.77542		Nmral1/LPCYFENLLSYFLPQKAADGK		6.31559	6.53343		0	0		0
	Ckb	5.90671	5.97615	6.38973	5.1784	5.23267	5.49319	0	0		Nr3c1/GGATVKVSASSPSVAAASQADSK			6.76421			0
	Ckb	5.96323	5.95988	6.48731	5.59364	5.73282	5.94376	5.25696	5.65098		Nr3c1/IKGIQQATAGVSQDTSENANK	6.37468	5.59663	6.70861	0	0	0	0	0
	Ckb	5.97212	6.02572	6.41659	5.56678	5.6117	5.81598	5.28274	5.89551		Nr3c1/VSASSPSVAAASQADSKQQR		6.57045			0			0
	Ckb	5.99114	6.12228	6.25547	5.57257	5.3883	5.61632	5.13514	5.57762		Nsf/AENSSLNLIGKAK	7.02065	7.58683	7.49676	0	6.65617	5.97824	5.29999	0
	Ckb	6.14576	6.17872	6.75594	5.57826	5.5279	5.96741	5.23495	5.55741		Nsf/CPTDELSLSNCAVVNEKDFQSGQHVMVR		6.43197			0			0
	Ckb	6.31338	6.36233	6.82336	6.07489	6.10619	6.30649	5.66508	6.09458		Nsf/DIEAMDPSILKGEPASGK		7.15235	7.57216		0	0		0
	Ckb	6.71639	6.66544	7.20545	5.90974	5.88834	6.36547	5.42307	5.88729		Nsf/ELAVETKNFSGAELEGLVR	7.03663	7.89027	8.32605	0	0	0	0	5.96187
	Cldn11	6.12074	5.98884	6.47213	6.21846	6.12044	6.50571	5.82723	6.35753		Nsf/EPKVVNGPEILNK		8.09531			0			5.52085
	Cldn11	6.34584	6.20396	6.53614	6.46901	6.30602	6.60987	5.68708	6.2876		Nsf/EPKVVNGPEILNKYVGESEANIR			7.18574			0
	Cldn11	6.37754	6.33864	6.77138	6.42195	6.46636	6.82079	5.82991	6.47217		Nsf/GDFLASLENDIKPAFGTNQEDYASYIMNGIIK		7.37594	7.72852		0	0		0
	Cldn11	6.49431	6.30974	6.71964	6.54795	6.46358	6.80816	5.56816	6.41682		Nsf/GHQLLSADVDIKELAVETK	6.84884	6.96043	7.41122	0	0	0	0	0
	Cltc	3.73242	3.65102	4.38001	4.20507	4.46247	4.46273	3.70801	4.452		Nsf/GILLYGPPGCGKTLLAR	7.35692	8.36818	8.50139	0	0	0	0	6.0141
	Cltc	3.99315	4.22453	4.30216	4.18803	4.23875	3.82832	0	4.23086		Nsf/HVKGILLYGPPGCGK	6.96473	7.52209	7.93973	0	0	0	0	0
	Cltc	4.24244	4.39853	4.45759	4.10585	4.2512	4.42749	4.30608	4.49001		Nsf/IAEESNFPFIKICSPDK	7.47664	8.28921	8.52532	0	0	0	0	0
	Cltc	4.29959	4.28986	4.41989	4.16808	4.42076	4.55841	0	4.01928		Nsf/ICSPDKMIGFSETAK		6.68034	7.40319		0	0		0
	Cltc	4.34749	4.30548	4.62902	3.86933	4.5538	4.34972	0	4.2408		Nsf/IFDDAYKSQLSCVVVDDIER			7.43903			0
	Cltc	4.39113	4.2086	4.64313	4.5584	4.4839	4.42711	4.11574	4.52755		Nsf/KLFADAEEEQR	6.83669			0			0
	Cltc	4.4248	4.52674	4.59975	4.41883	4.87133	4.77179	0	4.62134		Nsf/MEIGLPDEKGR	6.47441	7.56637	7.63248	0	5.69037	0	0	0
	Cltc	4.70491	4.8881	5.04163	4.76007	4.82407	4.9126	4.4998	4.87077		Nsf/MGIGGLDKEFSDIFR	6.43573	6.86612		0	0		0	0
	Cltc	4.76152	4.99703	5.10062	4.90749	5.02983	5.02829	4.62673	5.0579		Nsf/MLNAREPKVVNGPEILNK	6.92236			0			0
	Cltc	4.80914	4.95644	5.28197	4.90283	5.23581	5.23157	4.35997	5.04376		Nsf/NSDRTPLVSVLLEGPPHSGKTALAAK	7.41209			0			0
	Cltc	4.83009	4.80608	4.9662	4.75295	5.00856	5.00707	4.30542	4.9911		Nsf/QSIINPDWNFEKMGIGGLDKEFSDIFR		7.34661			0			6.00835
	Cltc	4.83119	5.07803	5.00005	4.8556	4.85902	4.99056	4.82863	4.97677		Nsf/TALAAKIAEESNFPFIK	8.42424	8.42584	8.71759	7.03322	7.33041	7.24147	6.82928	7.47885
	Cltc	4.8406	4.95974	5.0472	4.85191	4.9828	4.89073	4.68395	5.02363		Nsf/TPLVSVLLEGPPHSGKTALAAK		7.36404	7.93061		0	0		0
	Cltc	4.86122	5.13777	5.24561	5.03407	5.2048	5.24005	4.82662	5.13178		Nsf/TTIAQQVKGK	5.93878		7.74125	0		0	0
	Cltc	4.92952	5.09573	5.43278	4.89915	5.27656	5.26642	4.64076	5.18916		Nsf/VEVDMEKAESLQVTR	6.52709	6.41392		5.43172	0		0	6.5659
	Cltc	5.00204	5.07119	5.21029	4.97709	5.13005	5.03174	4.56133	5.07672		Nsf/VLDDGELLVQQTKNSDR	8.48738	8.30636	8.86251	0	0	0	0	0
	Cltc	5.06532	5.20987	5.57225	5.05634	5.36365	5.44631	4.80307	5.21421		Nsf/VVNGPEILNKYVGESEANIR	8.04673	8.38505	8.9446	6.23915	6.14264	0	0	6.33027
	Cltc	5.10233	5.31882	5.39503	4.9672	5.35698	5.38491	4.53706	5.40963		Ntrk2/IPVIENPQYFGITNSQLKPDTFVQHIK	6.93647	6.6486	7.14953	0	0	0	0	0
	Cltc	5.11827	5.15951	5.07445	5.09806	5.26909	5.14752	4.42702	5.10701		Nub1/NLQLEEEEQNEAELKER	6.17684	6.90234	7.47025	0	0	0	0	0
	Cltc	5.20225	5.34903	5.48966	5.29175	5.38164	5.47592	5.10497	5.43837		Nudcd2/ENPGFDFSGAEISGNYTKGGPDFSNLEK		6.4049	7.65346		0	0		0
	Cltc	5.2178	5.38899	5.59869	5.42656	5.50601	5.53489	5.12672	5.3088		Nudcd2/FQKENPGFDFSGAEISGNYTK	7.32899	6.78173	7.23188	0	0	0	0	0
	Cltc	5.22147	5.28067	5.57612	5.32818	5.48117	5.56254	4.98039	5.47075		Nudcd3/IQEQFQKNPDSYNGAIR	6.45867	7.5532	7.56617	0	0	6.13258	0	0
	Cltc	5.27363	5.60835	5.52209	5.2707	5.48618	5.68036	0	5.16239		Nyap1/RPPAYDSLKAGGVLNK	6.20301			0			0
	Cltc	5.32507	5.5209	5.5525	5.38288	5.55317	5.49765	5.15235	5.61595		Nyap1/SSSKEAAPTGPVGPGAVPGPGVR		6.5629	7.03663		0	0		0
	Cltc	5.35048	5.39323	5.522	5.40097	5.46185	5.52998	5.10887	5.48813		Ogt/AFLDSLPDVKIVK	6.33282			0			0
	Cltc	5.35336	5.39136	5.6353	5.27488	5.54892	5.58128	5.18803	5.50527		Ogt/ASSVGNVADSTEPTKR		6.44034	7.14273		0	0		0
	Cltc	5.35543	5.7263	5.70166	5.48616	5.89892	5.75518	5.39867	5.58718		Ogt/IIFSPVAPKEEHVR	7.04261			0			0
	Cltc	5.37389	5.5427	5.6797	5.37337	5.54185	5.62272	5.2293	5.5374		Ogt/IVLNGIDLKAFLDSLPDVK		7.07675	7.35987		0	0		5.68974
	Cltc	5.41427	5.47143	5.54469	5.34445	5.49922	5.53564	4.80393	5.52333		Ogt/LGTDLEYLKK	6.17589		6.88121	0		0	0
	Cltc	5.42898	5.465	5.73612	5.41209	5.6395	5.69823	5.06277	5.64817		Ogt/SDLGNLLKALGR		7.44934	7.4889		7.10551	6.86999		7.55354
	Cltc	5.53652	5.47828	5.59329	5.44225	5.56875	5.62766	5.08451	5.52723		Pabpc4/KSGVGNVFIK	6.31042	7.14517	7.05903	0	5.51067	0	0	0
	Cltc	5.55022	5.69106	5.95324	5.54396	5.92925	5.90494	5.27962	5.82352		Pcif1/AVHNTAVLFLQNGPGFAKWGPTPER			6.875			0
	Cltc	5.55993	5.71525	5.81928	5.61894	5.81441	5.77429	5.2187	5.77915		Pcif1/LQELTAAYKQSGR	6.55686	6.91717	7.48236	0	0	0	0	0
	Cltc	5.60727	5.70169	5.84722	5.67229	5.82046	5.82829	5.44069	5.75299		Pcif1/LVQDLPEELVHAGWEKCWSR		6.91583			0			0
	Cltc	5.64769	5.58393	5.74207	5.51975	5.7014	5.79985	5.16865	5.65438		Pclo/AEEDSMEDPYELKLLK	6.42134			0			0
	Cltc	5.65579	5.72198	5.85707	5.58989	5.77291	5.82402	5.2058	5.74837		Pclo/DVTQPQAEGTAKEGR		0			0			5.88633
	Cltc	5.65727	5.86331	5.93768	5.70042	5.91208	5.85417	5.47414	5.86947		Pclo/GTAALSSAFSLHEKDLSK	7.26745	7.23792	7.07907	0	0	0	0	0
	Cltc	5.69301	5.74813	5.85506	5.68206	5.91369	5.89311	5.50838	5.79343		Pclo/LHSYVKAEEDSMEDPYELK	6.85694		7.47771	0		0	0
	Cltc	5.69816	5.77205	5.90305	5.70096	5.87358	5.91094	5.4258	5.83982		Pclo/LKAQEAEALDVSFGHSSSSAR			7.51709			0
	Cltc	5.72893	5.81675	5.8789	5.73707	5.79724	5.87551	5.47805	5.88395		Pclo/LTLEKQAAK		6.53064	6.96449		0	0		0
	Cltc	5.72953	5.75353	5.87111	5.62835	5.86513	5.88511	5.52885	5.87994		Pclo/MSKFSPIQESR		7.11197	7.1465		0	0		0
	Cltc	5.77048	5.71728	6.0325	5.81192	5.90084	6.03218	5.15861	5.85415		Pclo/NITDQQKFMGSSLGSGLGTLGNTIR	6.7052			0			0
	Cltc	5.826	5.91493	5.93503	5.84167	5.99997	5.93161	5.63839	5.97238		Pclo/NYVLIDDIGDITKGTAALSSAFSLHEK		7.13972			0			0
	Cltc	5.87995	5.86591	6.10078	5.82145	6.147	6.06915	5.55095	6.01628		Pclo/QAAKQLPAAILYQK		7.14355	6.73306		0	0		0
	Cltc	5.89882	5.89669	6.14151	5.8603	6.13609	6.10432	5.43813	5.99182		Pclo/QETLAQQQLQLEQIQQLQQQLHQQLEEQKLR	6.85658			0			0
	Cltc	5.93422	6.00864	6.23616	5.88945	6.0321	6.05419	5.65245	6.09262		Pclo/QLPAAILYQKQSK			7.57139			0
	Cltc	5.99591	6.13802	6.35212	5.99694	6.401	6.31664	5.59266	6.20374		Pclo/QTTLYLEPKITSTYEVIR	6.38824			0			0
	Cltc	6.00651	6.03527	6.29752	6.01098	6.35679	6.2584	5.59307	6.13799		Pclo/SKNAFDYSGGTEAAVDLTSGR		6.28659			0			0
	Cltc	6.04829	6.27089	6.15293	6.1328	6.36478	6.22526	5.85449	6.28044		Pclo/TKPTSLPISQSR		7.10701	7.62232		0	0		0
	Cltc	6.08454	6.17097	6.32428	6.10072	6.30201	6.26722	5.76365	6.22722		Pclo/VSPEQPQDQQKTQTPSETR		5.67287			0			5.82849
	Cltc	6.14398	6.10578	6.25693	6.08554	6.28899	6.273	5.8325	6.28598		Pea15a/AEYGTLLQDLTNNITLEDLEQLKSACKEDIPSEK		6.59376			0			0
	Cltc	6.17129	6.16533	6.36957	6.09555	6.37672	6.37114	5.98612	6.29548		Pea15a/ISEEEELDTKLTR	6.68585	7.22305	7.1803	0	5.89053	0	0	0
	Cltc	6.18113	6.19852	6.29848	6.1344	6.37912	6.31988	5.93016	6.27674		Pelo/AFYGLKQVER		6.94102			0			0
	Cltc	6.21333	6.30803	6.33862	6.13742	6.3954	6.34475	5.90125	6.32412		Pelo/LVDSVKENAGTVR			7.162			5.70806
	Cltc	6.25761	6.33272	6.36998	6.25195	6.46891	6.27059	5.90602	6.32805		Pelo/VKGTNIQENEYVK	6.02555			0			0
	Cltc	6.29338	6.36862	6.53019	6.28058	6.45716	6.52171	6.11311	6.40992		Pelo/YSLKEALCDPTVASR			7.38614			0
	Cltc	6.41629	6.52471	6.63824	6.43824	6.74514	6.61212	6.22492	6.63823		Pfkp/SDLDSSSSSAYPKYLEHLSGDGK	7.1803	7.23157	7.02608	7.25777	7.41785	7.23618	7.087	7.48116
	Cltc	6.49079	6.56837	6.7487	6.4888	6.90995	6.79833	6.17348	6.74068		Pfn1/DSPSVWAAVPGKTFVSITPAEVGVLVGK		6.3119			0			0
	Cnksr2	4.9684	4.92697	5.29763	4.95015	4.9731	5.02923	4.49233	4.98221		Pfn1/SSFFVNGLTLGGQKCSVIR		0			0			6.21101
	Cnksr2	5.26506	5.17774	5.54255	5.19737	5.20906	5.35647	4.87475	5.27962		Pfn1/TFVSITPAEVGVLVGKDR	6.90607	0	7.3092	0	6.25732	0	0	0
	Cnksr2	5.45864	5.42975	5.73409	5.23762	5.35205	5.4807	5.05069	5.42198		Pgam1/AAYKLVLIR		8.12956	8.18619		7.86016	8.08037		8.08261
	Cnksr2	5.51984	5.55999	5.99422	5.51898	5.6096	5.70802	5.27791	5.81653		Pgam1/AAYKLVLIRHGESAWNLENR	7.07649			6.90083			7.06051
	Cnksr2	5.8818	6.02759	6.18854	5.89967	6.06588	6.0758	5.59227	6.19546		Pgam1/FSGWYDADLSPAGHEEAKR	6.02173			0			0
	Cnksr2	5.93554	5.91976	6.21312	5.80464	5.9488	5.99897	5.60806	5.88447		Pgam1/HYGGLTGLNKAETAAK	6.60724	6.4674	7.02991	0	0	0	0	0
	Cnp	5.09433	5.13514	5.19557	5.23292	5.34353	5.37433	4.38478	5.08279		Pgam1/YADLTEDQLPSCESLKDTIAR		7.15048	7.62101		0	0		0
	Cnp	5.10975	5.19858	5.45694	5.17875	5.32905	5.44677	4.68505	5.17511		Pgam2/HYGGLTGLNKAETAAK	6.60724	6.4674	7.02991	0	0	0	0	0
	Cnp	5.30266	5.14984	5.5232	5.3352	5.37013	5.51214	0	5.28423		Phactr1/DPCSYEVLQASDIMDGPDPGAPVKLPCLPVK		6.20175			0			0
	Cnp	5.35917	5.38543	5.64328	5.53097	5.61469	5.62452	4.61977	5.36239		Phactr1/ELEEKNILPR	6.67591	5.99115	6.69522	5.66505	0	0	0	0
	Cnp	5.40574	5.45229	5.73941	5.49448	5.64159	5.74837	4.76812	5.45813		Phactr1/FKHTSAALER		6.84423	6.56399		0	0		0
	Cnp	5.52559	5.53977	6.07857	5.60885	5.90942	6.00835	5.11321	5.77398		Phactr1/LTAADKAAIR		7.18347	7.02338		0	0		5.43759
	Cnp	5.53513	5.74665	5.66699	5.89535	5.94686	6.05782	5.44988	5.48366		Phactr1/SKSDTPYLAEAR	6.84351	7.81111	8.18133	0	0	0	0	5.79483
	Cnp	5.62432	5.54258	5.95101	5.67891	5.7334	5.99199	4.83848	5.60445		Phf24/CKVIPDCSLTLEDFVR		6.99376			0			0
	Cnp	5.64319	5.72934	5.77003	5.80522	5.80708	5.86637	5.30786	5.80394		Phf24/RGTVEGSVQEVQEEKEAEASAPVVQEESSINR	6.93666	6.98832	7.61536	0	0	0	0	0
	Cnp	5.64818	5.66187	5.95617	5.75106	5.83424	5.91053	5.25838	5.78986		Phf24/SQEKALLPTEQESR	7.18247	7.48111	7.9183	0	0	6.06247	6.62759	0
	Cnp	5.69674	5.78615	5.9482	5.88708	5.85093	5.98265	5.20496	5.83135		Phf24/VSLAVSAFKDGLR	6.47138			0			5.6987
	Cnp	5.76947	5.76139	5.88499	5.82621	5.87148	5.89676	5.22202	5.87752		Pin1/ADEEKLPPGWEK			7.03322			0
	Cnp	5.83148	5.77721	6.19618	5.88397	5.97519	6.19866	5.22467	5.83951		Pin1/ADEEKLPPGWEKR	6.35015	7.09861	7.2273	5.77286	6.57564	0	0	6.29059
	Cnp	5.86957	6.00424	6.17655	6.00647	6.06209	6.1871	5.48035	6.00475		Pin1/GQMQKPFEDASFALR	6.40406			0			0
	Cnp	5.96104	6.07835	6.13675	6.09712	6.10602	6.17275	5.52752	6.10452		Pin1/IKSGEEDFESLASQFSDCSSAK		6.78137	7.34616		0	0		0
	Cnp	5.97025	5.98781	6.24346	6.12228	6.08357	6.2754	5.37676	5.95007		Pin1/SGEEDFESLASQFSDCSSAKAR	6.66763	7.40873		0	0		0	0
	Cnp	5.97124	6.03491	6.20447	6.07609	6.11431	6.29217	5.37884	6.12863		Pin1/SKEEALELINGYIQK	6.52224	6.56259		0	0		0	0
	Cnp	6.00441	5.88632	5.97878	6.10982	6.02666	6.17339	5.38466	6.04657		Pin1/SKEEALELINGYIQKIK	6.10401			0			0
	Cnp	6.03655	6.05419	6.35067	6.10254	6.19257	6.33742	5.49966	6.09409		Pin1rt1/IKSGEEDFESLASQFSDCSSAK		6.78137	7.34616		0	0		0
	Cnp	6.04669	6.1088	6.43917	6.10961	6.30005	6.37829	5.48518	6.1611		Pin1rt1/SGEEDFESLASQFSDCSSAKAR	6.66763	7.40873		0	0		0	0
	Cnp	6.06711	6.0854	6.37311	6.1345	6.21069	6.37225	5.78757	6.26098		Pin1rt1/SKEEALELINGYIQKIK	6.10401			0			0
	Cnp	6.06741	6.13682	6.42671	6.11883	6.18101	6.35419	5.72447	6.18938		Pkp4/SPSIDSIQKDPR	6.85109	7.81865	7.97147	7.09562	7.76629	6.70969	7.04116	7.94264
	Cnp	6.24913	6.33965	6.64815	6.32044	6.44052	6.55662	5.89224	6.34698		Pkp4/STTNYVDFYSTKRPSYR	6.17228			0			0
	Cnp	6.35515	6.41389	6.60965	6.47448	6.51921	6.60287	5.86057	6.39287		Pkp4/TPQEDQWDGVGPIPGLSKSPK	6.57515	6.0758	6.65835	6.27265	0	0	6.25397	0
	Cnp	6.36586	6.45521	6.62303	6.47564	6.53432	6.61132	5.8447	6.37729		Plec/IAEQQKAQAEVEGLGK	0	0		6.01687	6.32527		6.07004	0
	Cnp	6.48761	6.40729	6.48527	6.59147	6.502	6.61953	6.03914	6.56216		Plec/LLEAAAQSSKGYYSPYSVSGSGSTAGSR	7.01833		7.58883	0		0	6.14242
	Cnp	6.58287	6.80939	6.53652	6.71276	6.64878	6.72473	6.17023	6.55253		Plec/SELELTLGKLEQVR	6.68625	7.10285		6.69743	7.09349		6.6937	7.43476
	Cnp	6.74939	6.66867	6.701	6.85403	6.7515	6.83438	6.25276	6.77888		Pnck/GKEALVENEIAVLR	6.4728		7.24993	0		0	0
	Cnp	6.77967	6.77348	7.02975	6.87121	6.90421	7.05388	6.19036	6.80596		Pnck/KLGQSPEGEEASR		5.67718			0			0
	Cnp	6.82214	6.86549	7.1023	6.95159	7.00217	7.10158	6.27818	6.86746		Ppia/ALSTGEKGFGYK	6.67262	7.89077	8.39924	0	5.69476	6.47484	0	5.87428
	Cnp	6.86753	7.04434	7.11451	6.88101	6.98187	7.20537	6.51861	6.97734		Ppia/GFGYKGSSFHR	6.73433		7.72775	0		0	0
	Cnp	7.10068	7.0786	7.1645	7.21759	7.20014	7.33145	6.59192	7.1312		Ppia/KITISDCGQL	6.29601	7.25691		0	0		0	0
	Cnrip1	5.05127	4.9303	5.2465	4.94124	5.083	5.15861	4.48976	4.94679		Ppia/SIYGEKFEDENFILK	6.63523	7.54315	7.43152	0	0	0	0	0
	Cnrip1	5.35031	5.37945	5.78913	5.4009	5.38205	5.70034	5.03149	5.39249		Ppia/VSFELFADKVPK	7.34199	7.56624		0	5.88016		0	5.7465
	Coro2b	0	0	3.70571	0	0	0	0	0		Ppia/VSFELFADKVPKTAENFR	7.08203			0			0
	Coro2b	4.47998	4.52118	4.66567	4.55859	4.55185	4.68121	4.19016	4.54373		Ppp1r12a/VGQTAFDVADEDILGYLEELQKK	0	6.5693		6.10663	0		0	7.04399
	Coro2b	4.93864	5.00656	5.20764	5.08934	5.19277	5.22029	4.79616	5.2228		Ppp1r16b/ASHVDLLTELQLLEKVPTLER	6.01957	6.57338	6.8557	0	0	0	0	6.19123
	Coro2b	5.04782	5.02527	5.08365	4.83719	5.02515	5.05881	4.67035	5.1474		Ppp1r16b/LEKPVLLSEFSTKISR	6.34649			0			0
	Coro2b	5.22663	5.27942	5.57706	5.365	5.38412	5.62398	4.82599	5.33941		Ppp1r16b/SGESSSEGKAPLIGGR		6.87037	7.19901		5.569	6.29438		6.11534
	Coro2b	5.4419	5.5596	5.70431	5.54169	5.5793	5.67757	5.24085	5.60919		Ppp1r9a/EKPGQVSEVAQLISQTLEQER	6.13612			0			0
	Coro2b	5.532	5.60673	5.93135	5.61788	5.75653	5.92365	5.22776	5.69854		Ppp1r9a/GGGTEPQDEWGGSKSNR		6.44195			6.28841			6.45139
	Coro2b	5.73957	5.87544	6.30944	5.858	6.0117	6.19064	5.41506	5.94493		Ppp1r9a/HAVTEAEIQKLK			7.04603			6.48293
	Coro2b	5.75132	5.84407	6.17348	5.85205	6.00873	6.15975	5.50951	5.94261		Ppp1r9b/AQLEQSVEENKER		7.13811	6.57137		5.97141	7.10575		6.73864
	Coro2b	5.81091	5.92833	6.25188	5.96724	6.04407	6.26578	5.39641	6.05679		Ppp1r9b/HAVTEAEIQQLKR	0			6.05212			6.04809
	Coro2b	5.88528	5.93374	6.27367	6.01072	6.0849	6.30211	5.56399	6.01034		Ppp1r9b/NEDVDPMAASAEYELEKR		7.02094			0			0
	Coro2b	5.95273	6.06006	6.27834	6.04376	6.0992	6.34555	5.56116	6.04127		Ppp2ca/EILTKESNVQEVR	6.48724	7.14625	7.33106	0	0	0	0	0
	Coro2b	6.1184	6.16215	6.59397	6.25227	6.41268	6.61817	5.67427	6.28954		Ppp2ca/ELDQWIEQLNECKQLSESQVK		6.95423			0			6.33439
	Coro2b	6.12192	6.16274	6.52534	6.26117	6.33492	6.60787	5.65952	6.25522		Ppp2ca/LFTKELDQWIEQLNECK		7.05816	6.97397		0	6.3978		6.82608
	Coro2b	6.17508	6.18018	6.4942	6.24633	6.32424	6.47689	5.67968	6.23825		Ppp2cb/EILTKESNVQEVR	6.48724	7.14625	7.33106	0	0	0	0	0
	Cpne6	0	0	3.88739	0	0	0	0	0		Prickle2/VPYVNSAGEKLR	6.61375	7.38342	7.65036	0	5.65699	0	0	6.32064
	Cpne6	4.27107	4.48118	4.75172	4.49567	4.65763	4.68237	4.13609	4.42379		Prickle2/YSSYGVPKSSTLGGR	6.55759			0			0
	Cpne6	5.11528	5.15815	5.32379	4.94607	5.18571	5.27143	4.82887	5.06506		Prickle2/YVTSDELLHKYSSYGVPK	6.73199			0			0
	Cpne6	5.32348	5.46479	5.63108	5.35209	5.54243	5.44592	4.77379	5.50389		Prkca/DVVIQDDDVECTMVEKR		6.26656			0			0
	Cpne6	5.70307	5.80356	6.07159	5.71006	5.88266	5.91966	5.41974	5.75713		Prkca/FFKQPTFCSHCTDFIWGFGK			6.68527			0
	Cpne6	5.72268	5.79573	6.10941	5.75025	5.83655	5.91207	5.38243	5.78134		Prkca/GAENFDKFFTR	7.22817	7.50326	7.57543	0	0	0	0	0
	Csde1	4.80801	4.83035	5.26802	4.72437	4.71328	4.93224	4.04234	4.90891		Prkca/LGPAGNKVISPSEDR		7.31133	7.66482		0	6.00458		6.37493
	Ctnnd2	0	4.37466	4.65945	0	4.38678	4.17023	4.22147	4.45251		Prkca/NLIPMDPNGLSDPYVKLK	7.07041	7.1707		0	0		0	0
	Ctnnd2	4.10305	4.26186	4.40269	4.3597	4.27891	4.35799	0	4.05698		Prkca/SLSKEAVSICK		7.25806	7.11167		0	0		0
	Ctnnd2	4.31165	4.45746	4.98888	4.45621	4.80592	4.81782	4.19626	4.72314		Prkcb/AGVDGWFKLLSQEEGEYFNVPVPPEGSEGNEELR		7.08721	7.80951		0	0		0
	Ctnnd2	4.82494	5.03503	5.14452	4.93952	4.95243	5.03399	4.61238	4.94772		Prkcb/APEEKTANTISK		7.36105	7.34963		5.76247	0		6.50943
	Ctnnd2	5.00937	5.13843	5.28827	5.06472	5.12776	5.07763	4.53896	5.05523		Prkcb/DVVIQDDDVECTMVEKR		6.26656			0			0
	Ctnnd2	5.08927	5.11029	5.47016	4.94187	5.07683	5.14455	4.53491	5.14492		Prkcb/EIQPPYKPK		7.72264	8.31886		0	0		0
	Ctnnd2	5.19073	5.17106	5.5388	5.14498	5.34945	5.30231	4.66935	5.159		Prkcb/ENIWDGVTTKTFCGTPDYIAPEIIAYQPYGK		7.67722	7.97534		0	0		0
	Ctnnd2	5.28348	5.31233	5.60095	5.1715	5.25917	5.22008	5.41462	5.35251		Prkcb/FFKQPTFCSHCTDFIWGFGK			6.68527			0
	Ctnnd2	5.31313	5.39608	5.84069	5.33614	5.49308	5.55122	4.86402	5.41516		Prkcb/FQLKESDKDR			6.76695			0
	Ctnnd2	5.39002	5.49034	5.67503	5.39012	5.34225	5.4265	4.92331	5.42004		Prkcb/IADFGMCKENIWDGVTTK		7.37315	7.71198		0	0		0
	Ctnnd2	5.40724	5.57605	5.85797	5.51553	5.64386	5.71984	5.32079	5.70846		Prkcb/IGQGTKAPEEKTANTISK	6.36188			0			0
	Ctnnd2	5.61055	5.75815	5.84183	5.54722	5.73202	5.76091	5.39134	5.70248		Prkcb/KEIQPPYKPK	6.70462			0			0
	Ctnnd2	5.77235	5.76365	6.01803	5.61499	5.75626	5.74402	5.23104	5.66072		Prkcb/KGTDELYAVK	6.40705	7.53801	6.7628	0	5.87754	0	0	5.65762
	Ctnnd2	6.11334	6.19195	6.2751	6.0228	6.09304	6.1577	5.78967	6.04214		Prkcb/LGCGPEGERDIKEHAFFR	6.79704			0			0
	Ctnnd2	6.11578	6.0952	6.34682	5.99298	6.04798	6.14333	5.85588	6.18619		Prkcb/LLSQEEGEYFNVPVPPEGSEGNEELRQKFER	7.68791		7.90803	0		0	0
	Ctnnd2	6.31723	6.34553	6.44104	6.21157	6.25377	6.20564	5.7411	6.17589		Prkcb/NDFMGSLSFGISELQKAGVDGWFK		6.52706	6.81359		0	0		0
	Cyp46a1	4.2075	4.3019	4.23744	4.09576	4.31831	4.32832	0	4.27873		Prkcb/SMSKEAVAICK		7.13618	7.29925		0	0		0
	Cyp46a1	4.48807	4.42552	4.84852	4.55966	4.58556	4.66346	4.17522	4.74692		Prkcb/TANTISKFDNNGNR		7.27328			5.55867			0
	Cyp46a1	5.44649	5.4922	5.76502	5.30346	5.45468	5.566	4.99293	5.48317		Prkcb/TANTISKFDNNGNRDR			7.34717			0
	Cyp46a1	5.53228	5.56667	5.78973	5.37711	5.51737	5.54004	5.21527	5.60608		Prkcb/TIKCSLNPEWNETFR	7.18173	7.93196	8.19399	0	6.50529	0	0	6.99922
	D1Pas1	4.25689	4.48608	4.61022	4.09847	4.44665	4.37796	0	4.40827		Prkcb/YIDWEKLER	7.06062			0			0
	D1Pas1	4.46593	4.52666	4.74186	4.39865	4.54152	4.60395	3.91817	4.62476		Prkcg/APVDGWYKLLNQEEGEYYNVPVADADNCSLLQK		7.35946	7.24185		0	0		0
	D1Pas1	4.51788	4.72449	4.92381	4.57561	4.72933	4.86975	3.59054	4.54563		Prkcg/ATLNPVWNETFVFNLKPGDVER		7.94771	8.35557		0	0		0
	D1Pas1	4.92677	4.9076	5.1396	4.92694	5.00277	5.16977	4.64918	5.25554		Prkcg/ATLNPVWNETFVFNLKPGDVERR	7.40247			0			0
	D1Pas1	5.05065	5.1584	5.64223	4.98131	5.3638	5.36077	4.39208	5.21914		Prkcg/CHEFVTFECPGAGKGPQTDDPR	6.86869	7.78788	8.07376	0	0	0	0	0
	D1Pas1	5.15079	5.24257	5.4355	5.21922	5.21612	5.3644	4.84644	5.37789		Prkcg/DVIVQDDDVDCTLVEKR	7.28818	7.54688	7.83483	0	5.889	0	0	6.27367
	D1Pas1	5.25273	5.32527	5.5974	5.24655	5.31171	5.42935	4.82954	5.43724		Prkcg/EAVAICKGFLTK		7.19126	7.23198		0	0		0
	D1Pas1	5.26295	5.2915	5.63882	5.29971	5.40317	5.51509	4.66767	5.32519		Prkcg/FFKQPTFCSHCTDFIWGIGK		6.90961			0			0
	D1Pas1	5.41533	5.43328	5.7229	5.33604	5.45222	5.6496	4.91711	5.48503		Prkcg/GSDELYAIKILK	6.20726			0			0
	D1Pas1	5.54008	5.5616	5.84053	5.4524	5.53177	5.72257	5.04234	5.60189		Prkcg/GSFGKVMLAER		7.21029			0			0
	D1Pas1	5.63554	5.6886	5.92474	5.65813	5.63724	5.80266	5.23822	5.72506		Prkcg/ITDFGMCKENVFPGSTTR	6.99495	8.04297	8.2086	0	0	0	0	0
	D1Pas1	6.1989	6.14576	6.39543	6.11401	6.20564	6.30118	5.59031	6.13764		Prkcg/MGPSSSPIPSPSPSPTDSKR	6.73324	6.49251	7.25938	0	0	0	0	0
	D1Pas1	6.42071	6.43718	6.8022	6.48444	6.54088	6.72929	5.86262	6.44891		Prkcg/NDFMGAMSFGVSELLKAPVDGWYK		6.2349			0			0
	Ddx3x	4.25689	4.48608	4.61022	4.09847	4.44665	4.37796	0	4.40827		Prkcg/NLIPMDPNGLSDPYVKLK	7.07041	7.1707		0	0		0	0
	Ddx3x	4.46593	4.52666	4.74186	4.39865	4.54152	4.60395	3.91817	4.62476		Prkcg/SGENFDKFFTR	8.30253	8.52982	8.13004	0	6.03989	0	6.05162	5.33272
	Ddx3x	4.51788	4.72449	4.92381	4.57561	4.72933	4.86975	3.59054	4.54563		Prkcg/TVKATLNPVWNETFVFNLKPGDVER	7.45582	7.77201	8.10887	0	0	0	0	0
	Ddx3x	4.92677	4.9076	5.1396	4.92694	5.00277	5.16977	4.64918	5.25554		Prpf3/MPTLKANIR	8.508	9.5873	9.52287	5.68917	6.92516	6.56519	5.74551	6.54852
	Ddx3x	5.05065	5.1584	5.64223	4.98131	5.3638	5.36077	4.39208	5.21914		Psd/AKWEFFYGSLDAPSSGAKPPEQVLPSR	6.63901			0			0
	Ddx3x	5.05208	5.01875	5.26217	5.04747	5.12418	5.19087	4.22318	5.04234		Psd/ASDYSKRPHVFYLR	5.93336			0			0
	Ddx3x	5.15079	5.24257	5.4355	5.21922	5.21612	5.3644	4.84644	5.37789		Psd/GVGSKQGSGVAVGR		6.66804	7.1642		0	5.58406		0
	Ddx3x	5.25273	5.32527	5.5974	5.24655	5.31171	5.42935	4.82954	5.43724		Psd/LALGSTDTLSNGQKADLEAAQR	6.49806	6.55323		0	0		0	0
	Ddx3x	5.26295	5.2915	5.63882	5.29971	5.40317	5.51509	4.66767	5.32519		Psd/QKEAYLEFEK		6.83417			0			0
	Ddx3x	5.36644	5.40961	5.62359	5.37197	5.51961	5.55914	4.90272	5.45887		Psd/SLSELADPNPKVIKR	6.74351			0			0
	Ddx3x	5.41533	5.43328	5.7229	5.33604	5.45222	5.6496	4.91711	5.48503		Psd/VSGGSGSSSSPFLDLTPEPGAAVYKHGALVR	7.41549			0			0
	Ddx3x	5.54008	5.5616	5.84053	5.4524	5.53177	5.72257	5.04234	5.60189		Psd3/ALYNSIKNEK			6.90983			0
	Ddx3x	5.63554	5.6886	5.92474	5.65813	5.63724	5.80266	5.23822	5.72506		Psd3/EGGKELLTTDGNEPVGLK		5.44378			0			6.72976
	Ddx3x	5.75762	5.68686	6.08261	5.70843	5.83364	5.90569	5.17604	5.60853		Psd3/EGGKELLTTDGNEPVGLKK	6.48292		6.88735	0		6.5845	6.00247
	Ddx3x	6.1989	6.14576	6.39543	6.11401	6.20564	6.30118	5.59031	6.13764		Psd3/ELLTTDGNEPVGLKK		6.89584			0			0
	Ddx3x	6.42071	6.43718	6.8022	6.48444	6.54088	6.72929	5.86262	6.44891		Psd3/FSRPLLPATTTKLSQEEQLK	6.3452			0			0
	Ddx3y	4.25689	4.48608	4.61022	4.09847	4.44665	4.37796	0	4.40827		Psd3/IGSTTNPFLDIPHDPNAAVYKSGFLAR	6.69286	7.43067		0	0		0	0
	Ddx3y	4.46593	4.52666	4.74186	4.39865	4.54152	4.60395	3.91817	4.62476		Psd3/INCVAAVFSAPPFPAAIGSQKK		7.15063	7.29609		5.63316	0		5.59093
	Ddx3y	4.51788	4.72449	4.92381	4.57561	4.72933	4.86975	3.59054	4.54563		Psd3/KFSRPLLPATTTK	6.68126			0			0
	Ddx3y	4.57564	4.57776	4.92633	4.42348	4.67266	4.86372	4.30854	4.72186		Psd3/LKQITTELAEHR		6.80686	6.91617		6.21437	0		6.29745
	Ddx3y	4.92677	4.9076	5.1396	4.92694	5.00277	5.16977	4.64918	5.25554		Psd3/LSQEEQLKSHESK			6.88639			7.65139
	Ddx3y	5.05065	5.1584	5.64223	4.98131	5.3638	5.36077	4.39208	5.21914		Psd3/SLSDEDLKNAVSVHHALASK	6.13261			0			0
	Ddx3y	5.15079	5.24257	5.4355	5.21922	5.21612	5.3644	4.84644	5.37789		Psd3/SLSDEDLKNAVSVHHALASKATDYEK	5.87263			0			6.62824
	Ddx3y	5.25273	5.32527	5.5974	5.24655	5.31171	5.42935	4.82954	5.43724		Pten/TAIIKEIVSR	7.00039	7.47241	7.87784	0	0	0	0	0
	Ddx3y	5.36644	5.40961	5.62359	5.37197	5.51961	5.55914	4.90272	5.45887		Pten/YFSPNFKVK		6.70688			0			0
	Ddx3y	5.41533	5.43328	5.7229	5.33604	5.45222	5.6496	4.91711	5.48503		Ptk2b/EEAQQLWEAEKIK	6.07635			0			0
	Ddx3y	5.54008	5.5616	5.84053	5.4524	5.53177	5.72257	5.04234	5.60189		Ptk2b/ILEPTTFQEPPPKPSRPK	6.06937			0			0
	Ddx3y	5.54103	5.58247	5.80899	5.55132	5.65487	5.73553	5.04045	5.51933		Ptk2b/YIEDEDYYKASVTR	6.19723	6.78613	7.46439	0	0	0	0	0
	Ddx3y	5.63554	5.6886	5.92474	5.65813	5.63724	5.80266	5.23822	5.72506		Ptprt/RLEKWQEQYDGR	5.9775	0	6.45935	6.614	6.66626	6.98851	6.49056	6.75354
	Ddx3y	5.75252	5.71149	6.00634	5.69856	5.78035	5.88457	5.23442	5.71696		Purb/GGGGGGGGPGGEQETQELASKR	6.63197	6.75364	7.54872	0	0	0	0	0
	Ddx3y	6.1989	6.14576	6.39543	6.11401	6.20564	6.30118	5.59031	6.13764		Rab11fip5/GKSSGAGSTSDAYTVIQVGR	6.71385	6.8046	7.4061	0	0	0	0	0
	Ddx3y	6.42071	6.43718	6.8022	6.48444	6.54088	6.72929	5.86262	6.44891		Rab11fip5/KYDLESASAILPSSALEDPELGSLGK	6.31931			0			0
	Ddx5	4.60079	4.47016	4.81453	4.72826	4.55368	4.75453	4.23709	4.7804		Rab11fip5/RPKDSAVLDQSAK		6.28693			0			5.7975
	Ddx5	4.6622	4.60022	4.80419	4.47513	4.67359	4.57604	0	4.75135		Rac1/AVLCPPPVKK		6.72496	0		6.97898	7.2036		6.73446
	Ddx5	4.70953	5.19753	5.21104	4.93796	5.07244	4.90513	4.75539	4.93475		Rac1/EIGAVKYLECSALTQR		0			6.54315			6.68439
	Ddx5	4.85391	4.94779	5.24445	5.01064	5.0891	5.14737	4.54793	4.92139		Rac1/KLTPITYPQGLAMAKEIGAVK	0	0	0	6.33169	6.47425	6.56348	0	0
	Ddx5	4.87052	4.88174	5.09079	4.86216	5.23755	5.14737	4.50379	5.13053		Rasal2/ICEDPTDSDLHKLK	6.12166			0			0
	Ddx5	5.12412	5.16631	5.58735	5.22632	5.26414	5.47634	4.72229	5.21094		Rasal2/LKSPSQDNTDSYFR	6.43608	7.07063	7.43569	0	0	0	0	0
	Ddx5	5.23523	5.34637	5.46489	5.33622	5.44554	5.4729	4.7681	5.40269		Rasgrf1/IQSSNKAGSADDEDSDIKK		6.52966			0			0
	Ddx5	5.26451	5.36497	5.6068	5.30733	5.36682	5.5302	4.87179	5.50755		Rasgrf1/LNDGHVVTLGLLAQKDGTR	6.68903			0			0
	Ddx5	5.31541	5.4575	5.66998	5.39108	5.40705	5.52357	5.21235	5.41997		Rasgrf1/STLSATSAFAIATAGANEGPSNKEVFR	6.51004		6.75023	0		0	0
	Ddx5	5.40458	5.37807	5.68982	5.45492	5.44284	5.63689	4.97498	5.45485		Rasgrf1/TPEEIDVPATIPEKPGELSASR	6.26656			0			0
	Ddx5	5.41533	5.43328	5.7229	5.33604	5.45222	5.6496	4.91711	5.48503		Rasgrp2/HSSLIDIESVPTYKWK	6.73709		7.30822	0		0	0
	Ddx5	5.42075	5.42017	5.6764	5.4282	5.45964	5.55894	4.90408	5.39801		Rasgrp2/TSTLDLDKGCTVEELLR	6.05572			0			0
	Ddx5	5.502	5.53641	5.81351	5.50559	5.59144	5.68465	5.24237	5.66041		Rasgrp2/YWISAFPAEFDLNPELAEQIKELK		6.83253			0			0
	Ddx5	5.54217	5.58348	5.8825	5.55689	5.67927	5.79671	4.99169	5.61639		Rbmx/LFIGGLNTETNEKALEAVFGK	6.64451	6.95133		6.90065	0		6.90851	7.1345
	Ddx5	5.56128	5.67264	5.8991	5.62653	5.69583	5.79048	5.32652	5.72822		Rbmxl1/LFIGGLNTETNEKALEAVFGK	6.64451	6.95133		6.90065	0		6.90851	7.1345
	Ddx5	5.62179	5.7079	5.99012	5.66877	5.77216	5.88227	5.28215	5.78142		Rgs7bp/SSIFQISKPPLQSGDWER	0	6.28046	0	6.47602	6.92176	6.51855	0	6.80177
	Ddx5	5.63084	5.53451	5.91788	5.69674	5.6245	5.80704	5.23379	5.74302		Rhog/LKEQGQAPITPQQGQALAK	6.07631	0	0	5.9493	6.36938	6.19987	6.17843	6.3412
	Ddx5	5.81061	5.76544	6.10326	5.85608	5.90534	6.00647	5.32067	5.79706		Rims1/ESKATTLTVPEQQR		6.39236			6.49548			6.28219
	Ddx5	5.82267	5.84641	6.17397	5.8945	5.95413	6.04222	5.48618	5.88594		Rims1/KGQLEVEVIR		7.03667			0			0
	Ddx5	5.83688	5.91456	6.22681	5.9715	5.89926	6.07878	5.57273	5.94763		Rims1/SCDNASAKSSDSDVSDVSAISR	6.20594	6.78754	7.49399	0	0	0	0	0
	Ddx5	5.90559	6.06666	6.26033	5.98587	6.04883	6.18133	5.64358	6.01026		Rims1/SLTQKPGSKSTPAPYVK	6.09947		7.15734	0		0	0
	Ddx5	6.02539	6.026	6.33427	6.05431	6.06922	6.21339	5.68333	6.30077		Rims1/STSVSGEIYTLEHNDGSQSDTAVGTVGAGGKK	6.36344			0			0
	Ddx5	6.44621	6.48858	6.84685	6.46401	6.52477	6.72008	6.10782	6.53204		Rpl9/TILSNQTVDIPENVEITLKGR	6.47884	0	7.33449	6.64498	6.16539	7.11594	6.50742	7.11398
	Dgkb	5.15434	5.27001	5.46102	5.15085	5.15891	5.26477	4.83008	5.28283		Rps10/KAEAGAGSATEFQFR	7.38564			7.76471			7.65314
	Dgkb	5.18503	5.32197	5.59789	5.10715	5.30404	5.38521	4.71095	5.34885		Rps10/SAVPPGADKKAEAGAGSATEFQFR	7.49379	6.95541	7.66935	7.76471	7.62147	7.84371	7.65314	7.17952
	Dgkb	5.45071	5.39463	5.65189	5.19407	5.20861	5.45655	4.7219	5.24465		Rps20/AFKDTGKTPVEPEVAIHR	7.6421	0	8.09472	7.2791	6.93853	8.06202	7.72583	6.7356
	Dgkb	5.93552	5.95796	6.20279	5.71022	5.91528	5.93837	5.3612	5.83335		Rps20/DTGKTPVEPEVAIHR	7.43358	6.82309	8.07529	7.78621	7.71984	7.8161	7.62258	7.39726
	Dgkb	6.12149	6.055	6.35828	5.8828	6.07232	6.10921	5.53727	6.05007		Rps27a/AKIQDKEGIPPDQQR	8.36637	8.57496	9.62732	7.86972	8.58613	9.6978	8.46802	8.68756
	Dgkh	4.61571	4.79597	5.03595	4.67298	4.86044	4.88914	4.30358	4.9854		Rps27a/IQDKEGIPPDQQR	7.9453	7.39895	9.2411	7.9599	6.65786	9.35488	6.30854	7.77849
	Dgkh	5.2539	5.27215	5.51047	5.13856	5.25749	5.26699	4.86838	5.30199		Rps27a/LIFAGKQLEDGRTLSDYNIQK	10.5045	10.561	10.9665	9.94798	10.0698	10.3449	9.74017	10.0775
	Dgkh	5.53023	5.67549	5.84353	5.42638	5.60363	5.65613	5.25416	5.90407		Rps27a/MQIFVKTLTGK	7.40054	7.5731		6.77817	7.24507		6.36754	7.26124
	Dlg1	4.65928	4.72202	4.60214	4.53115	4.59055	4.71185	3.80541	4.62227		Rps27a/TITLEVEPSDTIENVKAK	0	8.25052	8.81309	7.95964	7.88211	8.75374	7.95671	8.49973
	Dlg1	4.75325	4.86406	5.1063	4.83969	4.85868	4.94948	4.5042	4.90492		Rps27a/TLSDYNIQKESTLHLVLR	9.98753	9.93868	10.5118	9.55078	9.52673	9.73678	9.36588	9.77746
	Dlg1	4.75734	4.8304	5.01255	4.87946	4.8708	5.00195	4.34301	4.88409		Rps27a/TLTGKTITLEVEPSDTIENVK		9.57901	10.1404		9.06937	9.3449		9.2294
	Dlg1	4.7979	4.95534	5.14283	4.76897	4.92074	4.94285	4.19016	4.87659		Rps27a/TLTGKTITLEVEPSDTIENVKAK	9.72576			9.06051			8.86002
	Dlg1	4.99494	5.03016	5.45462	5.02551	5.16364	5.27147	4.4445	5.10965		Rps27a/YYKVDENGKISR	7.03882	6.57872	8.0786	7.11968	0	8.43816	7.45232	0
	Dlg1	5.02107	5.08569	5.37293	5.16415	5.11093	5.26484	4.72576	5.03683		Rtca/GYYPKGGGEVIVR	6.48491	7.01389	7.29418	0	0	0	0	0
	Dlg1	5.08031	4.94	5.27377	5.02784	5.08167	5.18792	4.32366	5.44896		Rufy3/DGNSSKGSEGDGQITAILDQK	7.02963	7.28986	7.52616	0	0	0	0	0
	Dlg1	5.09423	5.2177	5.39465	5.11167	5.20295	5.31838	4.96915	5.25084		Rufy3/DLPGLKTPVGR			7.51854			0
	Dlg1	5.15382	5.04258	5.31226	5.09104	5.02445	5.32133	4.67641	5.09941		Rufy3/GSEGDGQITAILDQKNYVEELNR	6.73841	7.10047		0	0		0	0
	Dlg1	5.26233	5.14108	5.47741	5.35771	5.40007	5.39011	4.48845	5.19352		Rufy3/HLNATVNNLQTKVDLLEK	6.30589			0			0
	Dlg1	5.62578	5.60555	5.85049	5.60758	5.67553	5.8227	5.24378	5.66915		Rufy3/KTFLGQNKSFWGPLELVEK	6.65568			0			0
	Dlg1	5.64221	5.63426	5.81686	5.60232	5.69197	5.73228	5.17167	5.65878		Rufy3/LQSSDLGVKQK		6.33838	6.14659		0	5.47741		0
	Dlg1	5.66969	5.63645	5.88917	5.68828	5.70239	5.82177	5.3955	5.71219		Rufy3/LSIKGLIESALNLGR		6.0228	6.70194		0	0		5.62093
	Dlg1	5.69688	5.62652	5.84694	5.6968	5.74133	5.8085	5.09941	5.65849		Rufy3/SNTKLTEELAVANNR	6.72698	6.92138	7.36453	5.92343	0	0	5.89569	0
	Dlg1	5.75247	5.82799	6.02715	5.81486	5.81728	5.89659	5.40601	5.83708		Rufy3/TFLGQNKSFWGPLELVEK	6.54812	7.1231	7.21606	0	0	0	0	0
	Dlg1	5.75414	5.66566	6.07886	5.84847	5.84921	6.10466	5.36782	5.80138		Sept5/ALHEKVNIVPLIAK	6.56535			0			0
	Dlg1	5.78419	5.80615	5.97409	5.77248	5.79783	5.84445	5.76396	6.00894		Sept5/ELKESAPFAVIGSNTVVEAK		6.51747	7.36739		0	0		0
	Dlg1	5.82906	5.83354	6.08372	5.81525	5.89144	5.96117	5.42612	5.86556		Sept5/ELKESAPFAVIGSNTVVEAKGQR	7.14931			0			0
	Dlg1	5.92263	5.89233	6.09412	5.96772	5.89991	6.08686	5.39916	5.89465		Sept5/ESAPFAVIGSNTVVEAKGQR		7.23644	7.67179		5.74597	6.04836		6.43473
	Dlg1	6.03129	5.90807	6.33254	6.12769	6.1422	6.26498	5.32156	5.98306		Sept5/INQTVEILKHTVDIEEK	6.5385			0			0
	Dlg1	6.08888	6.04556	6.4127	6.14839	6.15606	6.32015	5.62356	6.10085		Sept5/MESPIPILPLPTPDAETEKLIR	6.55948			0			0
	Dlg1	6.16268	6.12274	6.35299	6.19179	6.20599	6.31854	5.69206	6.13764		Sept5/STLVHSLFLTDLYKDR	6.41707			0			0
	Dlg1	6.27999	6.23767	6.49561	6.35843	6.32129	6.38853	5.74433	6.34355		Sept5/VNIVPLIAKADCLVPSEIR	6.2668	7.04332		0	6.67166		0	0
	Dlg1	7.33407	7.38766	7.443	7.41502	7.44812	7.41681	6.71148	7.24065		Shank1/AGLGSQEKALTASPPAAR	6.60663	6.73711		0	0		0	0
	Dlg2	0	3.69999	4.28051	0	3.81054	0	3.91661	4.00992		Shank1/ASIISELSSKLQQFGGASTAGGALPWAR		7.0484	7.04961		0	0		6.16699
	Dlg2	4.75257	4.83252	4.82937	4.87822	4.86951	4.73923	0	4.94803		Shank1/EYPQSFEKGVPYLEFR		7.16785			0			0
	Dlg2	4.92282	5.06952	5.2863	5.03767	4.99382	5.21683	4.79955	5.0974		Shank1/FLEYVQLGTSDKVAR	6.37438			0			0
	Dlg2	4.95212	4.99354	5.14799	5.12291	4.99262	5.1049	4.65638	5.05181		Shank1/KDSEGFGFVLR	7.16625	6.30724		6.26827	6.4768		6.22531	6.80222
	Dlg2	4.96601	4.89373	5.23687	4.9031	5.0185	5.05462	4.3889	4.94158		Shank1/KLLPWEEGPGPPPPPLPGPLSQPQASALATVK	7.01465	7.0308		0	0		0	0
	Dlg2	4.97958	4.94979	5.16572	4.84747	4.86596	4.90983	4.28791	4.74329		Shank1/QTNLDEKQLAK		6.84116	7.34025		0	6.8263		0
	Dlg2	4.99049	5.16935	5.24589	5.16531	5.15011	5.19117	4.68953	5.12535		Shank1/SYQAQGEGEISLSKGEK	5.87791	6.35195	7.70083	0	5.55935	6.30501	0	0
	Dlg2	5.04938	5.36118	5.49733	5.14214	5.34325	5.3927	4.35409	5.25998		Shank1/VLSIGEGGFWEGQVKGR		6.90864			0			0
	Dlg2	5.05324	5.00411	5.31125	5.05828	5.12477	5.2154	4.7378	5.09433		Shank2/ADLNKPLYIDTK	6.28827			0			0
	Dlg2	5.24391	5.27252	5.52088	5.17193	5.35738	5.31161	5.01557	5.34235		Shank2/DKPEEIVPASKPSR		6.73749			0			0
	Dlg2	5.26233	5.14108	5.47741	5.35771	5.40007	5.39011	4.48845	5.19352		Shank2/GVLVKQSNVEDSPEK			7.12005			0
	Dlg2	5.28106	5.36039	5.64098	5.33914	5.47353	5.5773	4.92526	5.38322		Shank2/IASKAVYVPAKPAR	6.18893			0			0
	Dlg2	5.31275	5.4869	5.63965	5.38452	5.45899	5.64763	4.93856	5.49134		Shank2/KGVLVKQSNVEDSPEK	5.79096			0			0
	Dlg2	5.35797	5.38814	5.69954	5.42062	5.4508	5.5383	4.92301	5.52748		Shank2/LWGDVPEVKSPILSGPK		6.83201	7.16056		0	0		0
	Dlg2	5.37468	5.44492	5.78393	5.3801	5.6343	5.63648	4.95656	5.5959		Shank2/SVKPGEGLELPVGAKSANLAPR	6.55201			0			0
	Dlg2	5.38586	5.47972	5.72574	5.27481	5.37992	5.53129	4.96321	5.42598		Shank2/TSKLWGDVPEVK	6.54588			0			0
	Dlg2	5.3965	5.30097	5.63237	5.36239	5.35259	5.54728	4.94881	5.5703		Shank2/VYGTIKPAFNQNPVVAK	7.55118	7.1642	7.87308	0	0	6.46277	0	0
	Dlg2	5.4238	5.36114	5.50247	5.50213	5.44034	5.50117	4.93922	5.10951		Shank2/VYGTIKPAFNQNPVVAKVPPATR	7.18983			0			0
	Dlg2	5.42382	5.48313	5.75348	5.45249	5.568	5.63455	5.13954	5.60998		Shank3/ASLFFAAPPPPKR	6.48797			0			0
	Dlg2	5.42857	5.58798	5.70541	5.53174	5.63247	5.64263	5.27568	5.65468		Shank3/GLDPNFHDPDSGECPLSLAAQLDNATDLLKVLR		6.99103	7.20658		0	0		0
	Dlg2	5.44242	5.38387	5.66529	5.44157	5.43602	5.60503	4.89652	5.3927		Shank3/GPRPGSLDYSSGEGLGLTFGGPSPGPVKER	6.84961	7.09712		0	0		0	0
	Dlg2	5.53076	5.43899	5.74843	5.61153	5.55354	5.67986	0	5.51095		Shank3/KGEKLDEILAVAAEPTLRPDIADADSR	7.17829			0			0
	Dlg2	5.56581	5.6597	5.84417	5.69827	5.66296	5.79368	5.15333	5.86931		Shank3/NAGALTTLLDLGASPDYKDSR	7.09916	7.33708	7.86504	0	0	0	6.17041	0
	Dlg2	5.60782	5.47994	5.90597	5.66638	5.61891	5.84133	5.35874	5.56969		Shank3/RAPSPVKPASLER	6.36414			0			0
	Dlg2	5.62438	5.595	5.81889	5.54723	5.59878	5.72648	5.12759	5.55569		Shank3/RVYAQNLIDDKQFAK	6.12863			0			0
	Dlg2	5.67527	5.69677	6.05115	5.68827	5.75913	5.95555	5.22461	5.73541		Shank3/SASDINLKGDQPAASPGPTLR	6.56711	6.64674	7.38751	0	5.21612	0	0	0
	Dlg2	5.68091	5.72838	5.89368	5.74555	5.70772	5.84773	5.36391	5.77211		Shank3/SLGEEPVGGLGSLLDPAKK			7.42349			0
	Dlg2	5.68477	5.82548	5.91467	5.89228	5.91004	5.9039	5.50598	6.13675		Shank3/SPLVKQLQVEDAQER	6.97551	6.87281		0	0		0	0
	Dlg2	5.82202	5.9366	6.09205	5.89453	5.96708	5.93798	5.6119	5.89434		Shank3/SSFKPGLEAR		7.37803			0			5.83662
	Dlg2	5.82391	5.87001	6.17266	5.87843	5.9924	6.05972	5.42819	5.92762		Shank3/SVGEDEKLASLLEGR	6.35023	6.63518		0	5.96598		0	0
	Dlg2	5.82972	5.82733	6.15888	5.90548	5.91256	6.0758	5.62212	5.92584		Slc25a46/IVLLILK	7.90842	7.2856	8.95026	8.47644	7.89545	8.87047	8.00048	8.00527
	Dlg2	5.87046	5.54727	5.93158	5.79181	5.68569	5.85702	5.14653	5.72681		Snap25/KAWGNNQDGVVASQPAR	6.77056	7.14737	7.61247	5.94097	6.62127	0	6.09719	6.74114
	Dlg2	5.88017	5.79218	6.09517	5.87217	5.84261	6.01385	5.31505	5.78007		Snap25/SSDAYKKAWGNNQDGVVASQPAR	5.63874			0			0
	Dlg2	5.94888	5.86632	6.07081	5.89426	5.92991	6.02049	5.3704	5.94884		Snap47/DLQQQSEQLDSVLKGLEK	6.32412	7.06532		0	0		0	0
	Dlg2	5.95511	5.94138	6.03699	6.07313	6.02003	6.03703	5.25905	5.90684		Snap47/EGVSSTCEPFGKEGVVITVPAIISER		6.86554	6.88393		0	0		0
	Dlg2	5.96536	5.94036	6.15162	5.96216	6.01845	6.16071	5.55659	5.9552		Snap47/ELPTGGQEGEQLQLQKNLPLFSEGEAQELTQILSK		7.6375	8.22079		0	0		0
	Dlg2	5.96901	6.00048	6.2858	6.12901	6.07842	6.14076	5.72468	5.99997		Snap47/FIGKPDVAYQLISAK	7.17829	7.42906	7.98648	5.87254	5.84898	0	0	0
	Dlg2	5.9846	5.97256	6.23842	5.99506	6.05034	6.14656	5.50073	6.03105		Snap47/LLTELETPSWWPFGSKFWK		7.09646	7.1014		0	0		0
	Dlg2	6.00402	5.97601	6.27878	6.07383	6.08422	6.18047	5.47615	6.01427		Snap47/MEDTAKDLQQQSEQLDSVLK		6.3816			0			0
	Dlg2	6.03084	5.92622	6.1786	5.99856	5.99909	6.13859	5.51306	6.02747		Snap47/MPAEENLKEGVSSTCEPFGK	6.35717	6.9057		0	0		0	0
	Dlg2	6.10411	6.06763	6.438	6.13796	6.16044	6.35648	5.7478	6.09132		Snx3/KQGLEQFINK	7.10673	7.40121	7.60346	0	0	0	0	0
	Dlg2	6.10578	6.168	6.45059	6.16548	6.23353	6.29438	5.77903	6.2035		Snx3/KQGLEQFINKVAGHPLAQNER	7.25559			0			0
	Dlg2	6.16268	6.12274	6.35299	6.19179	6.20599	6.31854	5.69206	6.13764		Snx3/TNLPIFKLK	6.45492	6.83115		0	5.71078		5.73634	0
	Dlg2	6.1653	6.13213	6.46325	6.22825	6.22047	6.40817	5.6887	6.18806		Snx3/VVVPPLPGKAFLR		7.75975	7.78664		0	0		0
	Dlg2	6.27999	6.23767	6.49561	6.35843	6.32129	6.38853	5.74433	6.34355		Sorbs2/ADLPGSSSTFTKSFISSSPSSPSR	6.64133		6.93895	6.31796		0	6.54376
	Dlg2	6.42402	6.32064	6.53287	6.41619	6.33806	6.51084	5.91364	6.35442		Sorbs2/AQTSKELSFK			7.37479			7.09513
	Dlg2	6.51018	6.52665	6.71447	6.52188	6.60033	6.79622	6.08063	6.50924		Sorbs2/ASVVEALDSALKDICDQIK		5.64336			0			0
	Dlg2	6.54618	6.40688	6.7027	6.61313	6.59373	6.66234	5.88488	6.43316		Sorbs2/CKASVVEALDSALKDICDQIK		7.09339	7.60395		0	6.94446		6.89863
	Dlg3	3.70563	3.98491	4.36004	4.07375	4.31433	4.46926	0	4.10517		Sorbs2/DQSSTLKHDWDPPDR	6.10995			0			5.46659
	Dlg3	4.00139	4.13862	4.23353	3.87226	4.14545	4.20412	0	3.85076		Sorbs2/FFGTFPGNYVKR	6.65193	7.21595	7.633	0	6.15048	5.9861	0	5.97639
	Dlg3	4.4457	4.45509	4.57011	4.40973	4.48081	4.5398	3.99185	4.43804		Sorbs2/ILQYEKEQQHR			7.27186			0
	Dlg3	4.75703	4.87723	5.11328	4.9391	5.07544	5.05085	4.99183	5.10568		Sorbs2/ILTPQKQTEK		6.89045	6.6721		0	0		0
	Dlg3	5.01482	4.82982	5.2769	5.03799	5.01929	5.21485	4.52816	5.01591		Sorbs2/ISEFEKLIQK	6.92257			6.02551			6.04902
	Dlg3	5.06274	5.30151	5.34154	5.08088	5.22604	5.29004	4.81348	5.26312		Sorbs2/SCDDLLNDDCDSFPDPKTK		6.7165			0			0
	Dlg3	5.07148	5.07192	5.34248	5.07037	5.17269	5.25778	4.60455	5.19984		Sorbs2/SCKSNTLVPIHIEVTSDEQPR		6.73276			6.12405			0
	Dlg3	5.19571	5.21972	5.50302	5.20431	5.16982	5.3369	5.10006	5.31562		Sptan1/ALSSEGKPYVTKEELYQNLTR	0			6.18287			6.4795
	Dlg3	5.20893	5.35656	5.54047	5.32701	5.52169	5.46036	5.05243	5.57077		Sptan1/CTELNQAWTSLGKR	0	6.24876		0	6.23335		5.98902	0
	Dlg3	5.30583	5.23704	5.58017	5.25859	5.32185	5.44537	4.77296	5.30333		Sptan1/DEADSKTASPWK		7.01187			7.29391			7.44437
	Dlg3	5.36414	5.30658	5.673	5.30034	5.38121	5.59741	5.01629	5.59499		Sptan1/DVEDEETWIREKEPIAASTNR	6.39863		0	6.46135		6.49233	6.72702
	Dlg3	5.40872	5.40071	5.58813	5.26724	5.44623	5.63959	4.99094	5.47988		Sptan1/EAFLNTEDKGDSLDSVEALIK		0			0			7.13226
	Dlg3	5.45802	5.41953	5.71135	5.47382	5.51022	5.64813	5.13691	5.59987		Sptan1/EKEPIAASTNR		0			6.07896			5.84733
	Dlg3	5.53454	5.53342	5.95132	5.58066	5.68509	5.83886	5.0951	5.62818		Sptan1/EKEPIVGSTDYGKDEDSAEALLK	6.20844	0		6.96828	6.43672		7.02119	6.89385
	Dlg3	5.77867	5.80295	5.9695	5.82014	5.88543	5.99879	5.41583	5.80593		Sptan1/ETENVKSSEEIESAFR		0			6.20901			0
	Dlg3	6.06595	6.08842	6.31788	6.06521	6.08332	6.26567	5.73731	6.09363		Sptan1/GLVSSDELAKDVTGAEALLER	0	0	6.57062	6.44318	6.1854	6.67151	6.35451	6.96131
	Dlg4	4.75734	4.8304	5.01255	4.87946	4.8708	5.00195	4.34301	4.88409		Sptan1/HIQSKAIEAR		6.08135	0		7.13424	6.66577		7.23618
	Dlg4	4.78509	4.86628	5.07141	4.92121	4.94239	5.06255	4.32313	4.86686		Sptan1/ITKEAGSVSLR	5.74449	7.06554	7.06285	6.31211	7.38259	7.84186	6.42328	7.39667
	Dlg4	4.89688	4.81478	5.03182	4.94039	4.87023	4.96559	4.43565	4.85563		Sptan1/KGDILTLLNSTNKDWWK			0			6.55495
	Dlg4	4.98046	4.87308	4.9009	5.03182	4.93778	4.86885	4.39329	4.81399		Sptan1/LQTASDESYKDPTNIQLSK	6.00771	0		6.2659	6.72773		6.4942	5.97924
	Dlg4	5.04017	4.98078	5.19929	4.96941	4.73382	5.05998	4.59275	5.16284		Sptan1/LQVASDENYKDPTNLQGK	0	5.51823		0	6.41308		6.2003	6.76239
	Dlg4	5.09314	5.22619	5.55617	5.21118	5.35522	5.44908	4.74665	5.44621		Sptan1/QGFVPAAYVKK	0			6.13472			0
	Dlg4	5.20295	5.36976	5.47425	5.18685	5.35244	5.33778	4.97922	5.45873		Sptb/ALQFLKEQR		6.72199			6.74348			6.75433
	Dlg4	5.30344	5.46525	5.58625	5.51184	5.46434	5.53231	5.15278	5.4085		Sptb/IHCLENVDKALQFLK	0	7.133	7.0845	0	7.23068	7.19521	6.75865	7.84805
	Dlg4	5.4203	5.33764	5.4746	5.53783	5.42887	5.55807	4.87486	5.3622		Sptb/TFTKWVNSHLAR	6.29634			6.20774			6.46522
	Dlg4	5.4241	5.51269	5.83291	5.57823	5.61207	5.69841	5.8653	5.50971		Sptbn1/AKSALPAQSAATLPAR	6.54891	6.91042		6.82056	7.22678		6.87395	7.17869
	Dlg4	5.43502	5.5603	5.78635	5.60324	5.61428	5.66603	5.46427	5.51357		Sptbn1/ALQFLKEQR		6.72199			6.74348			6.75433
	Dlg4	5.50258	5.52816	5.83007	5.55621	5.62287	5.644	5.02764	5.67471		Sptbn1/AQTLPTSVVTITSESSPGKR		5.86394	6.63468		7.26663	7.32272		7.19061
	Dlg4	5.59002	5.54093	5.91959	5.64711	5.67374	5.81914	5.16765	5.63037		Sptbn1/DAKSAASGIPYHSEVPVSLK	6.10027	6.74454	6.81749	6.76954	7.34976	6.79828	7.04214	7.39012
	Dlg4	5.63124	5.63493	5.85249	5.64927	5.6032	5.78748	5.18376	5.72863		Sptbn1/EAICEVALDYKK	0	6.70061		6.14541	7.19678		6.0739	7.42126
	Dlg4	5.63786	5.54024	5.90608	5.63132	5.59356	5.84837	5.03387	5.60512		Sptbn1/EIEELQSQAQALSQEGKSTDEVDSK	0			0			6.12979
	Dlg4	5.69414	5.74375	6.03997	5.73779	5.85595	5.87489	5.45131	5.83292		Sptbn1/FTEKGNLEVLLFTIQSK		7.38886	7.25621		7.15165	7.54745		7.54407
	Dlg4	5.78242	5.86184	6.20192	5.78171	5.8494	5.9127	5.37972	5.80361		Sptbn1/GVNASAQKFATDGEGYKPCDPQVIR	0	0	6.72265	6.31389	7.20569	7.12766	6.32605	7.0214
	Dlg4	5.80561	5.69727	6.02768	5.89343	5.85292	5.92241	5.13526	5.67917		Sptbn1/IHCLENVDKALQFLK	0	7.133	7.0845	0	7.23068	7.19521	6.75865	7.84805
	Dlg4	5.82781	5.81122	5.99684	5.86473	5.79885	6.0013	5.32108	5.72738		Sptbn1/KKEIEELQSQAQALSQEGK	7.05346	0	0	7.29482	6.3845	7.16343	7.44102	6.80766
	Dlg4	5.83709	5.80716	6.1617	5.92453	5.91202	6.06539	5.41464	5.88981		Sptbn1/KSNAHYNLQNAFNLAEQHLGLTK	0			0			6.47532
	Dlg4	5.85593	5.861	6.10459	5.876	5.86897	6.03226	5.56733	5.99579		Sptbn1/LADLKQLWGLLIEETEKR	5.76323	6.761	0	6.47406	7.12888	7.2639	0	7.52952
	Dlg4	5.92432	5.80027	6.07262	5.89191	5.84455	6.01582	5.33196	5.91826		Sptbn1/LLEVLSGERLPKPTK	0			0			6.3641
	Dlg4	5.96431	6.06885	6.18455	6.09996	6.09691	6.18859	5.54449	6.02755		Sptbn1/LSDLQKEAEKLESEHPDQAQAILSR	6.65088			0			7.17246
	Dlg4	5.9864	5.87385	6.13682	6.03423	6.00022	6.10398	5.42568	6.01481		Sptbn1/LTGLHKMWEVLESTTQTK			0			7.34128
	Dlg4	6.03129	5.90807	6.33254	6.12769	6.1422	6.26498	5.32156	5.98306		Sptbn1/TFTKWVNSHLAR	6.29634			6.20774			6.46522
	Dlg4	6.16268	6.12274	6.35299	6.19179	6.20599	6.31854	5.69206	6.13764		Sptbn1/TVEKPPKFTEKGNLEVLLFTIQSK			0			7.08164
	Dlg4	6.1749	6.46334	6.4808	6.20763	6.31666	6.44702	5.96121	6.34201		Sptbn2/EKEVEAIQAQAQALAQEDQSAGEVER	0		0	0		6.76822	6.40466
	Dlg4	6.1949	6.14842	6.46046	6.24539	6.22858	6.38475	5.77614	6.21147		Sptbn2/FTEKGNLEVLLFTIQSK		7.38886	7.25621		7.15165	7.54745		7.54407
	Dlg4	6.31923	6.31677	6.52432	6.41774	6.39014	6.50132	5.88015	6.33302		Sptbn2/IHCLENVDKALQFLK	0	7.133	7.0845	0	7.23068	7.19521	6.75865	7.84805
	Dlg4	6.32098	6.20927	6.53297	6.29504	6.26124	6.36741	5.81549	6.25696		Sptbn2/LGLQDGKEYLFQAK	6.20268	6.66448	6.37723	6.88495	7.01195	7.23992	6.80398	7.60956
	Dlg4	6.34386	6.30333	6.35626	6.41742	6.32019	6.37083	5.64955	6.22745		Sptbn2/LLEVLSGETLPKPTK	0			0			6.33578
	Dlg4	6.37636	6.24358	6.5325	6.37075	6.32834	6.50152	5.80451	6.34414		Sptbn2/LLEVLSGETLPKPTKGR	6.08343			6.3351			6.487
	Dlg4	6.39705	6.12179	6.70088	6.42703	6.43906	6.62651	5.67588	6.3201		Sptbn2/TFTKWVNSHLAR	6.29634			6.20774			6.46522
	Dlg4	6.44264	6.45439	6.73106	6.5456	6.57334	6.7129	6.07577	6.54393		Sptbn2/TVEKPPKFTEKGNLEVLLFTIQSK			0			7.08164
	Dlg4	6.56377	6.53058	6.79344	6.57312	6.61488	6.65431	6.1991	6.4931		Sptbn2/VTAVNDIAEQLLKASPPGKDR	0			0			6.52746
	Dlg4	6.58845	6.51431	6.80747	6.65309	6.6473	6.72622	6.0016	6.63617		Sptbn4/ALQFLKEQR		6.72199			6.74348			6.75433
	Dlg4	6.77173	6.67069	6.98009	6.68335	6.62262	6.9058	6.13605	6.61551		Sptbn4/EVGELQAQTAALPLEQASKELVGER		6.56451			0			6.28434
	Dlg4	7.33407	7.38766	7.443	7.41502	7.44812	7.41681	6.71148	7.24065		Sptbn4/KFFGDPTELAAKAAPLLRPGGYDR	6.41194			0			0
	Dlgap1	4.46675	4.55455	4.92897	4.60852	4.69841	4.67562	4.30025	4.73591		Sptbn4/LTKSNANYNLQR		6.8797	0		6.79031	7.13754		6.76742
	Dlgap1	5.22735	5.22953	5.42601	5.21035	5.17173	5.32562	4.67285	5.25811		Sptbn4/TFTKWVNSHLAR	6.29634			6.20774			6.46522
	Dlgap1	5.28641	5.0648	5.46558	5.21371	5.27275	5.43981	4.76695	5.09072		Sptbn4/WGQTLPTTSSTDEGNPKR	5.80177			0			0
	Dlgap1	5.29042	5.28158	5.51273	5.33951	5.3126	5.41105	4.72728	5.21176		Srcin1/AGGMVLVKGEGLYADPYGLLHEGR	6.83341	7.10223		0	0		0	6.08824
	Dlgap1	5.33614	5.37231	5.72319	5.38791	5.44397	5.61331	4.81374	5.47457		Srcin1/ALVLKQLGETLTELK	6.28724	0		6.2036	0		6.21392	6.7665
	Dlgap1	5.58687	5.58421	5.78665	5.56104	5.54964	5.67261	5.10051	5.49944		Srcin1/DSGSSSVFAESPGGKAR	6.33056	7.0886	7.50338	0	5.54504	0	0	6.0505
	Dlgap1	5.82079	5.83539	6.07795	5.81035	5.83857	5.96128	5.3029	5.75866		Srcin1/DVKPDEDLAGK	5.72661	7.07		0	0		0	5.62542
	Dlgap1	5.83932	5.84435	6.12149	5.93696	5.9908	6.10147	5.29717	5.90247		Srcin1/HTVIAAQSLEALSGLQKADADR	7.01254			0			0
	Dlgap1	5.88437	5.87921	6.18636	5.87945	5.96009	5.96318	5.51118	5.95374		Srcin1/KDSGSSSVFAESPGGK	5.81678	6.73198		0	0		0	0
	Dlgap1	5.97687	5.95698	6.21434	6.04407	6.00182	6.09677	5.40092	6.04501		Srcin1/KEPLYAAFPGSHLTNGDLRR	6.406			0			0
	Dlgap1	5.99234	5.82668	6.28251	5.9376	5.8821	6.12872	5.44716	5.9434		Srcin1/KLQLQNQESVR		6.14082			6.18164			6.74575
	Dlgap1	6.14672	6.09051	6.37236	6.18718	6.14223	6.3628	5.6485	6.18412		Srcin1/LPPSSPQKLADVSAPSGGPPPPHSPYSGPPSR	6.97531		7.97485	0		0	6.33284
	Dlgap2	4.4553	4.78332	4.81	4.68954	4.65401	4.78769	4.5334	4.82628		Srcin1/LSLAAAAGDPFAYPGAGGLYKR		7.87878	8.30365		6.82666	6.58414		6.9524
	Dlgap2	4.61701	4.96399	5.04619	4.82456	5.04266	4.9829	4.55546	4.77294		Srcin1/SKYPQHALALR	6.85126			5.36361			5.88852
	Dlgap2	4.76689	4.70957	4.93732	4.65829	4.726	4.76061	4.03346	4.80696		Srcin1/SLSTYSAAALQSDLEDSLYKAGAGGPLYGDGYGFR		7.90666	8.05135		0	0		6.75242
	Dlgap2	4.77366	4.89756	5.34487	4.8298	5.12882	5.2154	4.50144	4.94184		Srcin1/SLVGFGPPVPAKDTETR	6.90145	7.51697	7.8451	0	5.90336	6.91759	0	0
	Dlgap2	4.8191	4.83193	5.43153	4.88461	5.13424	5.16005	4.27265	4.91776		Srcin1/SPNTAILIKDEAR	7.11444	7.46352	8.01431	5.77584	6.16474	5.90424	6.15528	6.1645
	Dlgap2	5.11518	5.03242	5.31002	5.24272	5.11545	5.2293	4.53994	5.1352		Srr/ALKPSVKVYAAEPSNADDCYQSK	7.36414		7.70592	0		0	0
	Dlgap2	5.22858	5.35048	5.47503	5.1275	5.29261	5.35149	4.94849	5.37541		Srr/CELFQKTGSFK	6.96888			0			0
	Dlgap2	5.3088	5.18327	5.56703	5.34437	5.33452	5.48772	4.78954	5.31106		Srr/GLIPDTPEEKPK		7.70058			0			0
	Dlgap2	5.33912	5.28006	5.55668	5.33508	5.35411	5.53078	4.88683	5.35818		Srr/LEGIPAYIVVPQTAPNCKK	6.67606	7.3366	7.7072	0	0	0	0	0
	Dlgap2	5.44789	5.41068	5.71661	5.49855	5.49357	5.66693	4.82974	5.434		Srr/LKGELTPNLHPPETIADGVK	7.21627	7.78573	7.67584	0	0	0	0	0
	Dlgap2	5.48346	5.40379	5.6878	5.41604	5.5071	5.54187	4.92905	5.63652		Srr/VYAAEPSNADDCYQSKLK	6.91144	7.84931	7.66957	0	0	6.33027	0	0
	Dlgap2	5.52715	5.64381	5.83864	5.62904	5.66673	5.74653	5.43851	5.8684		Stam/AIELSLKEQR	6.6687	7.12613	6.89159	0	5.28856	0	0	6.03342
	Dlgap2	5.53963	5.39645	5.67878	5.51406	5.42511	5.55867	4.54615	5.33826		Stam/DPGTVATKKEEEDLAK		6.34058	7.48038		0	0		0
	Dlgap2	5.63138	5.64993	5.84823	5.51427	5.59026	5.60705	5.14126	5.68432		Stam/NLKEQGVTFPAIGSQAAEQAK			6.31188			0
	Dlgap2	5.70101	5.56964	6.00779	5.75282	5.6908	5.89691	5.23475	5.68293		Stk39/DAYELQEVIGSGATAVVQAALCKPR		7.01208	7.08066		0	0		0
	Dlgap2	5.79708	5.74053	6.03563	5.72652	5.69813	5.88507	5.19025	5.85861		Stk39/EYLIEKLLTR		6.74223			0			0
	Dlgap2	5.81491	5.83246	6.04926	5.86992	5.8906	6.06718	5.41039	6.01745		Stk39/NREYLIEKLLTR	6.85478			0			0
	Dlgap2	5.83932	5.84435	6.12149	5.93696	5.9908	6.10147	5.29717	5.90247		Stxbp1/AAHVFFTDSCPDALFNELVKSR		6.955			6.65887			7.48989
	Dlgap2	5.88437	5.87921	6.18636	5.87945	5.96009	5.96318	5.51118	5.95374		Stxbp1/CAYEVTQANGKWEVLIGSTHILTPQK		0			6.59096			6.95704
	Dlgap2	6.05023	5.95658	6.25356	5.99727	5.97796	6.1617	5.58592	6.10589		Stxbp1/SVHSLISDFKDPPTAK	7.0844	6.85599	7.47443	7.40273	7.23223	7.71329	7.36299	7.55774
	Dlgap2	6.11083	6.0128	6.40754	6.08923	6.12323	6.22126	5.44272	6.02375		Sumo2/ADEKPKEGVK		6.04013			0			0
	Dlgap3	4.31842	4.45501	4.5129	4.3797	4.39796	4.43085	3.71987	4.39102		Sumo2/ADEKPKEGVKTENNDHINLK	7.6266		8.04685	0		0	6.0993
	Dlgap3	4.39249	4.34893	4.44345	4.15165	4.424	4.10823	4.04096	4.57582		Sumo2/EGVKTENNDHINLK			7.44077			0
	Dlgap3	4.47618	4.44306	4.90173	4.38527	4.55645	4.78011	0	4.27316		Sumo2/HTPLSKLMK	5.9876		6.84892	0		0	0
	Dlgap3	4.59259	4.81703	5.05676	4.95643	4.83093	4.942	5.32414	5.10755		Sumo2/VAGQDGSVVQFKIK	6.81567	6.75403	7.67702	0	0	0	0	0
	Dlgap3	5.09416	5.05462	5.51629	5.08814	5.29453	5.31909	4.57741	5.25957		Sumo3/HTPLSKLMK	5.9876		6.84892	0		0	0
	Dlgap3	5.09861	5.09164	5.36184	5.14164	5.18806	5.2547	4.84899	5.24905		Sumo3/SEEKPKEGVKTENDHINLK	7.17653		7.13893	0		0	5.82052
	Dlgap3	5.14746	5.21995	5.40861	4.96204	5.07115	5.28328	4.73994	5.17601		Sumo3/VAGQDGSVVQFKIK	6.81567	6.75403	7.67702	0	0	0	0	0
	Dlgap3	5.19084	5.18247	5.53969	5.25583	5.29833	5.44612	4.71479	5.21224		Syn1/KLGTEEFPLIDQTFYPNHK	6.48666	0		7.02991	6.91597		6.85348	7.40441
	Dlgap3	5.38258	5.4459	5.62977	5.49056	5.47442	5.57373	5.19695	5.56829		Syn1/SLKPDFVLIR		6.39261			0			0
	Dlgap3	5.4049	5.53509	5.76504	5.46289	5.56359	5.64415	5.34725	5.67861		Syn1/TYATAEPFIDAKYDVR	6.56379	6.42487	6.90669	6.72966	7.09437	6.89926	6.53812	7.14242
	Dlgap3	5.51812	5.60391	5.73731	5.42578	5.53671	5.57335	5.16047	5.6761		Syn1/VKVDNQHDFQDIASVVALTK	6.30172			0			0
	Dlgap3	5.53346	5.58034	5.83104	5.526	5.63641	5.74232	5.17062	5.76954		Syne1/FLSFSSLESLSSELEQTKEFSKR	6.42436			0			0
	Dlgap3	5.61057	5.61273	5.79104	5.64814	5.62251	5.75688	5.06711	5.65408		Syne1/GSQSVQKLVTSSQAR	6.32519			0			0
	Dlgap3	5.68724	5.61459	5.82025	5.64969	5.70333	5.76142	5.02646	5.54433		Syne1/IKGYQEQIDSLNSK		5.64979			0			0
	Dlgap3	5.68787	5.62427	5.89896	5.67727	5.68655	5.80443	5.28328	5.6698		Syne1/KLESTLTGLEQSR	6.92584	7.00864		0	5.29044		0	0
	Dlgap3	5.69056	5.72596	6.04387	5.68041	5.84535	5.93675	5.14448	5.81578		Syne1/TESIATQAENLVKEAAELPLGPR	6.8072	6.89649	7.11093	0	0	0	0	0
	Dlgap3	5.83932	5.84435	6.12149	5.93696	5.9908	6.10147	5.29717	5.90247		Syngap1/DHPAMAEPLPEPKKR	6.22678			0			0
	Dlgap3	5.84155	5.89349	6.10857	5.93227	5.97243	6.052	5.42425	5.92268		Syngap1/DKAGYVGLVTVPVATLAGR	6.63108	7.15266		5.74202	6.16265		0	6.01123
	Dlgap3	5.88821	5.88039	6.09754	5.93479	5.97954	6.07412	5.34201	5.84026		Syngap1/DKWIENLQR	6.31194	6.68848		0	0		0	6.59477
	Dlgap3	5.91842	5.88091	6.21938	6.00557	6.15951	6.08253	5.40485	5.95474		Syngap1/DSQIKSIIGR	7.55266	7.74809	8.33415	6.56349	6.76151	7.32848	6.73842	6.98242
	Dlgap3	5.93525	6.11384	5.97707	6.05023	5.98915	6.17768	5.63106	5.83175		Syngap1/DSQIKSIIGSPSLQADAGGGGAASGPPR		6.7994	7.40547		0	0		0
	Dlgap3	6.05189	6.03595	6.32646	6.1345	6.07247	6.20696	5.48588	6.15122		Syngap1/EGSIGGSGGSGGGGGGGLKPSITK	7.5973	7.58855	8.17327	6.50036	6.72352	0	0	6.8589
	Dlgap3	6.21423	6.10694	6.31865	6.1964	6.18879	6.29691	5.27577	6.01376		Syngap1/EKPPPPPPGGGKDLFYVSRPPLAR	7.19321			6.35357			6.26902
	Dlgap3	6.24077	6.14154	6.44584	6.18444	6.25542	6.33431	5.50261	6.16349		Syngap1/HFTEQWYPVTLPTGSGGSGGMGSGGGGGSGGGSGGKGK	6.96055			0			0
	Dlgap3	6.38521	6.2971	6.58825	6.39236	6.36575	6.55405	5.9515	6.30604		Syngap1/LLSQEEQTSKILMQYQAR	6.61348	6.36309	7.10096	0	6.49383	0	0	0
	Dlgap4	4.24878	4.71247	4.43889	4.39329	4.66991	4.55332	4.1088	4.74651		Syngap1/LRQQQVEKDSQIK	5.75199	6.17254	6.89588	0	0	0	0	0
	Dlgap4	4.48664	4.75567	4.8137	4.64125	4.85052	4.78924	4.33911	4.96257		Syngap1/MLSVNKSVSMLDLQGDGPGGR	6.46776	6.83393		0	0		0	5.68689
	Dlgap4	4.50979	4.51427	4.77091	4.61129	4.68753	4.71684	0	4.35019		Syngap1/QQSLSKEGSIGGSGGSGGGGGGGLKPSITK	7.61267			6.46442			6.74855
	Dlgap4	4.64029	4.96595	4.91952	4.72978	4.90089	4.89402	4.46928	4.98542		Syngap1/SSPAYCTSSSDITEPEQKMLSVNK	6.57492		7.77017	0		0	0
	Dlgap4	5.0167	4.91184	5.20298	4.96988	5.03523	5.04759	4.4387	4.84917		Syngap1/VKEYEEEIHSLK	7.44632			5.97872			6.41885
	Dlgap4	5.13786	5.15758	5.30763	5.02588	5.15924	5.29345	4.6339	5.16427		Synpo/AASPAKPSSLDLVPNLPR	6.75071	7.27681		7.01204	7.56914		7.15424	7.7613
	Dlgap4	5.14965	5.13827	5.56716	5.04743	5.28285	5.30765	4.49296	5.20344		Synpo/ASPAAAEEAVPEWASCLKSPR		7.14563	6.99075		7.24741	7.13062		7.27669
	Dlgap4	5.4509	5.61797	5.65891	5.39648	5.47131	5.74658	4.95027	5.65679		Synpo/GQVAPANKTGILEESMAR	5.97319	5.85102		6.17667	6.29658		6.29504	6.61604
	Dlgap4	5.68128	5.59754	5.88127	5.6381	5.66558	5.75841	5.1941	5.6436		Synpo/HLEKVASEEEEVPLVVYLK	0			6.85794			6.79826
	Dlgap4	5.88437	5.87921	6.18636	5.87945	5.96009	5.96318	5.51118	5.95374		Synpo/IQAKPKPKPNQNLSEASGK			0			6.64054
	Dmwd	4.75455	4.82131	4.97606	4.57004	4.80003	4.66218	4.23272	4.83607		Synpo/KSMFTFVEKPK	5.46788	6.22259		5.95738	6.8071		0	6.56352
	Dmwd	4.96705	5.1793	5.49033	4.9421	5.21262	5.22329	4.58246	5.17832		Synpo/MEKYVIESSGHAELAR	5.57685			5.85984			5.3567
	Dmwd	5.41809	5.52045	5.70748	5.41853	5.57089	5.61606	5.03335	5.52956		Synpo/NAGIEAQVWKPSFCFK		7.24709			7.22277			7.32042
	Dusp3	4.30257	4.28829	4.40326	4.00195	4.24694	4.23416	3.74376	4.47254		Synpo/QFGEKAWAPPASSMADR	6.32064	6.52067	7.34015	6.45629	7.11962	7.40423	6.48581	7.46259
	Dusp3	5.11241	5.22301	5.43758	5.0517	5.22019	5.24369	4.83239	5.24616		Synpo/SMFTFVEKPKVTPNPDLLDLVQTADEK		0			6.19293			6.98493
	Dusp3	5.49925	5.62037	5.84418	5.59107	5.6348	5.66209	5.27898	5.5671		Synpo/SPPSYSTLYPSSDPKPSHLK	6.77467			7.14903			7.02514
	Dusp3	5.6412	5.71755	5.90675	5.55327	5.63793	5.72061	5.12873	5.7345		Synpo/SPPSYSTLYPSSDPKPSHLKGQVAPANK	6.11521			0			7.34066
	Dusp3	5.85567	5.80737	6.13843	5.63836	5.73793	5.90216	5.36118	5.81141		Synpo/SSILLIDKVSAPPSAASTFSR	7.04949	7.43164	7.96318	7.24694	7.77532	8.12349	7.29977	7.78017
	Dynll1	5.74207	5.54253	5.96803	5.69473	5.78245	5.97239	5.083	5.71008		Synpo/VTPNPDLLDLVQTADEKRR	7.32869	6.86462	7.51016	7.29794	7.7275	7.95134	7.47317	7.90085
	Dynll1	6.12067	6.11421	6.48292	6.09381	6.2461	6.37035	5.59753	6.09447		Synpo/VYSEVHLTLAKPASVVNR	6.61104	6.97011	6.68715	6.97695	7.30248	7.74598	7.06307	7.60741
	Eef1a1	0	4.13663	4.10261	0	4.0876	0	0	0		Tardbp/LPNSKQSPDEPLR	6.20542	7.01912	7.72304	0	0	0	0	0
	Eef1a1	5.41029	5.37916	5.64658	5.29881	5.41233	5.4966	4.75832	5.4251		Tmod2/ALPFQKGLEK		7.02214			6.36616			6.99449
	Eef1a1	5.51311	5.64607	5.73385	5.43281	5.60653	5.56763	5.21339	5.52347		Tmod2/ANDPSLQEVNLNNIKNIPIPTLK			6.66017			0
	Eef1a1	5.55218	5.54683	5.91969	5.40783	5.5058	5.63588	4.85158	5.44427		Tmod2/EALEQKDREDFVPFTGEK	0	0		6.23119	6.62058		6.40536	6.52821
	Eef1a1	5.7372	5.842	6.0291	5.68801	5.73698	5.85309	5.25945	5.69399		Tmod2/LSEEELKQLENVLDDLDPESATLPAGFR			0			6.44688
	Eef1a1	5.86592	5.88731	6.52364	5.73773	6.00363	6.07958	5.34262	5.89067		Tollip/IAWTHITIPESLKQGQVEDEWYSLSGR	7.45662	7.77735	8.05242	7.01791	6.39744	0	6.80894	7.67414
	Eef1a1	5.9179	6.10044	5.92166	5.78755	5.76839	5.78237	5.25399	5.68362		Tollip/LGYAVYETPTAHNGAKNPR			7.33646			0
	Eef1a1	6.04104	6.00325	6.18452	5.89101	5.87183	5.86849	5.39707	5.75199		Tollip/LSITVVQAKLAK	6.66364			0			0
	Eef1a1	6.06963	5.98338	6.74268	5.81642	6.18991	6.24856	5.25137	5.94432		Tomm70a/LRPKFALAQAQK	5.81815	6.17901	0	6.27205	6.78396	6.60816	5.91046	6.33758
	Eef1a1	6.11528	6.28983	6.4187	6.08221	6.19471	6.21791	5.86529	6.22311		Tpi1/ELASQPDVDGFLVGGASLKPEFVDIINAK		7.25983	7.52906		0	0		0
	Eef1a1	6.20159	6.04583	6.48827	5.95441	6.09927	6.20257	5.4709	6.12437		Tpi1/ELASQPDVDGFLVGGASLKPEFVDIINAKQ		7.55297	7.99989		0	0		0
	Eef1a1	6.32521	6.31658	6.59722	6.28812	6.28364	6.46195	5.74774	6.28369		Tpi1/GWLKSNVNDGVAQSTR	6.81782	7.0929	7.78015	0	0	0	0	0
	Eef2	0	3.84949	4.22616	4.15293	3.98166	4.17067	0	3.75894		Tpi1/TATPQQAQEVHEKLR		6.88242			0			0
	Eef2	3.98566	4.28305	4.32531	4.31494	4.40156	4.49653	3.82394	4.40458		Tpm1/CAELEEELKTVTNNLKSLEAQAEK	0	0	6.84338	5.85029	6.32787	6.83842	0	6.40931
	Eef2	4.74123	4.92834	5.07207	4.81131	4.85496	4.86258	4.57343	4.97368		Tpm1/LTNELKLALNED		0			0			6.74233
	Eef2	4.9613	5.10935	5.23985	4.97748	5.0761	5.12571	4.50482	4.97039		Trim28/LQEKLSPPYSSPQEFAQDVGR		7.33457	7.51113		0	0		6.0983
	Eef2	5.2854	5.31583	5.67027	5.23719	5.38124	5.53719	5.05653	5.41966		Trim28/QFNKLTEDKADVQSIIGLQR	6.48534			0			0
	Efhd2	4.59579	4.4755	4.96523	4.73495	4.59308	4.9368	4.32701	4.77126		Trim28/VLVNDAQKVTEGQQER	6.58645	6.85081	7.74937	5.84919	0	0	0	0
	Efhd2	4.96017	4.73217	5.10415	4.92517	4.81539	5.24433	4.27328	4.73243		Trim9/AFNKTGVSPYSK	6.09701	7.07434	7.43946	0	0	0	0	0
	Efhd2	5.28803	5.25634	5.63332	5.29239	5.41984	5.54714	4.70667	5.48646		Trim9/CQLCEKAPK		7.46592	7.64936		0	0		0
	Efhd2	5.43281	5.0881	5.24554	5.46937	4.96967	5.51527	4.79118	5.12834		Trim9/DQISHCTVKLR		6.58809			0			0
	Efhd2	5.44455	5.2178	5.61651	5.43508	5.27087	5.63922	4.81779	5.37051		Trim9/RVHLTEDQWGKGTLTPR	6.75433			0			0
	Efhd2	5.57011	5.52209	5.95724	5.56605	5.53324	5.97153	4.9851	5.50849		Trim9/VHLTEDQWGKGTLTPR		6.87354	6.9555		0	0		0
	Efhd2	5.586	5.40658	6.01013	5.7304	5.66839	5.99251	5.12087	5.62926		Trim9/VLEGVIDRYQQSKAAALK	6.48517			0			0
	Efhd2	5.59318	5.37426	5.89623	5.70509	5.4242	5.93557	4.85095	5.40814		Tuba1a/AYHEQLSVAEITNACFEPANQMVKCDPR		7.64745	8.27163		0	0		0
	Efhd2	5.66231	5.43244	5.76372	5.74317	5.41674	5.92689	5.03238	5.63009		Tuba1a/DVNAAIATIKTK	7.25018	8.10278	8.3217	0	6.94534	0	0	7.18585
	Efhd2	5.72978	5.39021	5.69254	5.76862	5.32065	5.92562	5.0532	5.57357		Tuba1a/FDLMYAKR		7.35568			0			5.7506
	Efhd2	5.74399	5.67076	5.90873	5.89647	5.57943	6.17872	5.13767	5.73593		Tuba1a/GDVVPKDVNAAIATIK	7.71637	7.98323	8.21614	7.15921	7.17458	7.27752	7.16083	7.35929
	Efhd2	5.75472	5.61167	6.21864	5.81472	5.7834	6.17603	5.22386	5.73517		Tuba1a/LDHKFDLMYAK	6.32031	7.07		5.64833	5.94902		0	6.44022
	Efhd2	5.78178	5.4326	5.94632	5.90404	5.51808	6.07107	5.08311	5.6847		Tuba1a/QLFHPEQLITGKEDAANNYAR	8.79863	8.38794	8.92699	7.35742	7.43024	7.89927	7.67656	7.44163
	Efhd2	5.81447	5.74783	6.11324	5.86255	5.85654	6.05918	5.38405	5.82515		Tuba1a/TIGGGDDSFNTFFSETGAGKHVPR	8.3897	8.35771	8.72083	6.64765	6.19114	6.42891	7.32476	6.68287
	Efhd2	5.83163	5.68735	5.97743	5.94386	5.74221	6.02177	5.31378	5.85865		Tuba1a/TIQFVDWCPTGFKVGINYQPPTVVPGGDLAK		7.47677			0			5.83752
	Efhd2	6.10223	5.90491	6.0898	6.18577	5.93883	6.27704	5.28144	5.94092		Tuba1a/TIQFVDWCPTGFKVGINYQPPTVVPGGDLAKVQR			8.02399			0
	Efhd2	6.14687	6.07236	6.39839	6.27628	6.18557	6.43913	5.61979	6.04992		Tuba1a/VGINYQPPTVVPGGDLAKVQR	8.73926	9.13312	9.33312	8.91141	9.40601	9.43287	8.70455	9.28387
	Efhd2	6.25288	6.04017	6.33149	6.33021	5.99748	6.49852	5.57618	6.13602		Tuba1b/AYHEQLSVAEITNACFEPANQMVKCDPR		7.64745	8.27163		0	0		0
	Efhd2	6.30341	6.1068	6.2051	6.41236	5.97767	6.54455	5.5615	6.00966		Tuba1b/DVNAAIATIKTK	7.25018	8.10278	8.3217	0	6.94534	0	0	7.18585
	Efhd2	6.3948	6.32646	6.40812	6.45033	6.18344	6.627	5.77023	6.30816		Tuba1b/FDLMYAKR		7.35568			0			5.7506
	Efhd2	6.52027	6.38796	6.6513	6.62122	6.45766	6.81658	6.14681	6.50405		Tuba1b/GDVVPKDVNAAIATIK	7.71637	7.98323	8.21614	7.15921	7.17458	7.27752	7.16083	7.35929
	Efhd2	6.53626	6.42483	6.87912	6.62892	6.46995	6.83846	5.96701	6.54307		Tuba1b/LDHKFDLMYAK	6.32031	7.07		5.64833	5.94902		0	6.44022
	Efhd2	6.71864	6.34631	6.7927	6.72594	6.34598	6.93246	5.983	6.50009		Tuba1b/QLFHPEQLITGKEDAANNYAR	8.79863	8.38794	8.92699	7.35742	7.43024	7.89927	7.67656	7.44163
	Eif4a1	3.99779	3.95855	4.11601	3.89232	4.19665	3.76146	3.9686	3.89863		Tuba1b/SIQFVDWCPTGFKVGINYQPPTVVPGGDLAK		7.45423	7.95234		0	0		0
	Eif4a1	4.44356	4.48467	4.6112	4.39903	4.54255	4.46938	4.31458	4.58909		Tuba1b/TIGGGDDSFNTFFSETGAGKHVPR	8.3897	8.35771	8.72083	6.64765	6.19114	6.42891	7.32476	6.68287
	Eif4a1	4.45297	4.38714	4.77538	4.38885	4.41435	4.59729	4.06763	4.52762		Tuba1b/VGINYQPPTVVPGGDLAKVQR	8.73926	9.13312	9.33064	8.91141	9.40601	9.43287	8.70455	9.28387
	Eif4a1	4.60374	4.67005	4.88594	4.70128	4.76949	4.83673	4.44278	4.88532		Tuba3a; Tuba3b/AYHEQLSVAEITNACFEPANQMVKCDPR		7.64745	8.27163		0	0		0
	Eif4a1	4.98468	5.04899	5.2733	4.96322	5.07104	5.25643	4.65857	5.00758		Tuba3a; Tuba3b/DVNAAIATIKTK	7.25018	8.10278	8.3217	0	6.94534	0	0	7.18585
	Eif4a1	5.46	5.46721	5.60802	5.49617	5.4715	5.62083	5.12581	5.60816		Tuba3a; Tuba3b/FDLMYAKR		7.35568			0			5.7506
	Eif4a1	5.53018	5.67854	5.89181	5.54214	5.55979	5.64164	5.02041	5.73868		Tuba3a; Tuba3b/GDVVPKDVNAAIATIK	7.71637	7.98323	8.21614	7.15921	7.17458	7.27752	7.16083	7.35929
	Eif4a1	5.55012	5.58967	5.85713	5.5435	5.6333	5.73909	5.21445	5.67048		Tuba3a; Tuba3b/LDHKFDLMYAK	6.32031	7.07		5.64833	5.94902		0	6.44022
	Eif4a1	5.82287	5.79399	5.95976	5.48569	5.64691	5.60084	5.38906	5.74261		Tuba3a; Tuba3b/QLFHPEQLITGKEDAANNYAR	8.79863	8.38794	8.92699	7.35742	7.43024	7.89927	7.67656	7.44163
	Eif4a1	6.13399	6.28829	6.73524	5.89902	6.31099	6.32467	5.38054	6.23922		Tuba3a; Tuba3b/TIGGGDDSFNTFFSETGAGKHVPR	8.3897	8.35771	8.72083	6.64765	6.19114	6.42891	7.32476	6.68287
	Eif4a2	4.98468	5.04899	5.2733	4.96322	5.07104	5.25643	4.65857	5.00758		Tuba3a; Tuba3b/TIQFVDWCPTGFKVGINYQPPTVVPGGDLAK		7.47677			0			5.83752
	Eif4a3	4.98468	5.04899	5.2733	4.96322	5.07104	5.25643	4.65857	5.00758		Tuba3a; Tuba3b/TIQFVDWCPTGFKVGINYQPPTVVPGGDLAKVQR			8.02399			0
	Eif4a3	5.46	5.46721	5.60802	5.49617	5.4715	5.62083	5.12581	5.60816		Tuba3a; Tuba3b/VGINYQPPTVVPGGDLAKVQR	8.73926	9.13312	9.33312	8.91141	9.40601	9.43287	8.70455	9.28387
	Eif4a3	5.9662	6.10113	6.31281	5.86233	6.03234	6.06897	5.53265	6.00886		Tuba3a/AYHEQLSVAEITNACFEPANQMVKCDPR		7.64745	8.27163		0	0		0
	Eif4a3	6.13909	5.9605	6.17348	6.02808	5.93978	6.09816	5.41704	6.07896		Tuba3a/DVNAAIATIKTK	7.25018	8.10278	8.3217	0	6.94534	0	0	7.18585
	Eif4a3l1	4.98468	5.04899	5.2733	4.96322	5.07104	5.25643	4.65857	5.00758		Tuba3a/FDLMYAKR		7.35568			0			5.7506
	Eif4a3l1	5.46	5.46721	5.60802	5.49617	5.4715	5.62083	5.12581	5.60816		Tuba3a/GDVVPKDVNAAIATIK	7.71637	7.98323	8.21614	7.15921	7.17458	7.27752	7.16083	7.35929
	Eif4a3l1	6.13909	5.9605	6.17348	6.02808	5.93978	6.09816	5.41704	6.07896		Tuba3a/LDHKFDLMYAK	6.32031	7.07		5.64833	5.94902		0	6.44022
	Elavl4	4.29618	3.98037	4.57835	3.82256	4.23317	4.47254	0	4.34626		Tuba3a/QLFHPEQLITGKEDAANNYAR	8.79863	8.38794	8.92699	7.35742	7.43024	7.89927	7.67656	7.44163
	Elavl4	5.63963	5.60929	5.82458	5.51971	5.63333	5.78909	5.25746	5.69164		Tuba3a/TIGGGDDSFNTFFSETGAGKHVPR	8.3897	8.35771	8.72083	6.64765	6.19114	6.42891	7.32476	6.68287
	Elfn2	4.75358	4.78767	5.06558	4.91983	4.88186	5.07817	4.31969	4.96842		Tuba3a/TIQFVDWCPTGFKVGINYQPPTVVPGGDLAK		7.47677			0			5.83752
	Elfn2	4.87521	4.93388	5.17852	4.88949	4.90298	5.08522	4.42614	4.81687		Tuba3a/TIQFVDWCPTGFKVGINYQPPTVVPGGDLAKVQR			8.02399			0
	Elfn2	4.91247	5.03395	5.15476	4.92337	4.81917	4.99484	4.54152	4.77362		Tuba3a/VGINYQPPTVVPGGDLAKVQR	8.73926	9.13312	9.33312	8.91141	9.40601	9.43287	8.70455	9.28387
	Elfn2	5.09528	5.1835	5.33436	5.14126	5.1514	5.30466	4.73193	5.26138		Tuba4a/AYHEQLSVAEITNACFEPANQMVKCDPR		7.64745	8.27163		0	0		0
	Elfn2	5.37802	5.35353	5.6882	5.37055	5.41842	5.48578	4.94049	5.49393		Tuba4a/DVNAAIAAIKTK	7.25273	7.5719	7.95747	6.52401	5.88783	6.39229	6.32002	6.68748
	Elfn2	5.6016	5.61181	5.81186	5.61173	5.56484	5.69772	5.1561	5.59852		Tuba4a/FDLMYAKR		7.35568			0			5.7506
	Elfn2	5.70726	5.7839	5.99113	5.72712	5.80024	5.82929	5.28222	5.76407		Tuba4a/GHYTIGKEIIDPVLDR	7.72898	7.54911	7.02617	6.30688	6.28517	0	6.36112	6.33127
	Elmo2	5.08146	5.11909	5.33963	4.86638	5.13799	5.16932	4.58417	5.0472		Tuba4a/LDHKFDLMYAK	6.32031	7.07		5.64833	5.94902		0	6.44022
	Elmo2	5.22681	5.32373	5.58487	5.20358	5.31796	5.51124	4.90919	5.31884		Tuba4a/QLFHPEQLITGKEDAANNYAR	8.79863	8.38794	8.92699	7.35742	7.43024	7.89927	7.67656	7.44163
	Elmo2	5.26797	5.31123	5.55984	5.20567	5.21995	5.238	5.02727	5.44815		Tuba4a/SIQFVDWCPTGFKVGINYQPPTVVPGGDLAK		7.45423	7.95234		0	0		0
	Elmo2	5.56779	5.5437	5.85096	5.48804	5.59589	5.59503	4.83725	5.54632		Tuba4a/TIGGGDDSFTTFFCETGAGKHVPR		7.37192			0			0
	Epb41l1	4.25907	4.22131	4.55496	4.29951	4.36951	4.5828	3.88134	4.59353		Tuba4a/VGINYQPPTVVPGGDLAKVQR	8.73926	9.13312	9.33064	8.91141	9.40601	9.43287	8.70455	9.28387
	Epb41l1	4.74958	4.65542	4.87477	4.75352	4.81971	4.6421	4.61947	4.76173		Tubb2a/EVDEQMLNVQNKNSSYFVEWIPNNVK		7.31781	7.61552		0	0		0
	Epb41l1	5.10175	4.966	5.30419	4.93517	5.09493	5.01377	4.75613	4.9217		Tubb2a/INVYYNEAAGNKYVPR	8.07784	8.13777	8.48124	6.07419	0	7.19667	0	6.64512
	Epb41l1	5.16302	5.28042	5.38545	5.04155	5.08472	5.10449	4.72324	5.21825		Tubb2a/KLAVNMVPFPR		7.05216			5.17047			6.76381
	Epb41l1	5.34443	5.22241	5.5766	5.2399	5.30818	5.40109	4.95523	5.3628		Tubb2a/MSMKEVDEQMLNVQNK		6.46052			0			0
	Epb41l1	5.44849	5.35563	5.41991	5.09965	5.20861	5.18024	4.46226	5.18503		Tubb2a/NSSYFVEWIPNNVKTAVCDIPPR	6.85572	8.11581	8.41502	0	7.25547	0	0	7.4579
	Epb41l1	5.62879	5.67596	5.87947	5.62524	5.77473	5.74452	5.18873	5.70312		Tubb2a/TLKLTTPTYGDLNHLVSATMSGVTTCLR		6.79255			0			7.09819
	Epb41l1	5.64724	5.73198	5.96098	5.5939	5.65956	5.81503	5.51541	5.76111		Tubb2b/EVDEQMLNVQNKNSSYFVEWIPNNVK		7.31781	7.61552		0	0		0
	Epb41l1	5.6511	5.67469	5.88008	5.34673	5.40123	5.45785	4.92102	5.39671		Tubb2b/INVYYNEATGNKYVPR			7.42658			0
	Epb41l1	5.68409	5.66928	5.77791	5.66127	5.59993	5.73312	5.33212	5.62869		Tubb2b/KLAVNMVPFPR		7.05216			5.17047			6.76381
	Epb41l1	5.7066	5.62098	5.98266	5.52668	5.61391	5.58289	5.18461	5.62438		Tubb2b/MSMKEVDEQMLNVQNK		6.46052			0			0
	Epb41l1	5.79352	5.61134	5.92416	5.53672	5.60259	5.61367	5.13672	5.5354		Tubb2b/NSSYFVEWIPNNVKTAVCDIPPR	6.85572	8.11581	8.41502	0	7.25547	0	0	7.4579
	Epb41l1	5.86392	5.92812	6.19435	5.74658	5.80123	5.85685	5.29986	5.87269		Tubb2b/TLKLTTPTYGDLNHLVSATMSGVTTCLR		6.79255			0			7.09819
	Epb41l1	6.07291	6.03723	6.26757	5.94165	6.0054	6.06179	5.58409	6.02247		Tubb4a/GLKMAATFIGNSTAIQELFK		6.12551			5.80327			7.20596
	Epb41l1	6.07409	6.01799	6.30906	5.89805	6.02772	6.0063	5.42187	5.95794		Tubb4a/KLAVNMVPFPR		7.05216			5.17047			6.76381
	Epb41l1	6.11394	6.18673	6.42565	6.02193	6.10109	6.15317	5.60266	6.17947		Tubb4a/NSSYFVEWIPNNVKTAVCDIPPR	6.85572	8.11581	8.41502	0	7.25547	0	0	7.4579
	Epb41l1	6.3735	6.27397	6.5479	6.14223	6.31861	6.28511	5.67216	6.26255		Tubb4a/TLKLTTPTYGDLNHLVSATMSGVTTCLR		6.79255			0			7.09819
	Eps15l1	5.58835	5.73482	5.80062	5.50417	5.72176	5.66406	5.20938	5.60098		Tubb4b/EVDEQMLNVQNKNSSYFVEWIPNNVK		7.31781	7.61552		0	0		0
	Eps15l1	5.61892	5.73633	5.90285	5.58726	5.69597	5.72398	5.23985	5.68181		Tubb4b/INVYYNEATGGKYVPR	7.84392	7.90931	8.0278	6.59003	6.79712	7.12097	6.75974	7.02342
	Etl4	4.60541	4.52594	4.85525	4.79752	4.75371	4.80437	4.0479	4.69514		Tubb4b/KLAVNMVPFPR		7.05216			5.17047			6.76381
	Etl4	4.6879	4.87119	5.03743	4.82212	4.98878	5.01225	4.5916	4.95022		Tubb4b/MSMKEVDEQMLNVQNK		6.46052			0			0
	Etl4	4.79662	4.90052	5.07701	4.75246	4.80703	4.82945	4.13843	4.71632		Tubb4b/NSSYFVEWIPNNVKTAVCDIPPR	6.85572	8.11581	8.41502	0	7.25547	0	0	7.4579
	Etl4	4.90121	4.93082	5.24874	5.05185	5.03938	5.16403	4.45343	5.12245		Tubb4b/TLKLTTPTYGDLNHLVSATMSGVTTCLR		6.79255			0			7.09819
	Etl4	4.98715	5.04096	5.32722	5.03763	5.16227	5.19819	4.64388	5.19847		Tubb5/EVDEQMLNVQNKNSSYFVEWIPNNVK		7.31781	7.61552		0	0		0
	Etl4	5.12704	5.18989	5.37481	5.18535	5.284	5.34643	4.61493	5.23523		Tubb5/ISVYYNEATGGKYVPR	8.29345	8.11264	8.59836	6.92817	7.34659	7.45509	6.87116	7.29623
	Etl4	5.24155	5.38794	5.61938	5.32354	5.41584	5.42254	5.06982	5.47384		Tubb5/KLAVNMVPFPR		7.05216			5.17047			6.76381
	Etl4	5.26954	5.32042	5.65277	5.30829	5.55881	5.56782	4.87124	5.39359		Tubb5/MSMKEVDEQMLNVQNK		6.46052			0			0
	Etl4	5.44118	5.51403	5.73525	5.44581	5.54033	5.63113	5.01124	5.46761		Tubb5/NSSYFVEWIPNNVKTAVCDIPPR	6.85572	8.11581	8.41502	0	7.25547	0	0	7.4579
	Etl4	5.48093	5.60421	5.89184	5.57933	5.66397	5.79034	5.17967	5.68757		Tubb5/TLKLTTPTYGDLNHLVSATMSGVTTCLR		6.79255			0			7.09819
	Etl4	5.51068	5.53903	5.6677	5.55466	5.56787	5.59233	5.17482	5.52675		Uba1/AAVASLLQSVQVPEFTPKSGVK	6.90338	6.9253		0	0		0	0
	Etl4	5.57053	5.5558	5.96224	5.6067	5.77425	5.80879	5.01641	5.58566		Uba1/DEFEGLFKQPAENVNQYLTDSK		7.17889			0			0
	Etl4	5.62473	5.63046	5.87066	5.59271	5.8022	5.79618	5.15555	5.63711		Uba1/KPLLESGTLGTKGNVQVVIPFLTESYSSSQDPPEK			7.1692			6.7934
	Etl4	5.63923	5.74137	5.89535	5.68564	5.78587	5.86526	5.30404	5.83661		Uba1/LKSDTAAAAVR		6.7081			5.58428			0
	Etl4	5.64937	5.78106	5.86744	5.71898	5.82639	5.75101	5.21746	5.70462		Uba1/QPAENVNQYLTDSKFVER		6.16844	6.84576		6.74223	0		6.23454
	Etl4	5.67002	5.71147	5.8795	5.67632	5.77993	5.88533	5.13584	5.7648		Uba52/AKIQDKEGIPPDQQR	8.36637	8.57496	9.62732	7.86972	8.58613	9.6978	8.46802	8.68756
	Etl4	5.67304	5.68752	5.75113	5.72655	5.81441	5.73324	5.11491	5.58789		Uba52/IQDKEGIPPDQQR	7.9453	7.39895	9.2411	7.9599	6.65786	9.35488	6.30854	7.77849
	Etl4	5.67875	5.71329	6.04817	5.72268	5.76586	5.97274	5.70143	5.84586		Uba52/LIFAGKQLEDGRTLSDYNIQK	10.5045	10.561	10.9665	9.94798	10.0698	10.3449	9.74017	10.0775
	Etl4	5.75453	5.78805	6.09318	5.78244	5.95164	5.99536	5.44632	5.90557		Uba52/MQIFVKTLTGK	7.40054	7.5731		6.77817	7.24507		6.36754	7.26124
	Etl4	5.84771	5.89482	6.03306	5.91429	5.91571	5.98504	5.57174	5.94805		Uba52/TITLEVEPSDTIENVKAK	0	8.25052	8.81309	7.95964	7.88211	8.75374	7.95671	8.49973
	Etl4	5.96291	6.05034	6.24645	5.97022	6.01	6.08711	5.61514	6.03874		Uba52/TLSDYNIQKESTLHLVLR	9.98753	9.93868	10.5118	9.55078	9.52673	9.73678	9.36588	9.77746
	Etl4	5.96646	6.05335	6.31833	6.12222	6.16492	6.27878	5.67289	6.09531		Uba52/TLTGKTITLEVEPSDTIENVK		9.57901	10.1404		9.06937	9.3449		9.2294
	Fam81a	5.00308	5.02996	5.44232	5.05881	5.17485	5.29813	4.83518	5.24974		Uba52/TLTGKTITLEVEPSDTIENVKAK	9.72576			9.06051			8.86002
	Fam81a	5.22029	4.82562	5.31888	5.19324	5.13188	5.19637	4.30948	5.13887		Ubb/AKIQDKEGIPPDQQR	8.36637	8.57496	9.62732	7.86972	8.58613	9.6978	8.46802	8.68756
	Fam81a	5.23727	5.28621	5.46745	5.24908	5.29636	5.36156	4.87683	5.37177		Ubb/IQDKEGIPPDQQR	7.9453	7.39895	9.2411	7.9599	6.65786	9.35488	6.30854	7.77849
	Fam81a	5.31391	5.30535	5.49279	5.32763	5.33652	5.37484	4.86313	5.23444		Ubb/LIFAGKQLEDGRTLSDYNIQK	10.5045	10.561	10.9665	9.94798	10.0698	10.3449	9.74017	10.0775
	Fam81a	5.41583	5.50277	5.71326	5.39629	5.45338	5.52012	5.05069	5.66815		Ubb/MQIFVKTLTGK	7.40054	7.5731		6.77817	7.24507		6.36754	7.26124
	Fam81a	5.45558	5.68183	5.83984	5.6739	5.71897	5.79124	5.16474	5.69188		Ubb/TITLEVEPSDTIENVKAK	0	8.25052	8.81309	7.95964	7.88211	8.75374	7.95671	8.49973
	Fam81a	5.67821	5.71147	5.90627	5.72685	5.76722	5.80579	5.31341	5.79224		Ubb/TLSDYNIQKESTLHLVLR	9.98753	9.93868	10.5118	9.55078	9.52673	9.73678	9.36588	9.77746
	Fam81a	5.79379	5.77373	6.02111	5.80251	5.70408	5.91248	5.34017	5.83355		Ubb/TLTGKTITLEVEPSDTIENVK		9.57901	10.1404		9.06937	9.3449		9.2294
	Fam81a	5.83539	5.74744	5.94941	5.87062	5.80073	5.90403	5.18393	5.68871		Ubb/TLTGKTITLEVEPSDTIENVKAK	9.72576			9.06051			8.86002
	Fam81a	5.84058	5.76146	6.12525	5.83137	5.88182	6.0306	5.21974	5.81501		Ubc/AKIQDKEGIPPDQQR	8.36637	8.57496	9.62732	7.86972	8.58613	9.6978	8.46802	8.68756
	Fam81a	5.89148	5.81445	5.98346	5.92981	5.86825	5.97606	5.21825	5.82496		Ubc/IQDKEGIPPDQQR	7.9453	7.39895	9.2411	7.9599	6.65786	9.35488	6.30854	7.77849
	Farp1	4.38317	4.38261	4.73599	4.37535	4.5647	4.4863	4.32956	4.41954		Ubc/LIFAGKQLEDGRTLSDYNIQK	10.5045	10.561	10.9665	9.94798	10.0698	10.3449	9.74017	10.0775
	Farp1	4.86597	4.94568	5.09695	4.80357	5.01716	5.05007	4.59552	5.00797		Ubc/MQIFVKTLTGK	7.40054	7.5731		6.77817	7.24507		6.36754	7.26124
	Farp1	4.91337	4.99271	5.44331	4.76839	5.158	5.1557	4.41217	5.14675		Ubc/TITLEVEPSDTIENVKAK	0	8.25052	8.81309	7.95964	7.88211	8.75374	7.95671	8.49973
	Farp1	4.94952	5.12301	5.42791	5.02264	5.1793	5.21764	4.64339	5.18924		Ubc/TLSDYNIQKESTLHLVLR	9.98753	9.93868	10.5118	9.55078	9.52673	9.73678	9.36588	9.77746
	Farp1	5.11949	5.34244	5.44688	5.02424	5.21712	5.22311	4.75179	5.2626		Ubc/TLTGKTITLEVEPSDTIENVK		9.57901	10.1404		9.06937	9.3449		9.2294
	Farp1	5.31381	5.4566	5.69235	5.34459	5.39067	5.53003	5.19176	5.52041		Ubc/TLTGKTITLEVEPSDTIENVKAK	9.72576			9.06051			8.86002
	Farp1	5.76272	5.73328	5.9696	5.56499	5.71183	5.72198	5.2071	5.68448		Ube2n/ICLDILKDK		6.44764			7.13824			6.77188
	Fasn	4.19607	4.2145	4.45867	3.63591	4.253	4.38984	0	4.14498		Ube2n/ICLDILKDKWSPALQIR	6.80734	7.36378	7.73446	7.09837	8.08343	8.44719	6.98159	8.34104
	Fasn	4.23845	4.34584	4.77639	4.5518	4.70329	4.6992	3.93523	4.59364		Ube2n/IYHPNVDKLGR	6.14953	0	0	6.40216	6.42612	6.48734	6.20355	6.17252
	Fasn	4.59972	4.91737	4.79843	4.78569	4.78796	4.84118	4.49604	4.97517		Ube2v1/AATTGSGVKVPR	6.67001	7.47698	7.29137	0	0	0	0	5.8974
	Fasn	4.64543	4.76193	4.68222	4.55946	4.63476	4.61582	0	4.66931		Ube3a/ALELYKINAK	6.3137	7.02662	6.99221	0	6.11261	6.52949	6.00809	5.63846
	Fasn	4.79089	4.93844	5.17395	4.77809	5.08611	5.06752	4.38705	4.9586		Ube3c/FGGKDIPVTGANR	6.1972	6.66541	6.72956	0	0	0	0	0
	Fasn	4.79279	4.86867	4.9815	4.74102	4.92953	4.88066	4.47195	4.86144		Ube3c/LAYPETKPEVR		6.97125	7.2717		0	0		0
	Fasn	4.82783	4.72843	5.0276	4.80507	4.91332	4.90626	4.53556	4.76521		Ube3c/NYIYEDAYDKLSPENEPDLK	6.34412	6.72532		0	0		0	0
	Fasn	4.86913	4.94209	5.12002	4.86159	4.90186	5.0607	4.47734	4.97016		Uchl1/CFEKNEAIQAAHDSVAQEGQCR	6.7029	7.57397	8.05998	0	6.28858	6.69367	0	6.91065
	Fasn	4.99565	5.09559	5.25751	5.03036	5.1743	5.21283	4.66709	5.26609		Uchl1/FSAVALCKAA		7.11284			0			0
	Fasn	5.18904	5.37945	5.57799	5.29021	5.40019	5.48831	4.80545	5.35851		Uchl1/QIEELKGQEVSPK	6.4062	7.18727	7.12021	0	5.58431	0	0	5.85025
	Fasn	5.19529	5.44582	5.55739	5.24949	5.31239	5.39732	5.20265	5.44855		Uchl1/VLAKLGVAGQWR		6.08522	7.08629		0	0		0
	Fasn	5.23442	5.34189	5.62659	5.17368	5.32241	5.40853	4.83798	5.39486		Unc13a/DKTGSSDPYVTVQVGK		6.45746	6.53303		0	0		0
	Fasn	5.27818	5.41261	5.58599	5.23017	5.39955	5.52802	4.97562	5.59906		Unc13a/IPDAKGDDAWK		6.25108			0			0
	Fasn	5.31209	5.44105	5.64971	5.29392	5.51243	5.6118	4.94423	5.48698		Unc13a/SNDEVAKEFVKLK	6.35856			0			0
	Fasn	5.32274	5.41442	5.68716	5.32175	5.42085	5.59577	5.20458	5.5849		Unc13a/TGSSDPYVTVQVGKTK		6.48727			0			0
	Fasn	5.41402	5.60838	5.64136	5.27692	5.42869	5.46725	4.92009	5.62241		Unc13a/VWDEDDDIKSR	6.68422	7.15351	7.20938	0	5.85798	0	0	6.11076
	Fasn	5.42823	5.44826	5.75123	5.44517	5.63756	5.70973	5.02637	5.52063		Unc13b/DKTGSSDPYVTVQVGK		6.45746	6.53303		0	0		0
	Fasn	5.4351	5.55944	5.7873	5.37976	5.68731	5.66429	5.15855	5.61343		Unc13b/TGSSDPYVTVQVGKTK		6.48727			0			0
	Fasn	5.45556	5.64929	5.84575	5.43933	5.70485	5.68348	5.21118	5.73875		Unc13b/VWDEDDDIKSR	6.68422	7.15351	7.20938	0	5.85798	0	0	6.11076
	Fasn	5.48903	5.61049	5.89882	5.60538	5.68497	5.82252	5.15199	5.614		Unc13c/DKTGSSDPYVTVQVGK		6.45746	6.53303		0	0		0
	Fasn	5.53503	5.70473	5.91912	5.5744	5.76409	5.82362	5.37889	5.70561		Unc13c/VWDEDDDIKSR	6.68422	7.15351	7.20938	0	5.85798	0	0	6.11076
	Fasn	5.54213	5.68611	5.85944	5.57708	5.74917	5.77921	5.133	5.5323		Usp13/AFVSKSHPEFSSNR	6.05591			0			0
	Fasn	5.62352	5.72399	5.85086	5.69168	5.81468	5.84413	5.2996	5.76507		Usp13/GLQPGEEELPDISPPIVIPDDSKDR		6.65416	6.70139		0	0		0
	Fasn	5.63061	5.78611	5.90425	5.69672	5.8342	5.88205	5.25823	5.80294		Usp13/KQDPDTWENEVPVSK	5.8631			0			0
	Fasn	5.67722	5.81317	5.97706	5.68576	5.91731	6.00915	5.30583	5.86078		Usp5/ALIGKGHPEFSTNR	6.24296	7.22045	6.84815	0	0	0	0	5.63917
	Fasn	5.78013	5.91622	6.10575	5.8436	5.96174	6.01465	5.61178	5.98082		Usp5/AQVPFSSCLEAYGAPEQVDDFWSTALQAKSVAVK		7.41709			0			0
	Fasn	5.85405	5.94712	6.17566	5.88744	6.11777	6.1115	5.31494	6.00411		Usp5/CLATEKVK		6.57831			5.54596			6.16832
	Fasn	5.9225	6.08817	6.18381	5.95183	6.18398	6.14943	5.4864	6.03551		Usp5/DQALKALR		7.17058			6.77488			6.77758
	Fkbp8	0	4.16803	4.36709	0	3.98346	0	0	3.76028		Usp5/FASFPDYLVIQIKK	6.66931	7.49447	7.6059	6.62787	7.36607	0	6.22152	7.48893
	Fkbp8	5.23292	5.38001	5.51462	5.10398	5.28567	5.33204	5.0517	5.34203		Usp5/HAFNLKQLDNPAR	7.69525		8.39622	6.49761		6.47738	6.07511
	Fkbp8	5.42602	5.46165	5.68442	5.25346	5.41387	5.36829	4.94761	5.28056		Usp5/IGEWELIQESGVPLKPLFGPGYTGIR	7.93821	8.6022	8.77832	6.38719	6.82021	0	0	7.19058
	Fkbp8	5.46657	5.58846	5.90161	5.49896	5.55345	5.64818	5.23447	5.60371		Usp5/IPPCGWKCSK		7.11301			0			0
	Gabra1	5.36245	5.38272	5.69891	5.24874	5.33323	5.56389	4.93916	5.41461		Usp5/KFTFGLDWVPK	6.78495	7.60676		6.62787	7.37346		6.22152	7.56151
	Gabra1	5.78529	5.73484	6.04918	5.73537	5.7767	5.91339	5.30893	5.80623		Usp5/KQEVQAWDGEVR	7.37037	7.56908	7.64855	0	0	0	0	0
	Gabra1	5.79738	5.91651	6.15253	5.67279	5.82769	5.84476	5.53798	5.88093		Usp5/LGHGLLSGEYSKPALESGDGEQVPEQK			7.86416			0
	Gabra1	5.9688	5.97014	6.2512	5.83488	5.94723	5.94371	5.47448	5.96634		Usp5/LGHGLLSGEYSKPALESGDGEQVPEQKEVQDGIAPR	8.27974		7.48362	0		0	0
	Gabra1	6.24883	6.18498	6.40724	6.19435	6.26989	6.30846	5.85792	6.09388		Usp5/QAEEEKVPLPELVR	7.04961			0			0
	Gapdh	4.35883	4.0057	4.43004	4.17173	4.25554	4.35643	0	4.09972		Usp5/RPKEEDTSAGTGDPPR		6.23259			0			0
	Gapdh	4.6902	4.96371	4.93902	4.85522	4.91816	4.87276	4.51522	5.03048		Usp5/SAAESISESVPVGPKVR	7.4187	7.5598	7.88865	6.37845	6.5536	0	0	0
	Gapdh	5.2905	5.31137	5.64259	5.274	5.42174	5.54275	4.90029	5.42666		Usp5/VCASEKPPKDLGYIYFYQR		7.03003			0			0
	Gapdh	5.49463	5.5859	5.82843	5.526	5.68966	5.77512	5.20055	5.84707		Usp5/YVDKLEKIFQNAPTDPTQDFSTQVAK	7.35149	7.12555	7.56098	6.85442	6.5141	0	6.41717	6.28366
	Gapdh	5.53876	5.6407	5.76416	5.50431	5.72884	5.77596	5.12821	5.68935		Vamp2/DQKLSELDDRADALQAGASQFETSAAK	0		0	6.44515		6.65306	6.31685
	Gapdh	5.60437	5.6381	5.83549	5.61324	5.7829	5.76201	5.38589	5.81485		Vamp2/VNVDKVLER	6.04411	6.72345		6.29656	6.61233		0	6.84061
	GAPDH	5.69639	5.80664	5.84767	5.6521	5.89934	5.80007	5.31656	5.8356		Vamp3/DQKLSELDDRADALQAGASQFETSAAK	0		0	6.44515		6.65306	6.31685
	Gapdh	5.80194	5.77544	6.0943	5.75555	5.96539	5.95153	5.59478	5.93477		Vamp3/VNVDKVLER	6.04411	6.72345		6.29656	6.61233		0	6.84061
	Gapdh	5.91237	5.98968	6.14513	5.89787	6.06867	6.12186	5.4763	6.04021		Vcpip1/AFLIEPEHVNTVGYGKDR	6.97519	6.9737		0	0		0	0
	Gapdh	5.91575	6.0558	6.21447	5.95895	6.15863	6.12985	5.6486	6.17606		Vcpip1/AWGVPQDLIKK	6.4827			0			0
	Gapdh	5.93584	5.91694	6.2971	5.89312	6.15863	6.23086	5.5344	6.061		Vcpip1/KNPDDYTPVNIDGAHAQR	6.49056			0			0
	Gapdh	6.04112	6.17797	6.39536	6.06175	6.31218	6.33106	6.0249	6.28722		Vcpip1/NHYIPLVGIKGAALPK		6.57375			0			0
	Gapdh	6.055	6.11767	6.29623	6.08962	6.26689	6.32164	5.82834	6.20295		Vcpip1/SGSLLYLHDTLEDIKR	7.17026	6.20561		0	0		0	0
	Gapdh	6.06371	6.14693	6.33118	6.04945	6.22285	6.30745	5.74717	6.22663		Vcpip1/SLQDKYLLR			6.90867			0
	Gapdh	6.07925	6.30348	6.51199	6.17661	6.4025	6.40439	5.79919	6.27383		Vcpip1/SSGDYSATFLPGLIPAEKCTGR	7.0003	7.67404	7.91811	0	0	0	0	0
	Gapdh	6.17748	6.33361	6.36337	6.22652	6.38828	6.31973	5.70709	6.27649		Vcpip1/TGVIGVQPEEVTAAAKK	7.16182	7.20758	7.56284	0	0	0	0	0
	Gapdh	6.59956	6.69953	6.86195	6.61367	6.7756	6.83102	6.32451	6.76995		Vcpip1/VGDVQGQELESQLPTKIILTGQK	7.11498	6.9997	7.65704	0	0	0	0	0
	Gfap	4.09975	4.55342	4.72801	4.59247	4.51097	4.63715	4.35799	4.45661		Vdac1/AVPPTYADLGKSAR		6.36461	0		6.93245	6.6866		6.39646
	Gfap	4.25147	4.84058	4.7895	4.54846	4.61916	4.73737	4.08415	4.75775		Vdac1/DVFTKGYGFGLIK	0	6.25481	0	6.36356	6.34384	7.40004	6.33449	7.10588
	Gfap	4.75992	5.04634	5.13197	4.9059	4.95609	5.14916	4.76515	5.08146		Vdac1/LTFDSSFSPNTGKK	5.76864	6.39498		6.05568	6.24423		0	0
	Gfap	4.82403	5.03667	5.41902	5.12963	5.20257	5.38155	4.43829	5.21495		Vdac1/NVNAGGHKLGLGLEFQA	7.74503	8.22508	8.92674	8.02825	8.30604	8.85557	7.79978	8.63709
	Gfap	4.8461	4.96902	5.45217	5.1745	5.13268	5.3906	4.59209	5.11408		Vdac1/TKSENGLEFTSSGSANTETTK		0			0			5.85117
	Gfap	4.88949	5.06893	5.19607	5.02654	5.08754	5.26661	4.67444	5.1986		Vdac2/DIFNKGFGFGLVK		6.57066			6.65281			0
	Gfap	4.95975	4.94459	5.35476	5.07052	5.10384	5.28556	4.62151	5.09775		Vdac2/SFNAGGHKLGLALELEA	5.89997	7.39721	8.05618	6.2183	7.51609	8.11025	0	7.80494
	Gfap	5.02359	5.13367	5.3927	5.2005	5.22966	5.45716	4.8317	5.19235		Vdac3/NFNAGGHKVGLGFELEA	7.3019	8.25986	8.74967	7.61863	8.09107	8.68659	7.46795	8.31605
	Gfap	5.09346	5.03499	5.52604	5.15473	5.24945	5.49907	4.67309	5.22516		Vps37a/SASSSAAGSPAGLTSLQQQKQR	6.42446	6.61557	7.07405	0	0	0	0	0
	Gfap	5.11207	5.26649	5.50334	5.24302	5.34323	5.43745	4.84606	5.47777		Wdr7/KLPAAEGVGKGTYTVSR	5.95619			0			0
	Gfap	5.17363	5.28421	5.5111	5.27215	5.39877	5.50848	4.84433	5.31517		Wdr7/LNIWNIADIAEKQEADEGLK	0	7.0904	6.61018	6.73656	6.83278	0	6.50162	7.0421
	Gfap	5.22922	5.37013	5.63829	5.41197	5.43808	5.61299	4.84865	5.45384		Ywhab/NLLSVAYKNVVGAR	7.51677	7.74505	8.39428	7.30112	7.44273	8.14041	7.12626	7.67523
	Gfap	5.26694	5.39028	5.63298	5.43071	5.51811	5.65632	5.14148	5.4396		Ywhab/QTTVSNSQQAYQEAFEISKK	6.78291		7.56157	0		0	0
	Gfap	5.35378	5.35972	5.68554	5.46631	5.53342	5.6963	4.94407	5.43295		Ywhab/TMDKSELVQK	5.70798	6.71715	6.93505	0	0	0	0	0
	Gfap	5.44253	5.58714	5.65037	5.54622	5.7013	5.74899	5.11508	5.63335		Ywhab/TMDKSELVQKAK		7.07795	7.86993		6.92618	7.57663		6.78135
	Gfap	5.44373	5.44967	5.80134	5.57962	5.5926	5.87699	5.00013	5.54373		Ywhab/VISSIEQKTER		7.27793	7.20189		5.97204	0		6.19181
	Gfap	5.54568	5.79441	5.89157	5.7006	5.84367	5.8833	5.30462	5.81478		Ywhab/YLSEVASGENKQTTVSNSQQAYQEAFEISK		6.82602	7.27836		0	0		0
	Gfap	5.57708	5.68619	5.85768	5.53791	5.7025	5.84014	5.21927	5.7669		Ywhab/YLSEVASGENKQTTVSNSQQAYQEAFEISKK	6.70227			0			0
	Gfap	5.60054	5.72217	5.99944	5.70392	5.7068	5.93271	5.13367	5.75813		Ywhag/NLLSVAYKNVVGAR	7.51677	7.74505	8.39428	7.30112	7.44273	8.14041	7.12626	7.67523
	Gfap	5.60088	5.71554	5.89695	5.62135	5.76145	5.84149	5.37713	5.75651		Ywhag/VDREQLVQKAR	7.92039	8.31731	8.81427	8.05584	8.33371	8.79569	7.923	8.36566
	Gfap	5.61353	5.73186	6.00268	5.75443	5.84696	5.96525	5.36583	5.87884		Ywhag/VISSIEQKTSADGNEK	5.95657	6.10585	6.80793	5.75593	5.08668	0	0	0
	Gfap	5.67003	5.83645	6.02596	5.78885	5.86489	5.98984	5.21054	5.87617		Ywhag/YLAEVATGEKR		6.62261			0			0
	Gfap	5.69242	5.78178	6.05412	5.75738	5.9443	5.97822	5.43014	5.9876		Ywhah/NLLSVAYKNVVGAR	7.51677	7.74505	8.39428	7.30112	7.44273	8.14041	7.12626	7.67523
	Gfap	5.82012	5.73128	6.21777	5.89937	6.02218	6.21775	5.44691	6.0278		Ywhah/YLAEVASGEKK		6.46624			0			0
	Gfap	5.8575	5.98167	6.16516	5.93732	6.04317	6.18455	5.32389	5.96745		Ywhaz/GIVDQSQQAYQEAFEISKK			7.15619			0
	Gfap	5.86209	5.90212	6.20415	5.94913	6.079	6.26783	5.43842	5.98665		Ywhaz/KGIVDQSQQAYQEAFEISK		5.89044			6.15667			6.10527
	Gfap	5.88143	5.84506	6.25563	5.92028	6.04305	6.3032	5.55089	6.01682		Ywhaz/MDKNELVQKAK	5.60979	7.11247	7.4647	6.12074	6.83241	7.78007	5.73619	6.91075
	Gfap	5.92325	5.95988	6.27987	6.0454	6.13399	6.30062	5.57614	6.06262		Ywhaz/NLLSVAYKNVVGAR	7.51677	7.74505	8.39428	7.30112	7.44273	8.14041	7.12626	7.67523
	Gfap	5.92633	6.05671	6.29026	6.02906	6.11853	6.31867	5.61044	6.06232		Ywhaz/VVSSIEQKTEGAEKK	5.67139			0			0
	Gfap	5.93869	6.12801	6.30809	6.08422	6.23925	6.35288	5.65249	6.09569		Ywhaz/YLAEVAAGDDKK	0	6.63158	7.29299	6.69429	6.65846	7.07954	6.55252	6.78746
	Gfap	5.99002	6.07744	6.31099	6.10408	6.16738	6.31258	5.74162	6.16014		Ywhaz/YLAEVAAGDDKKGIVDQSQQAYQEAFEISK			7.23004			0
	Gfap	6.03599	6.13491	6.31948	6.11959	6.20925	6.36607	5.71873	6.1954		Zwint/ADAEKNAVAEK		6.39185			0			0
	Gfap	6.19002	6.33732	6.52767	6.36414	6.44525	6.49557	5.76922	6.36103		Zwint/ADAEKNAVAEKNNAVATK	6.58554	6.60652	7.15259	0	0	0	0	0
	Gfap	6.48761	6.56639	6.75629	6.62962	6.66091	6.82214	6.0703	6.59049		Zwint/LDGSHQELETLKQQAGQEQEK	6.10796	6.70797	6.45114	0	0	0	0	0
	Gfap	6.5911	6.66807	6.96585	6.72426	6.8297	6.95414	6.18684	6.73648		Zwint/NNAVATKEVLAEAAAILEPVGLQEEAELPAK		6.55385	7.11869		0	0		0
	Gfap	6.80335	6.74765	7.05622	6.96158	6.82982	7.12382	6.14777	6.6816
	Gja1	4.75654	4.9928	5.18792	4.81754	4.88281	4.95492	4.37599	4.90791
	Gja1	5.23576	5.26727	5.59603	5.08429	5.29442	5.42472	4.89292	5.46069
	Gja1	5.38759	5.52028	5.97923	5.33866	5.59228	5.7321	4.94061	5.46956
	Gja1	5.56076	5.52546	5.70983	5.25871	5.50588	5.60326	5.09573	5.79996
	Gja1	5.701	5.69839	5.91043	5.53805	5.71536	5.76237	5.13669	5.6851
	Gja1	5.78601	5.83313	6.09608	5.67774	5.83468	5.93254	5.37976	5.7756
	Gja1	5.86314	5.77101	6.10951	5.47175	5.53244	5.7092	5.30031	5.6188
	Gja1	6.30608	6.2306	6.53337	6.31012	6.32738	6.46709	5.65878	6.25571
	Gja1	6.50252	6.34618	6.73438	6.36988	6.36646	6.57943	5.7448	6.323
	Gm15294	6.06371	6.14693	6.33118	6.04945	6.22285	6.30745	5.74717	6.22663
	Gm17087	5.56633	5.61033	6.02329	5.71955	5.79831	5.96288	5.45414	5.73233
	Gm17087	7.37816	7.27768	7.81765	7.56163	7.47318	7.85502	6.47085	7.38059
	Gm17087	7.67953	7.61038	8.04364	7.78565	7.69824	8.07569	7.18534	7.73713
	Gm3839	4.35883	4.0057	4.43004	4.17173	4.25554	4.35643	0	4.09972
	Gm3839	4.6902	4.96371	4.93902	4.85522	4.91816	4.87276	4.51522	5.03048
	Gm3839	5.2905	5.31137	5.64259	5.274	5.42174	5.54275	4.90029	5.42666
	Gm3839	5.49463	5.5859	5.82843	5.526	5.68966	5.77512	5.20055	5.84707
	Gm3839	5.53876	5.6407	5.76416	5.50431	5.72884	5.77596	5.12821	5.68935
	Gm3839	5.60437	5.6381	5.83549	5.61324	5.7829	5.76201	5.38589	5.81485
	Gm3839	5.69639	5.80664	5.84767	5.6521	5.89934	5.80007	5.31656	5.8356
	Gm3839	5.80194	5.77544	6.0943	5.75555	5.96539	5.95153	5.59478	5.93477
	Gm3839	5.91237	5.98968	6.14513	5.89787	6.06867	6.12186	5.4763	6.04021
	Gm3839	5.91575	6.0558	6.21447	5.95895	6.15863	6.12985	5.6486	6.17606
	Gm3839	5.93584	5.91694	6.2971	5.89312	6.15863	6.23086	5.5344	6.061
	Gm3839	6.04112	6.17797	6.39536	6.06175	6.31218	6.33106	6.0249	6.28722
	Gm3839	6.055	6.11767	6.29623	6.08962	6.26689	6.32164	5.82834	6.20295
	Gm3839	6.06371	6.14693	6.33118	6.04945	6.22285	6.30745	5.74717	6.22663
	Gm3839	6.07925	6.30348	6.51199	6.17661	6.4025	6.40439	5.79919	6.27383
	Gm3839	6.17748	6.33361	6.36337	6.22652	6.38828	6.31973	5.70709	6.27649
	Gm3839	6.59956	6.69953	6.86195	6.61367	6.7756	6.83102	6.32451	6.76995
	Gm49325	4.92595	4.98093	5.23119	4.47744	4.62273	4.62199	3.74726	4.44163
	Gm5580	4.98468	5.04899	5.2733	4.96322	5.07104	5.25643	4.65857	5.00758
	Gm5580	5.46	5.46721	5.60802	5.49617	5.4715	5.62083	5.12581	5.60816
	Gm5580	5.9662	6.10113	6.31281	5.86233	6.03234	6.06897	5.53265	6.00886
	Gm5580	6.13909	5.9605	6.17348	6.02808	5.93978	6.09816	5.41704	6.07896
	Gm8797	5.47699	5.52187	5.67561	5.20572	5.36035	5.42387	4.78168	5.36588
	Gm8797	5.97465	5.97737	6.33165	5.67699	6.04564	6.16773	5.14728	5.78318
	Gm8797	6.41196	6.18184	6.48978	5.64224	5.84976	5.9436	5.26996	5.78347
	Gm8797	6.53812	6.50869	6.8529	6.1878	6.31235	6.43223	5.94196	6.402
	Gm8797	6.63849	6.63369	6.77768	6.08973	6.22422	6.31969	5.53875	6.1825
	Gm8797	6.91338	6.69701	7.13021	6.10785	6.29092	6.41007	5.70768	6.07813
	Gm8797	7.1051	6.93606	7.21495	6.32288	6.37932	6.59734	5.93356	6.38274
	Gnai1	4.55636	4.4249	4.61117	4.49093	4.67333	4.70477	0	4.74654
	Gnai1	4.5665	4.56806	4.83527	4.46821	4.76787	4.77336	4.12149	4.49527
	Gnai1	4.70619	4.83169	5.08354	4.87639	4.9809	5.03254	4.47293	4.80335
	Gnai1	4.83426	4.88487	5.12483	4.75048	4.90146	4.9208	4.19973	4.78895
	Gnai1	5.52134	5.48432	5.66957	5.50372	5.55238	5.62866	5.06926	5.55771
	Gnai1	5.62078	5.5954	5.70228	5.34553	5.63573	5.60107	5.11975	5.38286
	Gnai1	5.6942	5.64422	5.91177	5.6328	5.75527	5.85114	5.10285	5.69315
	Gnai1	5.74681	5.67842	5.95936	5.70908	5.83937	5.89248	5.22176	5.68841
	Gnai1	6.25421	6.25621	6.41415	6.17788	6.2528	6.28364	5.50436	6.14292
	Gnai1	6.32303	6.35434	6.60828	6.36916	6.45364	6.49153	5.87689	6.34036
	Gnai2	4.70619	4.83169	5.08354	4.87639	4.9809	5.03254	4.47293	4.80335
	Gnai2	5.13252	5.10633	5.29352	5.0696	5.03077	5.13872	4.46201	4.89145
	Gnai2	5.16602	5.3826	5.40116	5.24294	5.24606	5.27903	4.78244	5.2228
	Gnai2	5.37762	5.35887	5.51509	5.30696	5.33856	5.30408	4.86202	5.27547
	Gnai2	5.52134	5.48432	5.66957	5.50372	5.55238	5.62866	5.06926	5.55771
	Gnai2	5.57225	5.64957	5.8593	5.45022	5.5891	5.65682	5.28563	5.66186
	Gnai2	5.6942	5.64422	5.91177	5.6328	5.75527	5.85114	5.10285	5.69315
	Gnai2	6.25421	6.25621	6.41415	6.17788	6.2528	6.28364	5.50436	6.14292
	Gnai2	6.32303	6.35434	6.60828	6.36916	6.45364	6.49153	5.87689	6.34036
	Gnai3	4.70619	4.83169	5.08354	4.87639	4.9809	5.03254	4.47293	4.80335
	Gnai3	4.81692	4.87205	5.07111	4.81068	4.87798	4.93013	4.30986	4.72793
	Gnai3	5.52134	5.48432	5.66957	5.50372	5.55238	5.62866	5.06926	5.55771
	Gnai3	5.6942	5.64422	5.91177	5.6328	5.75527	5.85114	5.10285	5.69315
	Gnai3	6.25421	6.25621	6.41415	6.17788	6.2528	6.28364	5.50436	6.14292
	Gnai3	6.32303	6.35434	6.60828	6.36916	6.45364	6.49153	5.87689	6.34036
	Gnal	4.66573	4.73773	5.07273	4.83298	4.90999	5.0515	4.52495	5.0566
	Gnal	4.73638	4.99131	5.19877	4.78377	4.86626	4.9293	3.95119	4.85107
	Gnal	4.91417	5.15534	5.34138	5.04278	5.11103	5.17722	4.8255	5.17786
	Gnal	5.52134	5.48432	5.66957	5.50372	5.55238	5.62866	5.06926	5.55771
	Gnao1	4.94802	5.00733	5.19449	4.95183	5.00681	5.08686	4.5892	5.09195
	Gnao1	5.52134	5.48432	5.66957	5.50372	5.55238	5.62866	5.06926	5.55771
	Gnao1	5.66318	5.66509	5.90059	5.65979	5.71507	5.77576	5.09388	5.64307
	Gnao1	5.6742	5.88934	5.86993	5.65631	5.75376	5.79161	5.46948	5.81737
	Gnao1	5.72071	5.68863	5.94789	5.76059	5.85163	5.95818	5.47302	5.71716
	Gnao1	5.80383	5.85836	5.92129	5.78423	5.77673	5.8812	5.41964	5.79001
	Gnao1	5.94238	5.94117	6.20962	5.91913	6.02764	6.04603	5.41921	6.07122
	Gnao1	6.10278	6.0149	6.23343	5.91077	5.98575	6.02094	5.47922	6.01081
	Gnao1	6.11767	6.00411	6.09972	6.05196	6.05285	6.03076	5.29995	5.9612
	Gnao1	6.1304	6.04801	6.30844	6.05212	6.09712	6.154	5.51285	5.99469
	Gnao1	6.32303	6.35434	6.60828	6.36916	6.45364	6.49153	5.87689	6.34036
	Gnao1	6.44414	6.43615	6.57452	6.38288	6.44946	6.43173	5.77249	6.34559
	Gnao1	6.52516	6.43987	6.69692	6.48389	6.54494	6.56152	5.89604	6.36146
	Gnao1	6.56011	6.59871	6.72042	6.50116	6.58525	6.59793	5.83315	6.42988
	Gnao1	6.74413	6.78289	6.92615	6.70588	6.80843	6.79396	6.15302	6.819
	Gnas	4.70525	4.58845	4.97754	4.49966	4.65799	4.86173	3.80349	4.5047
	Gnas	5.0226	5.10874	5.32129	5.01141	5.16489	5.25814	4.74958	5.2652
	Gnas	5.29636	5.36959	5.72951	5.26696	5.41749	5.63484	4.90788	5.4387
	Gnas	5.52134	5.48432	5.66957	5.50372	5.55238	5.62866	5.06926	5.55771
	Gnas	5.52267	5.51339	5.71237	5.54252	5.54514	5.72258	5.05243	5.51569
	Gnas	5.56121	5.58156	5.89376	5.43013	5.62305	5.80221	5.07269	5.54289
	Gnas	5.70968	5.87234	6.09219	5.79829	5.83412	5.99049	5.3347	5.81188
	Gnas	5.79557	5.74895	6.00009	5.7561	5.78507	6.01013	5.18594	5.69802
	Gnat1	5.52134	5.48432	5.66957	5.50372	5.55238	5.62866	5.06926	5.55771
	Gnat1	6.25421	6.25621	6.41415	6.17788	6.2528	6.28364	5.50436	6.14292
	Gnat2	5.52134	5.48432	5.66957	5.50372	5.55238	5.62866	5.06926	5.55771
	Gnat2	6.25421	6.25621	6.41415	6.17788	6.2528	6.28364	5.50436	6.14292
	Gnat3	5.52134	5.48432	5.66957	5.50372	5.55238	5.62866	5.06926	5.55771
	Gnat3	6.25421	6.25621	6.41415	6.17788	6.2528	6.28364	5.50436	6.14292
	Gnb1	5.72062	5.68102	6.06145	5.74233	5.93002	6.0029	5.05116	5.78586
	Gnb1	6.0329	6.10677	6.38236	5.95878	6.19844	6.2757	5.64785	6.18101
	Gnb1	6.59845	6.50794	6.81206	6.57489	6.67381	6.7349	5.99054	6.56608
	Gnb2	5.72062	5.68102	6.06145	5.74233	5.93002	6.0029	5.05116	5.78586
	Gnb2	6.0329	6.10677	6.38236	5.95878	6.19844	6.2757	5.64785	6.18101
	Gnb2	6.59845	6.50794	6.81206	6.57489	6.67381	6.7349	5.99054	6.56608
	Gpsm1	5.04144	4.99067	5.22719	4.86596	5.11625	5.12769	4.80608	4.92082
	Grasp	0	3.93095	4.06588	4.20344	3.79813	4.3061	0	0
	Grasp	4.56788	4.80532	4.91471	4.77104	4.72773	4.8268	4.36182	4.77706
	Grasp	5.46018	5.65636	5.77019	5.41581	5.67496	5.70366	5.00561	5.60429
	Gria2	4.22298	3.7393	4.42085	0	4.12548	4.14364	0	3.74074
	Gria2	4.5663	4.77195	4.83025	4.72993	4.77776	4.71709	4.42935	4.78559
	Gria2	4.94088	4.99493	5.43877	5.13047	5.06867	5.34217	4.28764	5.17176
	Gria2	4.95055	4.95467	5.256	5.11913	5.00596	5.02617	4.48439	5.01482
	Gria2	4.98417	4.86268	5.43801	4.89544	5.09044	5.36715	4.45324	5.1366
	Gria2	4.98473	4.85942	5.35809	4.97281	5.05991	5.36069	4.24561	5.03651
	Gria2	5.07544	5.28509	5.76004	5.25614	5.47112	5.5945	4.55183	5.3827
	Gria2	5.07715	5.167	5.52115	5.22095	5.28432	5.3639	4.78441	5.29255
	Gria2	5.19778	5.126	5.58889	5.19366	5.3443	5.55727	4.66948	5.19293
	Gria2	5.21315	5.27747	5.70968	5.22953	5.26572	5.53467	4.8059	5.36001
	Gria2	5.25193	5.37807	5.60725	5.23995	5.47646	5.55365	4.964	5.50394
	Gria2	5.27704	5.30385	5.62207	5.19623	5.37523	5.51452	5.00273	5.29097
	Gria2	5.27782	5.42482	5.75211	5.37449	5.55151	5.57306	5.04587	5.44523
	Gria2	5.30619	5.31133	5.63657	5.35122	5.37811	5.53822	4.98598	5.34893
	Gria2	5.61597	5.68743	6.03882	5.73249	5.73512	5.98317	5.14246	5.63168
	Gria2	5.63144	5.67432	6.05835	5.65434	5.80742	5.92831	4.9277	5.59404
	Gria2	5.70014	5.77707	6.03771	5.79136	5.78916	5.9573	5.37142	5.83129
	Gria2	5.77461	5.81435	6.15954	5.80539	5.84987	6.07203	5.20922	5.81866
	Gria2	5.94243	5.9385	6.32648	5.95813	6.00022	6.15731	5.34844	5.92394
	Gria2	5.94638	5.90603	6.3453	5.97498	6.00578	6.2104	5.39224	5.95255
	Gria2	6.0916	6.01678	6.41612	6.11498	6.09181	6.35814	5.45494	5.99481
	Gria3	4.23674	3.89738	4.1939	4.11167	4.15881	4.30533	0	3.84897
	Gria3	4.41009	4.22251	4.69439	3.98344	3.77595	4.45562	0	4.21688
	Gria3	4.5005	4.712	5.07493	4.64837	4.88096	4.9171	4.33716	4.72288
	Gria3	4.66021	4.49111	4.89075	4.77162	4.77072	4.89085	4.24536	4.65255
	Gria3	4.73422	4.82226	5.20513	4.73943	4.89598	4.99013	4.45381	4.94357
	Gria3	4.88386	5.01482	5.26219	4.97035	4.95014	5.20542	4.51745	4.98969
	Gria3	5.59638	5.5932	5.84883	5.61461	5.63719	5.77173	5.02633	5.56947
	Gria3	5.66091	5.68763	6.03141	5.67263	5.70557	5.88666	5.1991	5.75024
	Gria3	5.78715	5.78738	6.1213	5.81316	5.83607	6.07943	5.32081	5.91667
	Gria3	5.86057	5.84111	6.15912	5.89204	5.92366	6.08814	5.35336	5.87714
	Gria3	5.8929	5.967	6.24819	5.99148	6.02543	6.16128	5.56232	5.96732
	Gria3	5.92833	6.09562	6.14067	5.87124	5.92719	6.14485	5.44006	6.10037
	Gria3	6.0916	6.01678	6.41612	6.11498	6.09181	6.35814	5.45494	5.99481
	Grin1	4.55943	4.54233	4.73676	4.57543	4.65617	4.65416	4.44226	4.73927
	Grin1	4.70177	4.80698	4.98281	4.68185	4.91234	5.02478	4.58232	4.90785
	Grin1	4.85225	4.82149	5.1452	4.85929	5.02024	5.01745	4.29789	4.82878
	Grin1	5.01691	5.05042	5.42174	5.11982	5.20293	5.28955	4.27485	5.09188
	Grin1	5.07365	5.13431	5.3283	5.06112	5.13577	5.22165	4.69574	5.17068
	Grin1	5.29999	5.34175	5.55207	5.43494	5.38489	5.54834	5.01704	5.37002
	Grin1	5.3827	5.35551	5.64627	5.44912	5.55432	5.5627	4.84695	5.41066
	Grin1	5.38441	5.53653	5.92852	5.51188	5.50943	5.71238	5.18273	5.58754
	Grin1	5.40692	5.42516	5.6801	5.419	5.48606	5.62533	4.93247	5.42433
	Grin1	5.49922	5.47717	5.72227	5.55398	5.47863	5.66703	5.04634	5.50768
	Grin1	5.50325	5.41692	5.51218	5.49647	5.45033	5.52284	4.8452	5.46722
	Grin1	5.51576	5.61452	5.82662	5.61679	5.6704	5.80321	5.30914	5.68032
	Grin1	5.51842	5.36335	5.83474	5.51281	5.50552	5.65959	4.90644	5.46198
	Grin1	5.55091	5.44968	5.82404	5.53253	5.63493	5.70024	4.97221	5.60011
	Grin1	5.55229	5.58643	5.84074	5.59389	5.63486	5.76933	5.28418	5.71951
	Grin1	5.68062	5.7542	5.96888	5.7813	5.77625	5.90868	5.37074	5.82921
	Grin1	5.78023	5.74326	5.98479	5.7997	5.75479	5.91674	5.39252	5.83706
	Grin1	5.80017	5.7444	6.16976	5.89911	5.83878	6.04626	5.41206	5.85137
	Grin1	6.07864	6.01962	6.28062	6.11697	6.1262	6.20946	5.54502	6.09022
	Grin1	6.18267	6.21635	6.44259	6.21859	6.27642	6.43428	5.70351	6.25566
	Grin1	6.18517	6.11965	6.49298	6.23001	6.25266	6.41832	5.64621	6.1936
	Grin2a	4.36235	4.27862	4.59161	4.43401	4.52853	4.60902	4.01225	4.48758
	Grin2a	4.39365	4.42862	4.64583	4.26564	4.39709	4.3717	3.99706	4.52476
	Grin2a	4.46647	4.53524	4.85736	4.56861	4.67266	4.83818	4.22868	4.57117
	Grin2a	4.71977	4.81025	4.96425	4.82368	4.83074	4.75105	4.37914	4.97883
	Grin2a	4.84564	5.08275	5.27628	5.13985	5.1478	5.23855	4.75708	5.31633
	Grin2a	4.8476	4.76007	5.03791	4.97606	4.87757	5.03539	4.34132	4.72269
	Grin2a	4.86609	4.93733	5.11221	5.01687	4.95675	5.1754	4.37005	5.11029
	Grin2a	4.90421	5.1109	4.90294	4.91964	4.91865	5.11661	4.67903	5.21838
	Grin2a	4.9952	5.14177	5.30775	5.09975	5.07291	5.15719	4.77066	5.13574
	Grin2a	5.01891	4.96701	5.28001	5.08963	5.07387	5.21998	4.73977	5.08697
	Grin2a	5.12779	5.17199	5.36566	5.19047	5.26153	5.32288	4.65444	5.16257
	Grin2a	5.33876	5.24359	5.55133	5.23933	5.31303	5.35218	4.71544	5.18313
	Grin2a	5.38785	5.48424	5.68233	5.36472	5.49443	5.60167	5.05473	5.48858
	Grin2a	5.48618	5.57895	5.78394	5.58448	5.61613	5.71025	4.9612	5.5468
	Grin2a	5.49365	5.64658	5.8335	5.58095	5.66922	5.76505	5.26515	5.70086
	Grin2a	5.54546	5.5885	5.78825	5.58327	5.65847	5.76449	5.11103	5.60604
	Grin2a	5.56858	5.71217	5.90486	5.73205	5.79958	5.83333	5.30049	5.82995
	Grin2a	5.77953	5.67917	5.93524	5.84928	5.70253	5.93335	5.09353	5.58095
	Grin2a	5.8034	5.76415	6.06513	5.87188	5.84618	5.97917	5.39945	5.78399
	Grin2a	5.97764	5.91827	6.22188	5.99699	6.01157	6.12545	5.56065	5.95829
	Grin2b	4.83971	4.86899	5.19363	4.83125	4.86113	5.06808	4.51976	5.19976
	Grin2b	4.89844	4.85695	5.06693	4.85983	4.89194	4.95205	3.97167	4.74751
	Grin2b	4.95201	5.05911	5.20094	4.97	4.97389	5.1447	4.53415	5.15673
	Grin2b	4.9792	5.07361	5.31307	4.98693	5.14576	5.16637	4.61434	5.13341
	Grin2b	5.03407	5.14374	5.43467	5.12477	5.17106	5.3409	4.72039	5.28659
	Grin2b	5.14799	5.1776	5.46632	5.20047	5.11268	5.29886	4.60578	5.15412
	Grin2b	5.19307	5.21638	5.44168	5.37389	5.27887	5.40465	4.94869	5.27793
	Grin2b	5.26449	5.32883	5.53125	5.31376	5.34082	5.42111	5.00053	5.40693
	Grin2b	5.2909	5.36071	5.53894	5.359	5.38452	5.47217	4.92395	5.40855
	Grin2b	5.32652	5.35068	5.58226	5.33357	5.382	5.4499	4.80873	5.39526
	Grin2b	5.42853	5.28312	5.64501	5.46687	5.40939	5.55986	4.84133	5.3641
	Grin2b	5.552	5.59844	5.744	5.55265	5.61604	5.66689	5.02289	5.54738
	Grin2b	5.57904	5.60492	5.89414	5.55391	5.63204	5.75708	5.30827	5.59471
	Grin2b	5.62541	5.66698	5.96751	5.69282	5.79236	5.81983	5.32916	5.76889
	Grin2b	5.73023	5.83742	5.93426	5.83045	5.793	5.90485	5.23682	5.79642
	Grin2b	5.80109	5.67552	5.98031	5.85463	5.78422	5.92484	5.31423	5.6941
	Grin2b	5.82696	5.80905	6.1878	5.90452	5.94404	6.09465	5.21131	5.91405
	Grin2b	6.1813	6.23689	6.49747	6.26167	6.28436	6.39971	5.91859	6.34023
	Grin2b	6.26293	6.31781	6.57395	6.37136	6.4127	6.47426	5.75305	6.29059
	Grin2b	6.35214	6.35214	6.61903	6.43289	6.41531	6.50809	5.81926	6.30777
	Gripap1	4.30643	4.3425	4.6316	4.13146	4.29717	4.04692	0	4.30235
	Gripap1	4.65681	4.75474	4.97377	4.61044	4.73331	4.89472	4.24729	4.86244
	Gripap1	4.71901	4.91552	5.11863	4.84079	4.96016	5.04903	4.27999	5.0935
	Gripap1	4.95928	5.10867	5.35073	4.74705	5.04372	5.11478	4.45874	4.8697
	Gripap1	4.98251	5.01047	5.36998	4.98671	5.14217	5.28722	4.65005	5.21511
	Gripap1	5.26692	5.40629	5.56952	5.36228	5.39515	5.45182	4.91567	5.51919
	Gripap1	5.47965	5.52286	5.79545	5.41103	5.41365	5.59093	4.95165	5.55564
	Gripap1	5.49384	5.58801	5.80582	5.23895	5.42169	5.51148	4.83598	5.45071
[truncated: 3,284 more rows]

## Sheet: Fig. 1d and 1e
	UBIQUITINATED PEPTIDES - LOG-TRANSFORMED										UBIQUITINATED PROTEINS - LOG-TRANSFORMED
	Gene Symbol/Peptide	MS1 ipsi	MS2 ipsi	MS3 ipsi	MS1 sham	MS2 sham	MS3 sham	MS1 contra	MS2 contra		Gene Symbol	MS1 ipsi	MS2 ipsi	MS3 ipsi	MS1 sham	MS2 sham	MS3 sham	MS1 contra	MS2 contra
	Abce1/GSELQNYFTKILEDDLK		6.43048	6.66174		0	0		0		Abce1	6.20814	6.43048	6.66174	0	0	0	0	0
	Abce1/INKLNSIKDVEQK	5.56518			0			0			Abcf2	6.58659	7.00136	7.64199	0	0	0	0	0
	Abce1/LKPDEGGEVPVLNVSYKPQKISPK	6.45672			0			0			Abhd6	6.11516	6.30842	6.9057	0	0	0	0	0
	Abcf2/LVDEEPQLTKR	6.10765			0			0			Ablim1	6.59187	6.30935	7.26484	6.14607	5.73098	0	6.2091	6.51501
	Abcf2/SKLVDEEPQLTK	6.18777			0			0			Abr	6.79965	7.25015	7.31244	0	0	0	0	0
	Abcf2/YGLTGKQQVSPIR	6.9424	7.20621	7.64199	0	0	0	0	0		Acta1	7.02989	7.86421	8.57209	7.2052	7.89414	8.3516	7.02066	7.90463
	Abcf2/YYTGNYDQYVKTR		6.6005			0			0		Acta2	7.09684	7.86421	8.57209	7.24756	7.89414	8.3516	7.08761	7.90463
	Abhd6/FKVPQQILQGLVDVR		6.26503	6.87437		0	0		0		Actb	7.0662	7.7067	8.43746	7.16176	7.73401	8.21777	7.04321	7.75234
	Abhd6/LKELEESAAIQK	5.77735	6.34786		0	0		0	0		Actbl2	0	7.04434	6.99603	5.94631	7.22727	7.42579	0	7.46324
	Abhd6/VPTQIIWGKQDQVLDVSGADILAK	6.30285		6.93492	0		0	0			Actc1	7.02989	7.86421	8.57209	7.2052	7.89414	8.3516	7.02066	7.90463
	Ablim1/AIYDIERPDLITYEPFYTSGYEDKQER	6.58744			6.4471			6.51013			Actg1	7.0662	7.7067	8.43746	7.16176	7.73401	8.21777	7.04321	7.75234
	Ablim1/CGEPCKGEVLR		6.30865			6.03201			6.65802		Actg2	7.09684	7.86421	8.57209	7.24756	7.89414	8.3516	7.08761	7.90463
	Ablim1/DGSPYCEKDYQGLFGVK		6.31006			0			6.30036		Actn1	5.2573	6.94608	7.70606	6.63759	7.10087	7.30309	6.66171	7.18714
	Ablim1/VDNEILDYKDLAAIPK	6.59625		7.26484	0		0	0			Actn2	0	7.12996	7.44863	0	7.19379	7.15291	6.24581	7.28978
	Abr/AFVDNYKVALETAEK			7.14289			0				Actn4	6.55287	6.71698	7.41487	6.70317	7.02654	7.22204	6.83749	7.04347
	Abr/CSQSNNQFQKISEELK	6.79355	7.55717	7.0291	0	0	0	0	0		Adgrb1	6.83539	6.94176	7.44956	6.32983	6.6788	6.78177	6.22011	6.40853
	Abr/ISEELKVK		6.62719			0			0		Adgrb3	6.74221	7.09823	7.50113	0	0	0	0	0
	Abr/LASQLGVYKAFVDNYK		6.92138			0			0		Agap2	6.88321	7.11211	7.45333	0	0	0	0	5.17679
	Abr/STLVLHDLLKHTPVDHPDYPLLQDALR	7.02625			0			0			Ak1	6.9234	6.92806	7.86849	0	0	0	0	0
	Abr/VALETAEKCSQSNNQFQK	6.31679	7.3522	7.5683	0	0	0	0	0		Ak5	6.75565	7.14126	7.74641	0	5.44879	0	5.17273	0
	Acta1/DLTDYLMKILTER	0	7.04434	6.99603	5.94631	7.22727	7.42579	0	7.46324		Aldh3b1	0	0	0	6.37676	6.9347	7.47227	6.53642	6.85955
	Acta1/DSYVGDEAQSKR	6.51746	7.28899	0	6.45665	7.29986	6.53637	6.4884	7.52593		Aldoa	6.62955	6.73177	7.13859	5.83201	5.90234	0	5.90751	0
	Acta1/EITALAPSTMKIK	7.75345	8.33596	8.81976	7.90435	8.34873	8.52106	0	7.82841		Aldoart2	6.62955	6.73177	7.13859	5.83201	5.90234	0	5.90751	0
	Acta1/HQGVMVGMGQKDSYVGDEAQSK			0			7.37484				Ank2	5.76971	6.13866	6.28881	6.47862	6.9496	7.50877	6.38279	7.24345
	Acta1/HQGVMVGMGQKDSYVGDEAQSKR	5.94069			6.19401			0			Ank3	6.58745	5.88996	7.27702	7.03388	6.5563	6.53511	7.00575	6.8881
	Acta1/MQKEITALAPSTMK	5.82694			5.83525			0			Anks1b	7.30934	7.54492	8.10309	6.07488	6.68779	6.86767	6.1531	6.61041
	Acta1/YPIEHGIITNWDDMEKIWHHTFYNELR	0			6.79088			0			Anp32e	6.47784	6.96399	6.98997	0	0	0	0	0
	Acta2/DLTDYLMKILTER	0	7.04434	6.99603	5.94631	7.22727	7.42579	0	7.46324		Apba2	6.43527	6.84065	6.81617	0	0	0	0	0
	Acta2/DSYVGDEAQSKR	6.51746	7.28899	0	6.45665	7.29986	6.53637	6.4884	7.52593		Apbb1	6.16083	6.93114	6.79355	0	0	0	0	0
	Acta2/EITALAPSTMKIK	7.75345	8.33596	8.81976	7.90435	8.34873	8.52106	0	7.82841		Arc	7.22639	7.78547	7.15675	6.39532	6.57782	6.84963	5.91017	7.32914
	Acta2/HQGVMVGMGQKDSYVGDEAQSK			0			7.37484				Arfgap1	7.26119	7.28931	7.97519	0	0	0	0	0
	Acta2/HQGVMVGMGQKDSYVGDEAQSKR	5.94069			6.19401			0			Arhgef2	7.25322	6.96876	7.02584	0	0	0	0	0
	Acta2/MQKEITALAPSTMK	5.82694			5.83525			0			Arl8b	6.48339	6.70623	7.3134	6.12924	6.72766	6.32652	6.37361	6.58982
	Actb/DLTDYLMKILTER	0	7.04434	6.99603	5.94631	7.22727	7.42579	0	7.46324		Armc6	6.77159	7.22733	7.54477	0	0	0	0	0
	Actb/DSYVGDEAQSKR	6.51746	7.28899	0	6.45665	7.29986	6.53637	6.4884	7.52593		Arpc1a	0	6.90482	0	0	6.84944	6.18121	6.09335	7.24678
	Actb/EITALAPSTMKIK	7.75345	8.33596	8.81976	7.90435	8.34873	8.52106	0	7.82841		Atp1a1	6.59755	7.33408	6.18462	6.66242	7.47929	0	6.55027	6.50516
	Actb/HQGVMVGMGQKDSYVGDEAQSK			0			7.37484				Atp1a2	6.83672	7.19223	6.48565	6.76706	7.27398	0	6.5691	6.89852
	Actb/HQGVMVGMGQKDSYVGDEAQSKR	5.94069			6.19401			0			Atp1a3	6.30095	7.00134	6.74561	6.53655	7.20261	6.68854	6.34855	6.98772
	Actb/KDLYANTVLSGGTTMYPGIADR	6.58395	6.86401	6.66988	6.23882	6.18602	0	6.10103	6.54856		Atp2b1	5.85732	6.19897	7.12732	6.18606	6.6676	7.15491	6.21244	6.70147
	Actb/MQKEITALAPSTMK	5.82694			5.83525			0			Atp2b2	5.64939	6.184	7.12732	6.25215	6.68491	7.15491	6.25138	6.7853
	Actb/VAPEEHPVLLTEAPLNPKANR	7.15682	6.73846	7.65689	6.91765	7.00869	7.50883	7.13659	7.16307		Atp2b3	5.98226	6.5	7.12732	6.15845	6.8333	7.15491	6.15947	6.79332
	Actbl2/DLTDYLMKILTER	0	7.04434	6.99603	5.94631	7.22727	7.42579	0	7.46324		Atp2b4	5.77189	0	7.21775	5.83236	6.50261	0	5.50138	6.72376
	Actc1/DLTDYLMKILTER	0	7.04434	6.99603	5.94631	7.22727	7.42579	0	7.46324		Atxn10	0	0	7.62281	6.80225	6.01469	7.45222	6.45378	7.31404
	Actc1/DSYVGDEAQSKR	6.51746	7.28899	0	6.45665	7.29986	6.53637	6.4884	7.52593		Baiap2	6.18574	6.82845	7.63384	5.17378	6.46214	6.53829	5.88251	6.53288
	Actc1/EITALAPSTMKIK	7.75345	8.33596	8.81976	7.90435	8.34873	8.52106	0	7.82841		Basp1	0	6.15997	6.5243	6.30105	6.23319	6.98121	6.54997	6.63355
	Actc1/HQGVMVGMGQKDSYVGDEAQSK			0			7.37484				Bcor	7.2577	7.71084	8.18546	7.14727	7.95131	8.33634	7.10428	8.28246
	Actc1/HQGVMVGMGQKDSYVGDEAQSKR	5.94069			6.19401			0			Bcorl1	7.2577	7.71084	8.18546	7.14727	7.95131	8.33634	7.10428	8.28246
	Actc1/MQKEITALAPSTMK	5.82694			5.83525			0			Bcr	6.29091	6.9609	7.42334	0	0	0	0	0
	Actc1/YPIEHGIITNWDDMEKIWHHTFYNELR	0			6.79088			0			Begain	6.48529	6.84953	7.23405	5.13214	4.58385	5.62401	4.8281	5.24615
	Actg1/DLTDYLMKILTER	0	7.04434	6.99603	5.94631	7.22727	7.42579	0	7.46324		Birc6	6.14659	6.44655	6.38491	6.87548	7.40703	5.85443	6.67995	7.25537
	Actg1/DSYVGDEAQSKR	6.51746	7.28899	0	6.45665	7.29986	6.53637	6.4884	7.52593		Brsk1	7.40033	7.29817	8.15948	0	0	0	0	0
	Actg1/EITALAPSTMKIK	7.75345	8.33596	8.81976	7.90435	8.34873	8.52106	0	7.82841		Bsn	6.98139	7.73553	7.86493	5.46684	5.89978	0	0	6.63471
	Actg1/HQGVMVGMGQKDSYVGDEAQSK			0			7.37484				Cacna1b	6.53811	6.62577	7.10965	6.88862	7.07602	7.08095	6.76241	7.22953
	Actg1/HQGVMVGMGQKDSYVGDEAQSKR	5.94069			6.19401			0			Camk1d	7.19107	7.40293	7.78526	0	0	0	0	0
	Actg1/KDLYANTVLSGGTTMYPGIADR	6.58395	6.86401	6.66988	6.23882	6.18602	0	6.10103	6.54856		Camk2a	8.84789	9.04243	9.60324	6.61004	6.91704	7.17885	6.52852	7.17994
	Actg1/MQKEITALAPSTMK	5.82694			5.83525			0			Camk2b	8.33248	8.69081	9.1621	5.92145	6.13189	6.81342	5.68672	6.92506
	Actg1/VAPEEHPVLLTEAPLNPKANR	7.15682	6.73846	7.65689	6.91765	7.00869	7.50883	7.13659	7.16307		Camk2d	8.59763	8.92338	9.59931	6.21354	6.55622	7.02239	6.18957	7.02029
	Actg2/DLTDYLMKILTER	0	7.04434	6.99603	5.94631	7.22727	7.42579	0	7.46324		Camk2g	8.60837	8.81628	9.42629	6.04484	6.20899	6.97988	5.96547	7.04701
	Actg2/DSYVGDEAQSKR	6.51746	7.28899	0	6.45665	7.29986	6.53637	6.4884	7.52593		Camk4	7.12207	7.50512	7.80654	0	0	0	0	0
	Actg2/EITALAPSTMKIK	7.75345	8.33596	8.81976	7.90435	8.34873	8.52106	0	7.82841		Camkk1	6.66716	6.97215	6.81155	0	0	0	0	0
	Actg2/HQGVMVGMGQKDSYVGDEAQSK			0			7.37484				Camkv	7.14733	7.53144	8.12366	0	5.41425	0	0	5.56415
	Actg2/HQGVMVGMGQKDSYVGDEAQSKR	5.94069			6.19401			0			Capza1	7.17484	7.58111	7.39426	7.35465	7.70383	7.5034	7.34563	7.9026
	Actg2/MQKEITALAPSTMK	5.82694			5.83525			0			Capza2	7.17484	7.58111	7.39426	7.35465	7.70383	7.5034	7.34563	7.9026
	Actn1/CQKICDQWDNLGALTQK		0			0			6.554		Caskin1	6.83618	7.19693	7.42125	0	0	0	5.23794	0
	Actn1/HRPELIDYGKLR	5.2573			6.63759			6.66171			Cbr1	7.21964	7.40037	7.8691	0	0	0	0	0
	Actn1/VQEKCQLEINFNTLQTK		7.24711	7.70606		7.4019	7.30309		7.43444		Cdk16	6.68902	7.27996	7.68088	4.56657	0	0	0	5.18307
	Actn2/QSILAIQNEVEKVIQSYSIR	0	6.96903	6.72974	0	6.77949	6.92145	6.24581	7.07133		Cdk17	6.71932	7.45148	7.68088	0	0	0	0	5.48409
	Actn2/VQEKCQLEINFNTLQTK		7.24711	7.70606		7.4019	7.30309		7.43444		Cdk18	6.65882	7.34244	7.60794	0	0	5.7358	0	5.75128
	Actn4/DDPVTNLNNAFEVAEKYLDIPK		6.55491			6.76501			6.81821		Cdk5	6.70484	7.3297	7.61899	5.86234	5.85378	6.39859	0	5.95757
	Actn4/IAESNHIKLSGSNPYTTVTPQIINSK	6.70064	5.9245	7.05721	6.96912	7.00484	7.18585	7.13021	6.80219		Cep170b	6.25127	6.55386	6.81441	0	0	0	0	0
	Actn4/KDDPVTNLNNAFEVAEKYLDIPK	6.75555	6.59823	7.19728	6.36035	7.05941	7.16394	6.59623	7.18041		Cfl1	6.6035	6.91722	6.51797	0	6.05496	6.82626	5.7866	6.49387
	Actn4/VHKPPKVQEK		0			5.71768			0		Chic1	7.01662	7.58564	7.9099	7.20577	7.32891	7.60846	7.26855	7.63017
	Actn4/VQEKCQLEINFNTLQTK		7.24711	7.70606		7.4019	7.30309		7.43444		Chic2	0	6.60342	6.3662	6.69706	7.11853	7.27593	6.56364	7.39752
	Adgrb1/AQEKALDTSYVILPTATATLRPKPK	6.45858			0			0			Ckb	7.89007	7.94281	8.58214	0	0	6.25933	0	5.50192
	Adgrb1/DKAPKSSFIGDGDIFK	7.35218	7.33512	7.10415	6.92133	6.98854	6.75878	6.83886	6.88566		Cldn11	7.00869	7.65808	8.48718	7.57594	7.69607	8.56581	7.80509	7.72933
	Adgrb1/LAKGPPPTFNSLPANVSK	6.50932			0			0			Cltc	6.05508	6.91486	6.21869	6.52666	7.09319	6.85852	6.01288	7.19439
	Adgrb1/SSFIGDGDIFKK	6.20423	6.66298		0	0		0	0		Clvs2	6.70052	7.02311	7.53571	0	0	0	0	0
	Adgrb1/YPGGPLPDFPNHSLTLKK	6.60426	0	7.6395	6.36968	6.66086	6.80359	6.1461	0		Cmip	6.51407	6.30023	6.67264	6.65031	6.99474	6.5519	6.55743	7.61264
	Adgrb3/ISLNDDEEEKGTNPEGLSYSTLPGNVISK	6.87334	7.09823		0	0		0	0		Cnksr2	6.74969	7.33609	8.07176	5.33826	5.46315	0	5.27347	6.02862
	Adgrb3/TAVKNFMASELDDNVGLSR	6.55345		7.50113	0		0	0			Cnp	7.00434	7.58866	7.86233	7.13597	7.76918	7.92035	7.17947	7.81768
	Agap2/AKYEQLLFLAPLGTTEEPLGR	6.97413	7.19673	7.47145	0	0	0	0	0		Cnrip1	6.40524	7.06659	7.37532	0	0	0	0	0
	Agap2/FISGIFTKSTGGPPGPGPLPGPQGLSSSSGSR	6.76667		7.13754	0		0	0			Coil	7.09806	6.89545	7.15725	0	0	0	6.1917	0
	Agap2/KLSTPSKTEGSAVQAEAK		5.96565			0			0		Coro2b	5.96972	0	0	5.65245	0	6.5106	5.74217	5.89136
	Agap2/LSLWAAPPGPPLSGGLSPDSKPGGAPSSSR		7.31203			0			0		Cpne6	6.47644	6.78721	7.00565	0	4.89306	0	0	0
	Agap2/LSTPSKTEGSAVQAEAK		7.07515	7.80256		0	0		5.95494		Csde1	6.36136	7.10738	7.54538	0	0	0	0	0
	Agap2/LSTPSKTEGSAVQAEAKR			7.02596			0				Ctnnd2	6.62539	7.81865	7.97147	6.79459	7.76629	6.70969	6.74013	7.94264
	Agap2/LSWPESEGKPR	6.32611	6.83989		0	0		0	0		Cul9	6.9348	6.97278	7.2315	0	0	0	0	0
	Agap2/SGNSLNKEWK			6.76573			0				Cyp46a1	6.87889	7.12143	6.95233	0	0	0	0	0
	Agap2/TSPKAVVNSQEWTLSR	7.12005	7.33644	7.67348	0	0	0	0	0		D1Pas1	6.79033	7.08336	7.19029	0	4.67505	0	6.67856	5.4326
	Ak1/EVKQGEEFEQK		6.51374			0			0		Ddx3x	6.70889	7.0503	7.19029	0	4.60811	0	6.58165	5.36565
	Ak1/IIFVVGGPGSGKGTQCEK	6.66388	7.13618	7.90743	0	0	0	0	0		Ddx3y	6.68805	7.03736	7.22096	0	4.67505	5.4868	6.79553	5.62042
	Ak1/IVQKYGYTHLSTGDLLR	7.11434			0			0			Ddx5	6.26496	6.71853	6.99148	0	0	0	0	0
	Ak1/RLETYYNATEPVISFYDKR	6.87652			0			0			Dgkb	7.24249	7.26171	7.65139	0	0	0	0	4.77277
	Ak5/AEQQGRPDDNLKATQR	5.7849			0			0			Dgkh	6.80945	6.48576	6.77902	0	0	0	0	0
	Ak5/EAMVASLGNTKGFLIDGYPR		7.1905			6.40303			0		Dlg1	7.36146	7.94157	8.68292	6.56494	7.13527	7.07002	6.30777	7.22971
	Ak5/IILVIGGPGSGKGTQSLK	7.22008	7.08906	7.27335	0	0	0	0	0		Dlg2	7.34518	7.64203	8.24101	6.55152	6.89401	6.97825	6.47769	7.02709
	Ak5/IITNGELAPQETTITEIKQK		7.45033	8.05388		0	0		0		Dlg3	6.24067	6.56969	6.67941	0	0	0	0	5.49835
	Ak5/LAEKYGFTHLSTGELLR		7.32954	7.37803		0	0		0		Dlg4	7.85532	7.88363	8.64391	6.91666	7.3402	7.80771	6.95622	7.5231
	Ak5/LAEKYGFTHLSTGELLRQELTSESER	6.78798			0			0			Dlgap1	7.34974	7.29574	7.65817	0	5.43515	6.10007	5.51582	6.12494
	Ak5/LVNFKQNAAPLVK	6.79262		8.01678	0		0	0			Dlgap2	7.13904	7.14772	7.50387	5.33969	6.03816	5.87342	5.49976	6.08924
	Ak5/MNTNDAKEYLAR	6.04321	6.71417	7.04324	0	0	0	0	0		Dlgap3	7.30628	7.50039	7.73376	5.91937	4.80266	6.23627	6.03257	6.23164
	Ak5/RAEQQGRPDDNLKATQR		7.37793	7.63985		0	0		0		Dlgap4	7.33614	7.58777	8.21176	5.7548	5.86269	6.70226	5.67243	6.05334
	Ak5/VKWDTFVSQEKK	6.84203			0			6.01783			Dmwd	6.40948	6.89163	6.88861	0	0	0	0	0
	Ak5/WDTFVSQEKK		6.98191			0			0		Dnajc7	6.20512	6.49003	6.89022	0	0	0	0	0
	Aldh3b1/ATEKILAEVLPR	0	0	0	6.37676	6.9347	7.47227	6.53642	6.85955		Dusp3	7.07838	7.77296	7.44088	0	0	0	0	6.04499
	Aldoa/GILAADESTGSIAKR	6.62955	6.73177		5.83201	5.90234		5.90751	0		Dynll1	6.54371	6.76768	6.7974	0	6.16881	5.74497	5.86262	6.36407
	Aldoa/IVAPGKGILAADESTGSIAK			7.13859			0				Eef1a1	6.89902	6.82955	7.96422	4.59116	0	6.28086	0	5.29558
	Aldoart2/GILAADESTGSIAKR	6.62955	6.73177		5.83201	5.90234		5.90751	0		Eef1a2	6.78258	6.47132	8.24822	4.89218	0	6.75798	0	0
	Aldoart2/IVAPGKGILAADESTGSIAK			7.13859			0				Eef2	5.54041	6.73781	7.22484	5.29662	6.57859	0	0	6.48356
	Ank2/AGNLDKVVEYLK	5.68429			6.94168			6.88389			Efhd2	6.50691	6.70437	6.98712	6.54424	6.69711	7.14458	6.93162	7.19068
	Ank2/IENPNSLQDQSHALLKY	0			6.06767			6.13716			Eif4a1	7.41762	7.42052	7.83001	0	0	5.70655	5.94472	5.85848
	Ank2/IENPNSLQDQSHALLKYWLER		0			0			7.13107		Eif4a2	7.1421	7.5817	8.03463	0	0	6.00758	5.64369	6.15951
	Ank2/IKQDSNLIGPEGGVLSSTVVSQVQAVFPEGALTKR	0			6.61216			0			Eif4a3	7.41762	7.5817	8.03463	0	0	6.00758	5.94472	6.15951
	Ank2/ILGNKATFSPIVTLEPR	0	0	6.58984	0	6.8393	6.63464	6.2858	7.01578		Eif4a3l1	7.41762	7.5817	8.03463	0	0	6.00758	5.94472	6.15951
	Ank2/KDDTKSAALLLQNDHNADVQSK	0			6.33788			6.31099			Elavl4	0	0	0	6.6159	6.45212	0	0	6.75082
	Ank2/KGFTPLHVAAKYGSLDVAK	6.5606			6.59378			6.35234			Elfn2	6.85276	7.09559	7.48223	0	5.49915	6.54715	0	5.9998
	Ank2/NGYTPLHIAAKK	0			5.98453			6.21648			Elmo2	6.27696	6.52661	6.96588	0	0	0	0	0
	Ank2/VLVKEGANINAQSQNGFTPLYMAAQENHIDVVK		6.51303	0		7.47677	7.77977		7.5225		Epb41l1	7.1416	7.5054	7.84671	0	0	0	0	0
	Ank2/VVEYLKGGIDINTCNQNGLNALHLAAK		6.35515			6.883			7.48269		Eps15l1	6.0943	6.3033	6.88837	5.82467	6.24087	0	0	0
	Ank2/YGSLDVAKLLLQR		6.13245			0			0		Etl4	6.79825	7.1108	7.68036	0	0	0	0	0
	Ank3/ALDYIKNGVDVNICNQNGLNALHLASK		0			6.59572			7.18994		Faim2	5.71527	6.09541	7.40567	6.56854	6.59857	7.69431	6.3134	6.60592
	Ank3/DGKNATTDALTSVLTK		6.27142			5.82426			5.69542		Fam81a	7.62169	7.57375	8.19922	6.71938	6.86886	7.4837	6.85116	7.26478
	Ank3/HKLANPPPMVEGEGLASR	5.88165	0	0	6.20284	6.83395	6.83614	6.13644	6.71346		Farp1	6.61836	7.07423	7.36906	5.89321	5.9257	5.43302	0	6.14705
	Ank3/IYKDVSENGLGR		6.30378			0			0		Fasn	0	6.64526	7.11787	6.70533	7.00029	6.89	6.34635	7.18021
	Ank3/KDDTKAAALLLQNDTNADVESK	6.25912			5.92933			0			Fkbp8	6.2236	7.00952	6.90821	0	0	0	0	0
	Ank3/LGKADIVQQLLQQGASPNAATTSGYTPLHLAAR	7.09262		7.57805	0		0	0			Gabra1	7.00171	6.58426	7.61252	6.60826	6.49049	6.67665	6.45873	6.18281
	Ank3/NGYTPLHIAAKK	0			5.98453			6.21648			Gapdh	7.1721	7.55672	7.96278	6.43354	6.82114	7.09747	6.26361	6.85943
	Ank3/SGLTPLHVAAHYDNQKVALLLLDQGASPHAAAK	6.64184	0		7.70455	6.81744		7.67807	7.24281		Gfap	0	6.90087	7.53236	6.2205	7.08374	7.37431	0	7.30093
	Anks1b/FIDAANKNIIAEHEIR	7.11598			0			5.5849			Gja1	7.3166	7.38316	7.49796	6.29546	7.15209	6.99299	6.19978	7.12484
	Anks1b/GINTKYETTIF	6.98918	7.42091	7.89199	0	0	0	0	6.33037		Gm15294	7.51112	7.9764	8.2086	6.66659	7.07954	7.15658	0	7.23241
	Anks1b/KGGILGGGSGPLPLSNLLSIWR		7.03671			0			0		Gm17087	6.51746	7.28899	0	6.45665	7.29986	6.53637	6.4884	7.52593
	Anks1b/LHDDPPQKPPR	6.76176	6.86234	7.67336	5.22966	5.86251	0	0	6.38648		Gm3839	7.31591	7.61718	8.10469	6.56414	6.87819	7.22349	6.40974	6.91626
	Anks1b/NSKLETPLDLAALYGR		6.95691			0			0		Gm49325	6.84505	7.16014	7.32871	0	5.4798	0	5.21847	0
	Anks1b/SVIDPSEQKTLANLPWIVEPGQEAK	7.11608	7.28115	7.56373	0	0	0	0	0		Gm5580	7.41762	7.5817	8.03463	0	0	6.00758	5.94472	6.15951
	Anks1b/SVQIDPSEQKTLANLPWIVEPGQEAK	7.72329	7.77838	8.30096	6.62962	6.97436	6.85847	6.76279	0		Gm8797	9.83007	9.84939	10.3847	9.29596	9.37928	9.79719	9.10589	9.4671
	Anks1b/TGNVALVEKLLSGR	6.25032			0			0			Gnai1	7.50205	7.32773	7.70594	0	6.30195	6.69777	6.28052	6.79909
	Anks1b/TLANLPWIVEPGQEAKR	7.76845	7.77613	8.3724	6.70532	7.38863	7.51996	6.71645	7.39227		Gnai2	7.50205	7.42725	7.83088	0	5.77777	6.82271	6.28052	6.45242
	Anks1b/YYPVDGYSLLKR	6.90851	7.94505	8.21304	0	6.63931	6.59235	0	6.52772		Gnai3	7.50205	7.57448	7.83088	0	5.95386	6.82271	6.28052	6.62851
	Anp32e/CPNLTYLNLSGNKIK		6.99764			0			0		Gnal	7.65056	7.57448	7.86423	0	5.95386	6.98363	6.45661	6.62851
	Anp32e/IKDLSTVEALQNLK	6.62511	6.9275	7.04246	0	0	0	0	0		Gnao1	7.49246	7.72616	8.07121	6.54271	6.87468	7.15875	6.73431	7.10982
	Anp32e/IKDLSTVEALQNLKNLK	6.63273		6.93025	0		0	0			Gnas	7.65056	7.57448	7.86423	0	5.95386	6.98363	6.45661	6.62851
	Anp32e/LPSLNKLR	5.70267			0			0			Gnat1	7.65056	7.57448	7.86423	0	5.95386	6.98363	6.45661	6.62851
	Apba2/SDLNGPTDNNNIPETKK	6.43527	7.02837	6.81617	0	0	0	0	0		Gnat2	7.65056	7.57448	7.86423	0	5.95386	6.98363	6.45661	6.62851
	Apbb1/CLVNGLSLDHSKLVDVPFQVEFPAPK	6.16083	7.07276	6.79355	0	0	0	0	0		Gnat3	7.65056	7.57448	7.86423	0	5.95386	6.98363	6.45661	6.62851
	Apbb1/FQVYYLGNVPVAKPVGVDVINGALESVLSSSSR		6.71963			0			0		Gnb1	6.57789	7.16278	7.36819	6.40945	7.0857	7.23903	6.60324	7.70629
	Arc/ELELPQKQGEPLDQFLWR	7.7251	8.0766	7.18141	6.80377	6.46443	7.15066	0	7.59004		Gnb2	6.95241	7.68789	7.41367	7.0412	7.67186	7.40679	6.97566	8.15381
	Arc/GGPAAKPNVILQIGK	6.81471	6.4391		6.24827	6.66765		6.2605	6.5759		Gpsm1	6.46797	6.52966	7.04591	4.81225	0	0	0	0
	Arc/HPLPKTLEQLIQR	6.83053		7.13059	5.86516		0	5.95673			Grasp	6.67414	6.29822	6.69362	0	0	0	0	0
	Arc/KEFLQYSEGTLSR	5.98704			6.02975			5.72069			Gria2	6.82589	6.8719	7.58253	0	0	0	5.95538	0
	Arfgap1/ASGQPQSAAASGDKAFEDWLNDDLGSYQGAQENR	7.05104	7.30432		0	0		0	0		Gria3	7.09762	7.47451	7.78031	5.93712	6.7074	6.69494	6.13515	6.8422
	Arfgap1/DKVATLAEGK		7.05254			0			0		Grin1	7.0837	7.37041	8.41972	6.25799	6.74451	0	6.43232	6.75364
	Arfgap1/DKVATLAEGKEWSLESSPAQNWTPPQPK	7.52993			0			0			Grin2a	7.04779	7.20481	7.75419	6.24925	6.36214	6.41159	5.98972	6.75192
	Arfgap1/EDDFLNNAMSSLYSGWSSFTTGASKFASAAK		6.8262			0			0		Grin2b	7.32007	7.23597	7.56722	6.19546	6.49175	7.01177	6.42551	6.57713
	Arfgap1/EWSLESSPAQNWTPPQPKTLQFTAHR		7.23558			0			0		Gripap1	6.20209	7.01482	7.36758	0	0	0	0	0
	Arfgap1/FGSQASQKFWGYK	7.23325	7.28596		0	0		0	0		Gsto1	6.91233	7.12636	7.72103	0	0	0	5.43826	0
	Arfgap1/FREFLETQDDYEPSWSLQDKYSSR	7.63269	7.74136	8.23269	0	0	0	0	0		H1f2	5.78479	6.42559	6.41788	5.9565	6.32599	6.73227	0	6.33312
	Arfgap1/FWGYKQQSEPASELGHSLNENVLKPAQEK	7.02894			0			0			H1f3	5.24791	6.5623	0	5.99266	6.50209	7.0333	0	6.50922
	Arfgap1/KAAPSTADEGWDNQNW	6.20398			0			0			H1f4	5.90293	6.38645	0	6.01525	6.47896	6.81	5.23261	6.37608
	Arfgap1/VATLAEGKEWSLESSPAQNWTPPQPK	7.5972	6.66611	7.25563	0	0	0	0	0		H1f6	5.424	6.5623	0	6.0506	6.50209	7.0333	0	6.50922
	Arfgap1/VATLAEGKEWSLESSPAQNWTPPQPKTLQFTAHR	6.71324			0			0			H2bc1	7.43117	7.42602	7.92116	7.47816	7.98726	8.1175	7.79061	7.98183
	Arfgap1/YVGFGNTVPPQKR	6.31214	7.32871		0	0		0	0		H2bc12	7.43117	7.19335	7.92116	7.47816	7.83295	8.1175	7.79061	7.77723
	Arhgef2/AAVASVTPEKQATELALLQR		6.99321	7.02584		0	0		0		H2bc14	7.43117	7.42602	7.92116	7.47816	7.98726	8.1175	7.79061	7.98183
	Arhgef2/KTYSEFCSR		6.94286			0			0		H2bc3	7.43117	7.42602	7.92116	7.47816	7.98726	8.1175	7.79061	7.98183
	Arhgef2/RGLSSLSLAKSVSTTNIAGHFNDESPLGLR	7.25322			0			0			H2bc9	7.43117	7.42602	7.92116	7.47816	7.98726	8.1175	7.79061	7.98183
	Arl8b/DLPNALDEKQLIEK	6.48339	6.70623	7.3134	6.12924	6.72766	6.32652	6.37361	6.58982		H2bu1-ps	7.43117	7.42602	7.92116	7.47816	7.98726	8.1175	7.79061	7.98183
	Armc6/AIAGNDDVKDAIVR	6.71921	7.27087	7.68222	0	0	0	0	0		H2bu2	7.43117	7.42602	7.92116	7.47816	7.98726	8.1175	7.79061	7.98183
	Armc6/SQVFSKPILDLGAEELILQAR	6.81833	7.17895	7.34252	0	0	0	0	0		Hdac11	5.93808	6.20226	0	6.65579	6.80048	7.14082	6.63921	6.76896
	Arpc1a/DGIWKPTLVILR		7.36199			7.30782			7.64987		Hdlbp	6.61849	6.52228	6.91094	0	0	0	0	0
	Arpc1a/EVDEKPASTPWGSK		5.89997			5.45231			6.75929		Hecw1	6.92863	7.2006	7.76396	0	0	0	0	5.2799
	Arpc1a/LDVPKQSIQR		5.45856	0		5.78733	6.18121		6.40722		Hist1h2bc; Hist1h2bg; Hist1h2be	7.43117	7.42602	7.92116	7.47816	7.98726	8.1175	7.79061	7.98183
	Arpc1a/VFSAYIKEVDEKPASTPWGSK	0			0			6.09335			Hist1h2bl; Hist1h2bn; Hist1h2bf; Hist1h2bj	7.43117	7.42602	7.92116	7.47816	7.98726	8.1175	7.79061	7.98183
	Atp1a1/AAVPDAVGKCR	6.90634	7.63511		6.95658	7.76765		6.91041	6.80619		Hist1h2bp	7.43117	7.42602	7.92116	7.47816	7.98726	8.1175	7.79061	7.98183
	Atp1a1/AIAKGVGIISEGNETVEDIAAR	6.4036			6.44908			6.11641			Hist1h2bq	7.43117	7.18914	7.92116	7.47816	7.81621	8.1175	7.79061	7.75066
	Atp1a1/QGAIVAVTGDGVNDSPALKK	6.10823	0	6.48565	6.28517	6.23915	0	6.08192	0		Hist2h2bb	7.43117	7.42602	7.92116	7.47816	7.98726	8.1175	7.79061	7.98183
	Atp1a2/AAVPDAVGKCR	6.90634	7.63511		6.95658	7.76765		6.91041	6.80619		Hk1	6.37951	7.09649	6.51803	5.93391	7.61901	8.01242	6.49189	7.55317
	Atp1a2/AIAKGVGIISEGNETVEDIAAR	6.4036			6.44908			6.11641			Hnrnpa0	6.6586	7.2535	7.71174	0	0	0	0	0
	Atp1a2/GFKFDTDELNFPTEK	7.28387	7.28124		7.05273	7.07904		6.64087	7.04556		Hnrnpa1	6.4697	6.99232	7.26847	0	0	0	0	0
	Atp1a2/QGAIVAVTGDGVNDSPALKK	6.10823	0	6.48565	6.28517	6.23915	0	6.08192	0		Hnrnpc	6.38821	7.45871	7.84847	0	0	0	0	0
	Atp1a2/VLGFCQLNLPSGKFPR		0			6.45829			7.15103		Hnrnpf	6.43302	7.03186	7.41025	0	0	0	0	0
	Atp1a2/YQVDLSKGLTNQR	6.50922			6.61945			6.54574			Hnrnph1	7.10204	6.73724	7.6494	0	0	0	0	0
	Atp1a3/AAVPDAVGKCR	6.90634	7.63511		6.95658	7.76765		6.91041	6.80619		Hnrnph2	7.0129	7.25288	7.71202	0	0	0	0	0
	Atp1a3/AIAKGVGIISEGNETVEDIAAR	6.4036			6.44908			6.11641			Hnrnpm	7.04123	7.12267	7.28272	0	0	0	0	0
	Atp1a3/CIELSSGSVKLMR		6.7778	6.58001		6.94395	7.13284		7.04548		Hnrnpu	6.77749	7.35936	7.91435	5.74044	5.82721	5.44782	5.53377	5.89499
	Atp1a3/DLDDLKKEVAMTEHK	0			6.23289			0			Hnrnpul2	6.67066	7.39329	7.64829	0	0	7.16155	0	0
	Atp1a3/GGQDNIPVLKR	5.08547	6.99438	7.18769	6.42919	7.20623	6.77433	6.43723	7.12359		Hpca	6.547	7.38437	7.86191	0	4.95697	0	0	5.66784
	Atp1a3/KYNTDCVQGLTHSK		6.06303			6.43486			6.55044		Hpcal1	6.547	7.49417	7.86191	0	5.13306	0	0	5.84393
	Atp1a3/KYNTDCVQGLTHSKAQEILAR	0			6.38995			0			Hpcal4	6.55382	7.07653	7.83474	0	0	0	0	0
	Atp1a3/QGAIVAVTGDGVNDSPALKK	6.10823	0	6.48565	6.28517	6.23915	0	6.08192	0		Hspa12a	6.72849	6.95354	7.54824	0	0	0	0	4.54566
	Atp1a3/YNTDCVQGLTHSKAQEILAR		0			6.89086			7.37985		Hspa4l	6.46273	6.7717	7.40242	0	0	5.27418	0	0
	Atp2b1/AIATKCGILHPGEDFLCLEGK		0			0			6.66189		Hspa8	6.6102	6.27819	7.20302	6.47471	6.83625	6.92373	6.50044	6.63879
	Atp2b1/GEIEQERIDKIWPK	0			6.25971			6.341			Iqgap2	5.82355	6.57641	6.89424	0	0	0	0	0
	Atp2b1/IEQEQKFTVIR	6.38236	6.52848		6.25537	6.67523		6.17275	5.66469		Iqsec1	6.82398	7.59636	7.61596	0	5.95429	0	0	6.09256
	Atp2b1/IQESYGDVYGICTKLK		0			6.87346			6.75642		Iqsec2	7.14003	7.46276	8.02937	5.6137	5.55802	6.07143	5.62242	6.32992
	Atp2b1/IRNEKGEIEQER	0	6.78606	7.01296	6.30313	7.03878	7.45594	6.34402	7.07562		Itch	6.37085	7.13701	7.40086	6.76715	7.14358	7.39785	6.62324	7.59365
	Atp2b1/KIQESYGDVYGICTK		0			0			6.09184		Itm2b	6.53773	7.14673	7.65072	6.85902	7.20309	7.50196	6.40497	7.3388
	Atp2b1/QVVAVTGDGTNDGPALKK	5.67026	0	7.21775	5.70822	6.67844	0	5.8024	6.79766		Itm2c	6.55267	6.98684	7.62456	6.86367	7.17687	7.34043	6.64812	7.20686
	Atp2b2/GDMTNSDFYSKNQR		0			6.24971			5.46249		Itpka	6.87399	7.28698	7.47176	0	0	0	0	0
	Atp2b2/GEIEQERIDKIWPK	0			6.25971			6.341			Itpkb	6.90728	7.87554	7.73943	0	0	0	0	0
	Atp2b2/IKETYGDTEAICR	6.11932	0		6.44861	6.27474		6.3223	6.77309		Josd1	6.67392	7.36144	7.49311	7.13383	7.83109	7.68053	6.69755	8.22139
	Atp2b2/IRNEKGEIEQER	0	6.78606	7.01296	6.30313	7.03878	7.45594	6.34402	7.07562		Kalrn	6.03068	6.72072	6.67374	0	0	0	0	5.85815
	Atp2b2/QVVAVTGDGTNDGPALKK	5.67026	0	7.21775	5.70822	6.67844	0	5.8024	6.79766		Kif5c	5.71854	5.372	0	5.88566	5.71714	6.16435	5.73402	6.10909
	Atp2b3/IEQEQKFTVIR	6.38236	6.52848		6.25537	6.67523		6.17275	5.66469		Kxd1	9.83007	9.84939	10.3847	9.29596	9.37928	9.79719	9.10589	9.4671
	Atp2b3/IRNEKGEIEQER	0	6.78606	7.01296	6.30313	7.03878	7.45594	6.34402	7.07562		Lin7a	6.70031	6.83321	6.54014	0	0	0	0	0
	Atp2b3/QVVAVTGDGTNDGPALKK	5.67026	0	7.21775	5.70822	6.67844	0	5.8024	6.79766		Lmnb2	0	0	6.76281	6.52962	6.99878	6.88419	6.36929	7.41961
	Atp2b4/DDFLCLEGKEFNSLIR		0			6.20238			6.63466		Lrrc57	6.65674	0	7.61062	6.90376	7.24763	7.30758	6.75834	7.08368
	Atp2b4/LKTSPIEGLSGNPADLEKR	5.85419			5.92879			0			Lrrc7	6.85011	7.0104	7.35785	5.8147	4.97035	5.70594	5.98302	6.06101
	Atp2b4/QVVAVTGDGTNDGPALKK	5.67026	0	7.21775	5.70822	6.67844	0	5.8024	6.79766		Lrsam1	6.96782	7.32115	7.69341	0	0	0	0	5.87642
	Atxn10/LVGEEQLTKDDISIFVR	0	0	7.62281	6.80225	6.01469	7.45222	6.45378	7.31404		Lzts1	6.24501	6.5042	6.70712	0	0	0	0	0
	Baiap2/AFPTQTAGTFKQRPYSVAVPAFSQGLDDYGAR	6.73796			0			0			Macf1	0	0	0	5.96212	6.44267	6.8648	5.78224	6.57496
	Baiap2/DGWHYGESEKTK		6.77908			0			0		Macroh2a1	8.12733	7.71682	8.12471	8.36187	8.29602	8.56674	8.36726	8.54149
	Baiap2/NSYATTENKTLPR	5.82293	6.59819	7.89138	0	6.87902	6.60366	5.43091	6.82587		Macroh2a2	6.67206	7.61133	7.36852	7.45503	7.71524	8.41749	7.22954	7.59246
	Baiap2/NYEKALAGVTFAAK	0		6.91399	5.77584		6.4613	5.9254			Map1b	6.56482	6.66721	7.18125	5.76303	5.95701	5.62569	0	6.25865
	Baiap2/SNLVISDPIPGAKPLPVPPELAPFVGR	0	7.05971		0	6.51089		6.2878	6.5576		Map2k7	6.66255	7.44384	7.14336	6.54193	7.15427	0	6.75163	7.60641
	Baiap2/SVTPKNSYATTENK		6.74003			5.89311			6.52324		Map4k3	6.24915	6.80414	7.06807	0	0	0	0	0
	Basp1/AEGAGTEEEGTPKESEPQAAADATEVK	0	6.49937	0	6.42202	0	7.0916	6.41365	6.8666		Map6	6.16853	7.28846	7.36277	6.76931	7.42631	7.79035	6.39393	7.72696
	Basp1/AEPEKSEGAAEEQPEPAPAPEQEAAAPGPAAGGEAPK	0			6.15734			6.26293			Map6d1	6.97834	7.83675	7.25801	7.4303	7.6262	7.45647	7.05595	7.99959
	Basp1/AGEASAESTGAADGAAPEEGEAKK		0	0		5.41009	6.71835		6.29719		Mapre2	7.56647	7.55914	8.03803	5.97629	0	0	5.51255	0
	Basp1/AGEASAESTGAADGAAPEEGEAKKTEAPAAAGPEAK	0	0	6.56047	6.80764	6.34019	7.1623	7.06569	6.29719		Mast3	6.61259	6.85979	7.18998	0	0	0	0	0
	Basp1/ETPAASEAPSSAAKAPAPAAPAAAEPQAEAPAAAASSEQSVAVKE	0		0	0		6.91742	6.59506			Matr3	6.27242	7.21724	7.88039	0	5.78032	0	0	5.85552
	Basp1/KTEAPAAAGPEAKSDAAPAASDSKPSSAEPAPSSK	0			6.19044			6.18904			Mbp	6.42233	6.92841	6.80992	6.86883	7.24993	7.42055	6.65322	7.20695
	Basp1/SDAAPAASDSKPSSAEPAPSSK	0	6.4189	7.29612	6.12704	6.64319	7.33953	6.26635	6.76961		Mink1	5.93864	6.85339	7.39257	0	5.94775	6.23872	0	6.19265
	Basp1/SDAAPAASDSKPSSAEPAPSSKETPAASEAPSSAAK	0		0	5.78514		6.68187	6.16143			Morc3	0	0	0	6.55645	6.81208	6.60979	6.28087	6.06363
	Bcor/RLIVNKNAGETLLQR	7.2577	7.71084	8.18546	7.14727	7.95131	8.33634	7.10428	8.28246		Mpp1	7.11935	7.00514	7.20507	0	0	0	0	0
	Bcorl1/RLIVNKNAGETLLQR	7.2577	7.71084	8.18546	7.14727	7.95131	8.33634	7.10428	8.28246		Mpp2	6.59505	7.08476	7.45253	0	0	0	0	0
	Bcr/DSTTKNSLETLLYKPVDR			7.42086			0				Mrtfb	6.98076	6.83937	7.3004	0	0	0	4.96661	0
	Bcr/HQDGLPYIDDSPSSSPHLSSKGR	6.26548			0			0			Mtfr1l	6.13072	6.60703	6.30263	0	5.73059	0	0	0
	Bcr/NSLETLLYKPVDR	6.47715	7.05759	7.42581	0	0	0	0	0		Mtmr6	6.27478	6.81025	7.2826	0	0	0	0	5.82813
	Bcr/VGDLFQKLASQLGVYR	6.00809	6.83633		0	0		0	0		Myh10	6.47465	6.10137	6.59334	0	6.06988	6.84336	6.72401	6.82812
	Begain/FAKAASTLGSPLEAQVAPGFAR	6.71007	7.01833		0	0		0	0		Myo5a	6.63158	6.97131	7.55074	6.40697	6.63117	7.02284	6.45232	6.56226
	Begain/LSALQEQKGELR	6.61011	6.7349	7.27448	0	5.06097	5.92504	0	5.72327		Myo6	7.12027	7.3392	7.90987	7.35569	7.57158	8.06869	7.26043	7.52444
	Begain/VHKVSELPSDFQQR	6.58081			5.40819			5.52706			Nab2	6.02947	6.79502	7.22796	0	0	0	0	0
	Begain/VLEKPDPGSLSSR	6.23631			5.62515			0			Nacc1	5.67196	6.74573	7.06685	0	0	0	0	0
	Begain/YYGGGGGGGAAGGGSPGDKAEGR	5.73919	6.72861	7.18946	0	0	0	0	0		Nap1l1	6.16247	7.0818	7.70473	0	0	0	0	0
	Birc6/GSSYKLLVEQAK	6.14659	6.44655	6.38491	6.87548	7.40703	5.85443	6.67995	7.25537		Napa	6.64139	7.178	7.19019	5.84646	0	0	0	0
	Brsk1/DLKPENLLLDEKNNIR	7.40033	7.58862	8.15948	0	0	0	0	0		Napb	6.55095	7.09009	7.25323	5.47029	6.00842	5.83141	5.25639	6.10882
	Brsk1/GMIEVEPEKR		5.98076			0			0		Nedd4	6.70828	7.19629	7.64255	0	0	6.42872	0	5.76382
	Bsn/DSAVDLSSLKHSYSLGFADGR	7.40379	7.45264	7.86493	0	6.00134	0	0	6.13906		Nedd4l	6.765	7.30687	8.01791	0	6.30787	7.07166	5.81803	6.38074
	Bsn/KYGLALDPVSGR		7.9054			5.76697			6.86018		Nedd8	7.51388	6.37125	6.33468	7.26951	6.22632	0	7.20303	5.52435
	Bsn/RTDPATPVVKPVPEAPK	0			5.94396			0			Nefl	6.31381	6.03407	0	5.65286	6.14203	7.01077	6.01876	6.76578
	Bsn/TAVKPTPIILTDQGMDLTSLAVEAR	6.53185			0			0			Ngef	6.90826	7.55528	7.71289	0	5.83216	6.38614	0	5.79482
	Cacna1b/KEISSVWANLPQK	6.53811	6.62577	7.10965	6.88862	7.07602	7.08095	6.76241	7.22953		Nmral1	6.49656	6.45902	6.53343	0	0	0	0	0
	Camk1d/AEYEFDSPYWDDISDSAKDFIR		7.28215	7.455		0	0		0		Nr3c1	6.37468	6.31326	6.7373	0	0	0	0	0
	Camk1d/GKESSIENEIAVLR	7.22835	7.64519	7.97067	0	0	0	0	0		Nsf	7.7126	7.89227	8.31132	5.90308	6.14317	6.03409	5.63781	6.30422
	Camk1d/HPWIAGDTALSKNIHESVSAQIR	7.1503			0			0			Ntrk2	6.93647	6.6486	7.14953	0	0	0	0	0
	Camk1d/IVEKGFYTEK		7.09837			0			0		Nub1	6.17684	6.90234	7.47025	0	0	0	0	0
	Camk2a/AGAYDFPSPEWDTVTPEAKDLINK	9.52559	9.46641	10.1037	7.11327	7.5662	7.43732	7.11671	7.91785		Nudcd2	7.32899	6.63297	7.39276	0	0	0	0	0
	Camk2a/CVKVLAGQEYAAK	7.80895	8.38568		0	6.14916		0	0		Nudcd3	6.45867	7.5532	7.56617	0	0	6.13258	0	0
	Camk2a/DGKWQIVHFHR	7.4836	7.65384	7.33175	0	0	0	0	0		Nyap1	6.20301	6.5629	7.03663	0	0	0	0	0
	Camk2a/DLINKMLTINPSKR	8.84505	9.75358	10.0034	7.48748	7.99243	7.94711	7.16732	8.12179		Ogt	6.68967	7.15463	7.2743	0	6.62839	6.26793	0	7.08232
	Camk2a/DLKPENLLLASK	9.03862			6.64774			6.60937			Pabpc4	6.31042	7.14517	7.05903	0	5.51067	0	0	0
	Camk2a/DLKPENLLLASKLK		9.20645	9.46371		6.36414	6.70165		6.5414		Pcif1	6.55686	6.9165	7.27718	0	0	0	0	0
	Camk2a/DLKPENLLLASKLKGAAVK	8.16026			0			0			Pclo	6.85581	6.89652	7.35876	0	0	0	0	5.1594
	Camk2a/ESSESTNTTIEDEDTKVR		7.95129	8.45823		6.10958	0		6.67321		Pea15a	6.68585	7.01362	7.1803	0	5.5895	0	0	0
	Camk2a/FTEEYQLFEELGKGAFSVVR		8.83853	9.10612		6.39969	0		6.63073		Pelo	6.02555	6.94102	7.28837	0	0	5.40704	0	0
	Camk2a/FTEEYQLFEELGKGAFSVVRR	8.11491			6.05717			0			Pfkp	7.1803	7.23157	7.02608	7.25777	7.41785	7.23618	7.087	7.48116
	Camk2a/IINTKKLSAR		7.99895	8.7009		0	0		0		Pfn1	6.90607	5.83478	7.3092	0	5.7802	0	0	5.73389
	Camk2a/ITAAEALKHPWISHR		8.78236	9.72214		6.49976	7.52088		6.76373		Pgam1	6.75397	7.70425	7.8368	6.4237	7.38304	7.60325	6.58339	7.60548
	Camk2a/KLKGAILTTMLATR	6.93408	7.23598		0	0		0	0		Pgam2	6.60724	6.4674	7.02991	0	0	0	0	0
	Camk2a/KNDGVKESSESTNTTIEDEDTK	6.56053		7.05196	5.43465		0	0			Phactr1	6.76774	7.25307	7.63092	5.36402	0	0	0	5.25401
	Camk2a/KQEIIKVTEQLIEAISNGDFESYTK		6.75392	7.17759		0	0		0		Phf24	6.95143	7.22071	7.79272	0	0	5.76144	6.19883	0
	Camk2a/KSSSSVQLMESSESTNTTIEDEDTKVR	6.09527			0			0			Pin1	6.44796	7.07805	7.22065	5.0739	5.97358	0	0	5.68853
	Camk2a/LKGAILTTMLATR	8.35576	8.90574	9.62308	0	0	0	0	6.64922		Pin1rt1	6.47148	7.19967	7.34616	0	0	0	0	0
	Camk2a/LLKHPNIVR	8.66022	7.41961	9.71994	0	0	6.51866	0	0		Pkp4	6.61433	7.35696	7.53249	6.67932	7.28917	6.23257	6.6297	7.46552
	Camk2a/LYQQIKAGAYDFPSPEWDTVTPEAKDLINK	9.2638	9.76081	10.2741	6.68388	0	7.6462	6.71331	7.52978		Plec	6.70719	6.80182	7.58883	6.30261	6.86084	0	6.3981	7.13373
	Camk2a/MLTINPSKR	8.06595	9.23739	9.74038	0	6.30859	7.48346	0	6.95076		Pnck	6.4728	5.67718	7.24993	0	0	0	0	0
	Camk2a/NDGVKESSESTNTTIEDEDTKVR	7.92078	8.39282	8.97852	0	6.98416	7.32531	6.15767	6.97434		Ppia	6.92498	7.62219	8.04295	0	5.49625	5.99772	0	5.51404
	Camk2a/QETVDCLKK			9.35731			0				Ppp1r12a	0	6.5693	0	6.10663	6.38346	0	0	7.04399
	Camk2a/QETVDCLKKFNAR	8.11281	7.60478		0	0		0	0		Ppp1r16b	6.21309	6.74679	7.06043	0	5.26797	5.99335	0	6.15494
	Camk2a/RCVKVLAGQEYAAK			8.70297			0				Ppp1r9a	6.13612	6.44195	7.04603	0	6.28841	6.48293	0	6.45139
	Camk2a/RITAAEALKHPWISHR	9.42007			7.20726			7.303			Ppp1r9b	0	7.08347	6.57137	6.05212	5.67038	7.10575	6.04809	6.43761
	Camk2a/VLAGQEYAAKIINTK	8.85694	9.11261	9.52616	6.40183	6.32197	6.85089	6.25578	6.89031		Ppp2ca	6.48724	7.0599	7.18823	0	0	6.09677	0	6.4703
	Camk2a/VLAGQEYAAKIINTKK	7.40892			0			0			Ppp2cb	6.48724	7.14625	7.33106	0	0	0	0	0
	Camk2b/AGAYDFPSPEWDTVTPEAKNLINQMLTINPAK	7.89625			0			0			Prickle2	6.64064	7.38342	7.65036	0	5.65699	0	0	6.32064
	Camk2b/AGAYDFPSPEWDTVTPEAKNLINQMLTINPAKR		8.51757	8.84098		7.13956	7.52701		7.95479		Prkca	7.15641	7.24114	7.40491	0	0	5.40252	0	5.67596
	Camk2b/CVKLCTGHEYAAK	6.50321	7.42755		0	5.80336		0	6.26088		Prkcb	7.11691	7.45944	7.75741	0	5.64845	0	0	6.09432
	Camk2b/DGKWQNVHFHCSGAPVAPLQ	6.74725			0			0			Prkcg	7.53711	7.77586	7.99582	0	5.15805	0	5.09738	5.20684
	Camk2b/DLKPENLLLASK	8.99531			6.6985			6.60937			Prpf3	8.508	9.5873	9.52287	5.68917	6.92516	6.56519	5.74551	6.54852
	Camk2b/DLKPENLLLASKCK	8.61835	8.29367	9.44434	5.74111	0	6.70165	0	0		Psd	6.90235	6.70062	7.1642	0	0	5.58406	0	0
	Camk2b/ESSDSTNTTIEDEDAKAPR			6.829			0				Psd3	6.43669	7.04656	7.01332	0	5.61656	6.98814	6.02469	6.18982
	Camk2b/ESSDSTNTTIEDEDAKAR	6.73222	7.37096	7.48593	5.58519	6.45962	6.60509	0	6.62685		Pten	7.00039	7.24015	7.87784	0	0	0	0	0
	Camk2b/FTDEYQLYEDIGKGAFSVVR		8.66317	8.97448		6.13963	7.05169		7.2222		Ptk2b	6.1184	6.78613	7.46439	0	0	0	0	0
	Camk2b/FTDEYQLYEDIGKGAFSVVRR	8.3002			6.64185			0			Ptprt	5.9775	0	6.45935	6.614	6.66626	6.98851	6.49056	6.75354
	Camk2b/IINTKKLSAR		7.74949	8.67262		0	0		0		Purb	6.63197	6.75364	7.54872	0	0	0	0	0
	Camk2b/ITAHEALKHPWVCQR		7.80479	8.4442		0	0		0		Rab11fip5	6.55992	6.61872	7.4061	0	0	0	0	5.49647
	Camk2b/KADGVKPQTNSTK		6.42141			0			0		Rac1	0	6.24783	0	6.33169	6.72701	6.99213	0	6.53406
	Camk2b/KADGVKPQTNSTKNSSAITSPK		6.76805	7.82982		0	0		0		Rasal2	6.30673	7.07063	7.43569	0	0	0	0	0
	Camk2b/KLKGAILTTMLATR	6.93408	7.23598		0	0		0	0		Rasgrf1	6.5216	6.52966	6.75023	0	0	0	0	0
	Camk2b/KQEIIKTTEQLIEAVNNGDFEAYAK	7.06187	6.7367	7.39229	0	0	0	0	5.67496		Rasgrp2	6.51822	6.76739	7.30822	0	0	0	0	0
	Camk2b/LCTGHEYAAKIINTK	7.25969	7.85444	8.60447	0	5.76961	7.20039	0	0		Rbmx	6.64451	6.7887	0	6.90065	6.89636	0	6.90851	7.43493
	Camk2b/LKGAILTTMLATR	8.35576	8.90574	9.62308	0	0	0	0	6.64922		Rbmxl1	6.64451	6.7887	0	6.90065	6.89636	0	6.90851	7.43493
	Camk2b/LLKHSNIVR	7.46331	7.96586	8.8656	0	5.72081	6.50177	0	5.80144		Rgs7bp	0	6.28046	0	6.47602	6.92176	6.51855	0	6.80177
	Camk2b/LYQQIKAGAYDFPSPEWDTVTPEAK	9.21851	9.72281	10.221	6.68388	0	7.6462	6.71331	7.52978		Rhog	6.07631	0	0	5.9493	6.36938	6.19987	6.17843	6.3412
	Camk2b/NFSAAKSLLNK		7.27974	7.2244		0	0		0		Rims1	6.23664	6.81247	7.3575	0	6.01835	0	0	5.80507
	Camk2b/NLINQMLTINPAKR	8.27786	8.66167	8.93568	5.85303	0	7.17389	0	7.26874		Rpl9	6.47884	0	7.33449	6.64498	6.16539	7.11594	6.50742	7.11398
	Camk2b/NSSAITSPKGSLPPAALEPQTTVIHNPVDGIK	7.83984	7.5239	7.17586	0	0	0	0	0		Rps10	7.44308	6.95541	7.66935	7.76471	7.62147	7.84371	7.65314	7.22316
	Camk2b/QETVECLKK	7.3082	8.72814		0	6.05801		0	6.42961		Rps20	7.55023	6.52206	8.08511	7.60281	7.48531	7.95624	7.67726	7.18186
	Camk2b/QETVECLKKFNAR			8.8968			5.78631				Rps27a	9.77218	9.74043	10.3182	9.23838	9.2716	9.7334	9.04927	9.35871
	Camk2b/QTTAPATMSTAASGTTMGLVEQAKSLLNK	6.84991			0			0			Rtca	6.48491	7.01389	7.29418	0	0	0	0	0
	Camk2b/RITAHEALKHPWVCQR	8.17181			0			0			Rufy3	6.72147	6.91526	7.27346	5.14528	0	4.69927	5.11754	4.77584
	Camk2b/SLLNKKADGVKPQTNSTK	6.73536			0			0			Sept5	6.68904	7.02225	7.54573	0	6.24324	5.74733	0	5.95761
	Camk2d/AGAYDFPSPEWDTVTPEAKDLINK	9.52559	9.47246	10.108	7.11327	7.5662	7.43732	7.11671	7.91785		Shank1	6.80851	6.83398	7.4436	5.5693	5.61664	6.46349	5.52634	6.01931
	Camk2d/AGAYDFPSPEWDTVTPEAKDLINKMLTINPAK		9.67425			7.4592			7.80466		Shank2	6.949	6.95184	7.53282	0	0	5.98565	0	0
	Camk2d/ANVVTSPKENIPTPALESTESSNTTIEDEDVKAR	6.66687			0			0			Shank3	6.80033	7.07982	7.54501	0	5.19198	0	5.21617	4.99153
	Camk2d/CMKIPTGQEYAAK		6.75011			0			0		Slc25a46	7.90842	7.2856	8.95026	8.47644	7.89545	8.87047	8.00048	8.00527
	Camk2d/DLINKMLTINPAK			10.0004			7.72047				Snap25	6.50046	7.14737	7.61247	5.63995	6.62127	0	5.79616	6.74114
	Camk2d/DLINKMLTINPAKR	8.13427	8.39162		6.91513	5.741		6.90596	7.22157		Snap47	6.81205	7.1926	7.75355	5.39542	4.94589	0	0	4.87513
	Camk2d/DLKPENLLLASK		9.17368	9.40724		6.36414	6.70165		6.5414		Snx3	7.04986	7.4746	7.70464	0	5.23366	0	5.25922	0
	Camk2d/DLKPENLLLASKSK	8.08217	7.951	8.37511	0	0	0	0	5.50887		Sorbs2	6.66559	6.90002	7.36461	5.89487	5.66034	6.56853	6.08901	6.16955
	Camk2d/DLKPENLLLASKSKGAAVK	6.7803			0			0			Sptan1	5.80111	6.36027	6.40591	6.38315	6.82875	7.15382	6.51475	6.99186
	Camk2d/FTDEYQLFEELGKGAFSVVR		8.00303	8.25705		0	0		0		Sptb	5.99531	6.9744	7.0845	5.90671	7.05209	7.19521	6.63626	7.58068
	Camk2d/FTDEYQLFEELGKGAFSVVRR	7.25098			0			0			Sptbn1	6.3911	6.82527	6.66603	6.71119	7.16943	7.26172	6.89714	7.40351
	Camk2d/IINTKKLSAR		7.74949	8.67262		0	0		0		Sptbn2	5.83478	7.15315	6.81386	6.21368	7.14058	7.23682	6.57265	7.68775
	Camk2d/INNKANVVTSPK	5.70782	7.63507	8.39335	0	6.18373	0	0	6.13874		Sptbn4	6.23838	6.74093	0	5.73062	6.59143	7.13754	5.9881	6.65185
	Camk2d/IPTGQEYAAKIINTK	8.00225	8.17834	8.60636	0	5.8147	0	0	6.36194		Srcin1	6.75416	7.41782	8.00956	5.34349	6.03506	6.33285	5.73617	6.48084
	Camk2d/ITASEALKHPWICQR	7.72583	7.68572	8.46995	6.24613	5.91463	7.42047	0	0		Srr	7.09194	7.70679	7.68997	0	0	5.72821	0	0
	Camk2d/KLKGAILTTMLATR	6.93408	7.23598		0	0		0	0		Stam	6.6687	6.891	7.12567	0	4.98754	0	0	5.73239
	Camk2d/KPDGVKINNK		6.15906			0			0		Stk39	6.85478	6.89778	7.08066	0	0	0	0	0
	Camk2d/LKGAILTTMLATR	8.35576	8.90574	9.62308	0	0	0	0	6.64922		Stxbp1	7.0844	6.60728	7.47443	7.40273	6.92999	7.71329	7.36299	7.32377
	Camk2d/LLKHPNIVR	8.66022	7.41961	9.71994	0	0	6.51866	0	0		Sumo2	7.14072	6.88322	7.58592	0	5.17877	0	5.49724	0
	Camk2d/LYQQIKAGAYDFPSPEWDTVTPEAKDLINK	8.38061	9.76081	10.2741	0	0	7.6462	0	7.52978		Sumo3	6.84505	7.16014	7.32871	0	5.4798	0	5.21847	0
	Camk2d/MLTINPAKR			9.96995			7.22984				Syn1	6.46401	6.23295	6.90669	6.72914	6.83817	6.89926	6.54773	7.11678
	Camk2d/NFSAAKSLLK	7.53778	8.19841	8.52037	0	5.33818	0	0	5.74875		Syne1	6.69056	6.79068	7.11093	0	4.81332	0	0	0
	Camk2d/QETVDCLKK			9.35731			0				Syngap1	7.12875	7.21343	7.86157	5.98421	6.29107	6.65929	6.14879	6.44473
	Camk2d/QETVDCLKKFNAR	8.11281	7.60478		0	0		0	0		Synpo	6.6845	6.99971	7.42809	6.88586	7.35728	7.72869	7.03615	7.51103
	Camk2d/SGSPTVPIKPPCIPNGKENFSGGTSLWQNI		6.43468			0			0		Tardbp	6.20542	7.01912	7.72304	0	0	0	0	0
	Camk2d/SLLKKPDGVK	6.62366	7.41081	8.22593	0	5.45685	0	0	0		Tmod2	0	6.72111	6.35914	6.23119	6.51174	6.14585	6.40536	6.82114
	Camk2g/AGAYDFPSPEWDTVTPEAKNLINQMLTINPAK	7.89625			0			0			Tollip	7.22045	7.77735	7.82779	6.71688	6.39744	0	6.50791	7.67414
	Camk2g/AGAYDFPSPEWDTVTPEAKNLINQMLTINPAKR		8.51757	8.84098		7.13956	7.52701		7.95479		Tomm70a	5.81815	6.17901	0	6.27205	6.78396	6.60816	5.91046	6.33758
	Camk2g/DLKPENLLLASK	8.99531			6.6985			6.60937			Tpi1	6.81782	7.26675	7.81082	0	0	0	0	0
	Camk2g/DLKPENLLLASKCK	8.61835	8.29367	9.44434	5.74111	0	6.70165	0	0		Tpm1	0	0	6.84338	5.85029	6.02684	6.83842	0	6.60699
	Camk2g/FTDDYQLFEELGKGAFSVVR		8.34869	8.66854		0	0		0		Trim28	6.53883	7.15683	7.64638	5.54816	0	0	0	5.79727
	Camk2g/FTDDYQLFEELGKGAFSVVRR	7.85046			0			0			Trim9	6.52227	7.11769	7.4321	0	0	0	0	0
	Camk2g/GSTESCNTTTEDEDLKVR		6.5416			0			0		Tuba1a	8.33475	8.33812	8.73744	8.09116	8.41548	8.54586	7.93112	8.30284
	Camk2g/IINTKKLSAR		7.74949	8.67262		0	0		0		Tuba1b	8.33475	8.33782	8.73461	8.09116	8.41548	8.54586	7.93112	8.30269
	Camk2g/ITADQALKHPWVCQR		8.40827	8.76896		0	0		6.27068		Tuba3a	8.33475	8.33812	8.73744	8.09116	8.41548	8.54586	7.93112	8.30284
	Camk2g/LKGAILTTMLVSR	6.54261	6.57002		0	0		0	0		Tuba3a; Tuba3b	8.33475	8.33812	8.73744	8.09116	8.41548	8.54586	7.93112	8.30284
	Camk2g/LLKHPNIVR	8.66022	7.41961	9.71994	0	0	6.51866	0	0		Tuba4a	8.39834	8.30261	8.74873	8.22741	8.45694	8.66763	8.04792	8.33812
	Camk2g/LYQQIKAGAYDFPSPEWDTVTPEAK	9.21851	9.72281	10.221	6.68388	0	7.6462	6.71331	7.52978		Tubb2a	7.8021	7.71187	8.30402	5.77317	6.48087	6.71955	0	6.93332
	Camk2g/NFSAAKSLLNK		7.27974	7.2244		0	0		0		Tubb2b	6.85572	7.53584	8.03874	0	6.56005	0	0	6.97353
	Camk2g/NLINQMLTINPAKR	8.27786	8.66167	8.93568	5.85303	0	7.17389	0	7.26874		Tubb4a	6.85572	7.57221	8.41502	0	6.67191	0	0	7.19805
	Camk2g/RITADQALKHPWVCQR	8.17249			0			0			Tubb4b	7.58537	7.62474	8.13343	6.289	6.60967	6.64385	6.45871	6.98225
	Camk2g/TSTQEYAAKIINTK	7.70977	6.79164	7.95919	0	0	0	0	0		Tubb5	8.00799	7.70088	8.36667	6.62714	6.82789	6.97797	6.57013	7.04678
	Camk4/AAVKAVVASSR	5.90057	7.04336	7.45286	0	0	0	0	0		Uba1	6.90338	6.82546	7.03692	0	6.07245	6.49237	0	5.69669
	Camk4/DLKPENLLYATPAPDAPLK	7.11022	7.5372	7.73142	0	0	0	0	0		Uba52	9.83007	9.84939	10.3847	9.29596	9.37928	9.79719	9.10589	9.4671
	Camk4/DLKPENLLYATPAPDAPLKIADFGLSK	7.32187	7.73604	8.42912	0	0	0	0	0		Ubb	9.83007	9.84939	10.3847	9.29596	9.37928	9.79719	9.10589	9.4671
	Camk4/ILNCEYYFISPWWDEVSLNAKDLVK			6.7377			0				Ubc	9.83007	9.84939	10.3847	9.29596	9.37928	9.79719	9.10589	9.4671
	Camk4/IVEKGYYSER		7.47927	7.12339		0	0		0		Ube2n	6.59263	6.93638	7.25734	6.87698	7.66148	8.0042	6.74752	7.87833
	Camkk1/GSQATQGGPAKQLLPLER		7.16191			0			0		Ube2v1	6.67001	7.47698	7.29137	0	0	0	0	5.8974
	Camkk1/LLKQYGFPR		6.71595			0			0		Ube3a	6.3137	7.02662	6.99221	0	6.11261	6.52949	6.00809	5.63846
	Camkk1/LQSEIGKGAYGVVR	6.66716	6.92527	6.81155	0	0	0	0	0		Ube3c	6.27684	6.80845	7.08025	0	0	0	0	0
	Camkv/DGVCAQIEKNFAR		7.4962	7.23772		0	0		0		Uchl1	6.57941	7.22447	7.66962	0	5.76483	6.21655	0	6.34483
	Camkv/ITAEEAISHEWISGNAASDKNIK	6.54398			0			0			Unc13a	6.55122	6.73959	6.99139	0	5.25592	0	0	5.5087
	Camkv/ITAEEAISHEWISGNAASDKNIKDGVCAQIEK	7.54118			0			0			Unc13b	6.68422	6.82776	6.99139	0	5.38086	0	0	5.63364
	Camkv/KILAGDYEFDSPYWDDISQAAK	7.6058			0			0			Unc13c	6.68422	6.93215	6.99139	0	5.55695	0	0	5.80973
	Camkv/KILAGDYEFDSPYWDDISQAAKDLVTR	6.09885	7.93381	8.47939	0	0	0	0	0		Usp13	5.97012	6.65416	6.70139	0	0	0	0	0
	Camkv/LENGLIKEPCGTPEYLAPEVVGR	6.52726	6.60555		0	0		0	0		Usp5	7.61714	7.67249	8.08284	6.53786	6.69828	6.1446	5.94743	6.82937
	Camkv/NIKDGVCAQIEK		7.12457			0			0		Vamp2	5.74308	6.72345	0	6.37718	6.61233	6.65306	6.01582	6.84061
	Camkv/NLKLENLVYYNR	7.04226	7.51788	7.90291	0	0	0	0	0		Vamp3	5.74308	6.72345	0	6.37718	6.61233	6.65306	6.01582	6.84061
	Camkv/NSKIVISDFHLAK	6.60351			0			0			Vcpip1	6.98697	7.16681	7.63564	0	0	0	0	0
	Camkv/PFGCVTLGDKK		7.56186			6.1924			6.3423		Vdac1	7.27247	7.54284	8.44962	7.56493	7.63315	8.39624	7.33729	7.95382
	Capza1/IDWNKILSYK		7.58111			7.70383			7.9026		Vdac2	5.89997	7.15653	8.05618	6.2183	7.27082	8.11025	0	7.50391
	Capza1/TKIDWNKILSYK	7.17484		7.39426	7.35465		7.5034	7.34563			Vdac3	7.3019	8.25986	8.74967	7.61863	8.09107	8.68659	7.46795	8.31605
	Capza2/IDWNKILSYK		7.58111			7.70383			7.9026		Vps37a	6.42446	6.61557	7.07405	0	0	0	0	0
	Capza2/TKIDWNKILSYK	7.17484		7.39426	7.35465		7.5034	7.34563			Wdr7	5.65516	7.0904	6.61018	6.43553	6.83278	0	6.20059	7.0421
	Caskin1/ATKDYCNNYDLTSLNVK			7.68776			0				Ywhab	7.04613	7.2942	7.82604	6.69906	6.87029	7.4671	6.5242	7.04092
	Caskin1/GKEQELVQAVK	6.47425	6.92197	6.56648	0	0	0	6.08304	0		Ywhag	7.59116	7.82722	8.48018	7.65094	7.78438	8.40535	7.51021	7.84421
	Caskin1/GKEQELVQAVKAEDVGTAQR	6.84576			0			0			Ywhah	7.51677	7.4663	8.39428	7.30112	7.1417	8.14041	7.12626	7.3742
	Caskin1/LLATVLSQKSVSESSPGDSPVKPPEGSSGAAR	7.14142		7.09251	0		0	0			Ywhaz	6.92614	7.26488	7.8169	6.81742	7.00543	7.62417	6.64067	7.1965
	Caskin1/NTYSQTALDIVHQFTTSQASKEIK	6.72755			0			0			Zwint	6.40933	6.57952	7.00258	0	0	0	0	0
	Caskin1/SGTALHEAALCGKTEVVR	6.20426			0			0
	Caskin1/SVSESSPGDSPVKPPEGSSGAAR	6.53662	6.82127	7.39055	0	0	0	0	0
	Caskin1/VGYFPSSLGEAIVKR	7.13934	7.50826	7.6287	0	0	0	0	0
	Cbr1/GQTAVQKLQAEGLSPR	7.62615	7.81512	8.06479	0	0	0	0	0
	Cbr1/KFSGDVVLAARDEER	6.30679			0			0
	Cbr1/KGVHAEEGWPNSAYGVTK		5.6635			0			0
	Cbr1/SPEEGAETPVYLALLPPDAEGPHGQFVQDKK	6.81961	6.85846		0	0		0	0
	Cbr1/SSSRPVALVTGANKGIGFAITR	7.18808	7.44012	7.5033	0	0	0	0	0
	Cdk16/DLKPQNLLINER	6.7884	7.19546		0	0		0	0
	Cdk16/EVQLQKEANIR		6.93118			0			0
	Cdk16/EVSLLKDLK	6.23787			0			0
	Cdk16/GELKLADFGLAR	6.99378	7.61147	7.68088	0	0	0	0	5.78512
	Cdk16/IHKLPDTTSIFALKEVQLQK	6.77809			0			0
	Cdk16/KHPFFLSLGER	6.43241			5.34471			0
	Cdk16/LDSDGADLLTKLLQFEGR		7.04599			0			0
	Cdk16/LTLNSPIFDKPLSR	6.46007			0			0
	Cdk17/DLKPQNLLINER	6.7884	7.19546		0	0		0	0
	Cdk17/EIQLQKDPGFR	6.39886			0			0
	Cdk17/EVSLLKDLK	6.23787			0			0
	Cdk17/GELKLADFGLAR	6.99378	7.61147	7.68088	0	0	0	0	5.78512
	Cdk17/LLGTPSQETWPGVSSNDEFKNYNFPK	6.77549			0			0
	Cdk18/DLKPQNLLINER	6.7884	7.19546		0	0		0	0
	Cdk18/EIQLQKDPGYR	6.29135			0			0
	Cdk18/EVSLLKDLK	6.23787			0			0
	Cdk18/GELKLADFGLAR	6.99378	7.61147	7.68088	0	0	0	0	5.78512
	Cdk18/LDKLGEGTYATVFK	6.38817			0			0
	Cdk18/LDTEGINLLSSLLLYESKSR	6.2769	6.97506	7.52022	0	0	6.03683	0	6.03435
	Cdk18/LPQEFLQKLQLENPGLPKPLTR	6.90715			0			0
	Cdk18/LQLENPGLPKPLTR	6.64047			0			0
	Cdk5/DLKPQNLLINR	6.79078	7.43642	7.82745	6.15109	0	6.93366	0	6.11408
	Cdk5/DLLQNLLKCNPVQR		7.61427	8.00479		6.5097	6.59497		6.28387
	Cdk5/IGEGTYGTVFKAK	6.76798	7.22045	7.0456	5.8859	5.52757	0	0	6.11783
	Cdk5/LPDYKPYPMYPATTSLVNVVPK		7.17912	6.99224		0	0		0
	Cdk5/NGELKLADFGLAR	6.50051	6.8228	7.27182	0	0	0	0	0
	Cep170b/GASPVTPSTTPPPPTDPQLTKAR	6.34003		6.81441	0		0	0
	Cep170b/KSFVGPGEVDGPGR		6.55386			0			0
	Cep170b/LSQTLVKDVAILAR	6.1396			0			0
	Cfl1/KEDLVFIFWAPENAPLKSK		5.72418	6.51797		5.99815	6.82626		6.56541
	Cfl1/LGGSAVISLEGKPL	6.6035	7.2887		0	6.38184		5.7866	6.75416
	Cfl1/YALYDATYETKESK		6.68339			0			0
	Chic1/SIQKLLEWENNR	7.01662	7.58564	7.9099	7.20577	7.32891	7.60846	7.26855	7.63017
	Chic2/SIEKLLEWENNR	0	6.60342	6.3662	6.69706	7.11853	7.27593	6.56364	7.39752
	Ckb/FCTGLTQIETLFKSK		7.62488	7.69685		0	0		0
	Ckb/GGNMKEVFTR		6.90242			0			0
	Ckb/HGGYQPSDEHKTDLNPDNLQGGDDLDPNYVLSSR	8.44165	8.06625	8.96785	0	0	0	0	0
	Ckb/LEQGQAIDDLMPAQK	7.37086	8.34731	8.58156	0	0	0	0	0
	Ckb/LRFPAEDEFPDLSSHNNHMAKVLTPELYAELR	7.38792			0			0
	Ckb/PFSNSHNTQKLR	6.48676	8.0923	8.33706	0	0	0	0	0
	Ckb/RAIEKLAVEALSSLDGDLSGR	7.7834	7.84874	8.52256	0	0	6.9583	0	6.34702
	Ckb/SKNYEFMWNPHLGYILTCPSNLGTGLR		7.48075			0			0
	Cldn11/FYYSSGSSSPTHAKSAHV	7.00869	7.65808	8.48718	7.57594	7.69607	8.56581	7.80509	7.72933
	Cltc/AHIAQLCEKAGLLQR	5.75856	0		6.10779	5.64124		5.51346	6.68894
	Cltc/AVNYFSKVK	6.23925	7.21482	0	6.74906	7.54219	6.99321	6.57912	7.47023
	Cltc/IHEGCEEPATHNALAKIYIDSNNNPER	6.21882			6.65341			0
	Cltc/KVGYTPDWIFLLR	5.76152	6.917	6.51972	6.31279	6.27729	6.66224	0	7.09771
	Clvs2/SQSVVDPTALKR	6.29106	6.69914		0	0		0	0
	Clvs2/THLQAGLSPETLEKAR	6.90748	7.20658	7.53571	0	0	0	0	0
	Cmip/LSADTYEDLKAK	5.99904	5.88687	6.74844	0	0	0	0	0
	Cmip/QIEETKPLLGSDVSGPEGTK	6.07693			0			0
	Cmip/TFLSKILTSK	6.88125	6.50813	6.73361	7.12743	7.29576	7.02902	7.03455	7.91367
	Cnksr2/DEKGNLPCEDLR	6.17528			0			0
	Cnksr2/DSSALQDLYIPPPPAEPYIPRDEKGNLPCEDLR		8.05258	8.52631		0	0		6.53289
	Cnksr2/EGEVAIIDKVLDNPDLTSK		0			0			6.43938
	Cnksr2/EKISGDQLLR		6.60471			5.7814			6.2101
	Cnksr2/ESTPTYGKLRPISMPVEYNWVGDYEDPNK	6.79164			0			0
	Cnksr2/GLDDCLQQYIKNFER	6.16248	7.25154	7.33405	0	0	0	0	5.88154
	Cnksr2/KLPNDFLTSVVDLIGAAK		7.03403	7.27646		0	0		0
	Cnksr2/NFEREKISGDQLLR	6.69976			0			0
	Cnksr2/SPTSSVATPSSTISTPTKR	7.23165	7.24829	7.97957	6.11641	6.2354	0	6.05162	0
	Cnksr2/WKPLALQPLIPR		6.53889			0			0
	Cnksr2/YMSNEKIAQEEYMFQR	6.4014	6.82775		0	0		0	0
	Cnp/AAGAEEYAQQEVVKR	0	6.59377		5.88093	6.81669		6.21301	6.79305
	Cnp/ADFSEAYKR		7.1352	7.01728		7.75537	7.70789		7.87047
	Cnp/AGQVFLEELGNHKAFK		6.22745	7.49484		7.22292	7.51008		7.37346
	Cnp/AGQVFLEELGNHKAFKK	7.31444	6.52935		6.90326	7.20107		6.95658	7.404
	Cnp/AHVTLGCAADVQPVQTGLDLLDILQQVKGGSQGEAVGELPR		6.86959	7.06655		0	7.23977		6.84919
	Cnp/EKLELVSYFGK		0			6.29006			6.82772
	Cnp/EKPELQFPFLQDEDTVATLHECK	7.09475	6.69441	7.46708	6.74601	7.34258	0	6.55628	7.58797
	Cnp/FCDYGKAAGAEEYAQQEVVKR	7.53296	8.13789	8.26816	7.64272	8.33147	7.98587	7.71462	8.27344
	Cnp/HFISGDEPKEKLELVSYFGK	6.59003			6.76182			6.44658
	Cnp/KAGQVFLEELGNHKAFK	6.74121			6.15066			6.85447
	Cnp/LDCAQLKEK	6.91568	8.19992	8.32249	6.97798	8.29833	8.32956	7.11972	8.30527
	Cnp/LILEKYHDGTK	6.39215	7.21917	7.54899	5.90703	7.19571	6.56566	6.96795	7.29166
	Cnp/LKPGLEKDFLPLYFGWFLTK		6.91861			0			6.80639
	Cnp/MVSADAYKIIPGSR	7.64365	8.4114	8.49827	7.80056	8.53646	8.69678	7.63628	8.59049
	Cnp/NQWQLSADDLKK	0	7.34313	7.71799	0	7.86585	7.20447	6.79673	7.82576
	Cnp/TAGAQVVLTDQELQLWPSDLDKPSASEGLPPGSR	0	7.33177	0	6.95461	7.11807	7.46096	7.15561	7.80092
	Cnp/YHDGTKMVSADAYK		0			6.72833			0
	Cnrip1/VVYTGIYDTEGVAPTKSGER	6.40524	7.06659	7.37532	0	0	0	0	0
	Coil/DYSLLPLLAAAPQVGEKIAFK		6.4506			0			0
	Coil/LLELTSDYSPDVSDYKEGK	7.09806	7.25722	7.15725	0	0	0	6.1917	0
	Coil/LSAELLKDAPATK		6.42788			0			0
	Coro2b/IWEIPDGGLKR	5.96972			5.65245			5.74217
	Coro2b/VLQEANCKNHR		0	0		0	6.5106		5.89136
	Cpne6/CPKGVPAAR		6.97529			5.37018			0
	Cpne6/DAAPSALAKCVLAEVPR		6.88218			0			0
	Cpne6/DIVQFVPFRDFKDAAPSALAK	6.47644			0			0
	Cpne6/TEVVKNNLNPSWEPFR		6.11671	7.00565		0	0		0
	Csde1/AHSVNGITEEANPTIYSGKVIRPLR	6.54768			0			0
	Csde1/LKNITLDDASAPR	6.02812	7.10738	7.54538	0	0	0	0	0
	Ctnnd2/NSYGAPAEDIKQNQVSTQPVPQEPSR	6.12853			0			0
	Ctnnd2/SPSIDSIQKDPR	6.85109	7.81865	7.97147	7.09562	7.76629	6.70969	7.04116	7.94264
	Cul9/IYTKYGLLPK	7.13264			0			0
	Cul9/SAANFSEKEEACR		6.97278	7.2315		0	0		0
	Cul9/YGLLPKELGSLPSSR	6.56109			0			0
	Cyp46a1/LQAEVDEVVGSKR	6.87889	7.12143	6.95233	0	0	0	0	0
	D1Pas1/GKIGLDFCK		7.19251			5.4532			0
	D1Pas1/GLDISNVKHVINFDLPSDIEEYVHR		7.12791			0			6.21075
	D1Pas1/HAIPIIKEKR	5.85427			0			7.27265
	D1Pas1/IGLDFCKYLVLDEADR		6.94025			0			0
	D1Pas1/IVEQDTMPPKGVR	5.84051	6.82051	7.40295	0	0	0	0	0
	D1Pas1/KQYPISLVLAPTR		7.19507			0			0
	D1Pas1/RKQYPISLVLAPTR	7.12123		6.95938	0		0	0
	D1Pas1/SGKSPILVATAVAAR	7.00238	7.10356	7.08271	0	0	0	5.54022	0
	Ddx3x/GFYDKDSSGWSSSK	5.95184	6.77084		0	0		0	0
	Ddx3x/GKIGLDFCK		7.19251			5.4532			0
	Ddx3x/GLDISNVKHVINFDLPSDIEEYVHR		7.12791			0			6.21075
	Ddx3x/HAIPIIKEKR	5.85427			0			7.27265
	Ddx3x/IGLDFCKYLVLDEADR		6.94025			0			0
	Ddx3x/IVEQDTMPPKGVR	5.84051	6.82051	7.40295	0	0	0	0	0
	Ddx3x/KQYPISLVLAPTR		7.19507			0			0
	Ddx3x/RKQYPISLVLAPTR	7.12123		6.95938	0		0	0
	Ddx3x/SGKSPILVATAVAAR	7.00238	7.10356	7.08271	0	0	0	5.54022	0
	Ddx3y/GKIGLDFCK		7.19251			5.4532			0
	Ddx3y/GLDISNVKHVINFDLPSDIEEYVHR		7.12791			0			6.21075
	Ddx3y/HAIPIIKEKR	5.85427			0			7.27265
	Ddx3y/IGLDFCKYLVLDEADR		6.94025			0			0
	Ddx3y/IVEQDTMPPKGVR	5.84051	6.82051	7.40295	0	0	0	0	0
	Ddx3y/KQYPISLVLAPTR		7.19507			0			0
	Ddx3y/NLNITKDLLDLLVEAK		6.73142	7.19036		0	5.96392		5.94399
	Ddx3y/RKQYPISLVLAPTR	7.12123		6.95938	0		0	0
	Ddx5/HGKAPILIATDVASR	6.26496			0			0
	Ddx5/TGTAYTFFTPNNIKQVSDLISVLR		6.71853	6.99148		0	0		0
	Dgkb/ANVVKHPPVAILPLGTGNDLAR	7.43041	7.00873	7.08332	0	0	0	0	0
	Dgkb/KFQYLLNPR	6.72085			0			0
	Dgkb/KLKDVLEEFHGNGVLAK	6.38077			0			0
	Dgkb/TGLFCSLIKR		6.34526			0			5.37482
	Dgkb/TNQEKWAHLSPSEFSQLQK	7.57521	7.72317	7.98594	0	0	0	0	0
	Dgkb/WAHLSPSEFSQLQKYAEYSTK	7.18141		7.68279	0		0	0
	Dgkb/YNPEGKQDILNQTIDFEGFK		6.89167	7.3453		0	0		0
	Dgkh/CSVLNEKLEQLLQALHADSQASR		6.48576	6.77902		0	0		0
	Dgkh/VPPGIGPAIPEEDTVESASDESLGESKDQLVNDIGKPSSQK	6.80945			0			0
	Dlg1/ALFDYDKTK	7.42903	7.98104		6.52816	6.98277		5.97912	7.17502
	Dlg1/AVEALKEAGSIVR	0	8.25273	8.94077	7.08622	7.40756	7.37105	0	7.52107
	Dlg1/FEAKIHDLR	5.79692	6.56656		0	0		0	0
	Dlg1/GPKGLGFSIAGGVGNQHIPGDNSIYVTK	7.8603	7.85301	7.96003	7.00587	7.28883	0	7.03113	7.29504
	Dlg1/LIKGPKGLGFSIAGGVGNQHIPGDNSIYVTK	7.75729			0			0
	Dlg1/YSPISKAVLGDDEITREPR	6.57276			0			0
	Dlg2/AVEALKEAGSIVR	0	8.25273	8.94077	7.08622	7.40756	7.37105	0	7.52107
	Dlg2/FEAKIHDLR	5.79692	6.56656		0	0		0	0
	Dlg2/FNAKPGVIDSK	5.85579	7.55411	7.89643	0	6.12694	6.2501	6.8019	6.8103
	Dlg2/FNAKPGVIDSKGDIPGLGDDGYGTK	8.07533	7.63809	8.36877	7.09068	7.08636	7.62445	7.00372	6.27154
	Dlg2/GASHEQAAAALKGAGQTVTIIAQYQPEDYAR	6.52076			0			0
	Dlg2/GDIPGLGDDGYGTKTLR	7.26571	7.67963	7.10078	0	6.79379	0	6.22732	7.03096
	Dlg2/GPELVHVSEKNLSQIENVHGYVLQSHISPLK	6.78024			0			0
	Dlg2/GPKGLGFSIAGGVGNQHIPGDNSIYVTK	7.67872	7.85301	7.96003	7.00587	7.28883	0	7.03113	7.29504
	Dlg2/IIDGGAAQKDGR	5.75346	7.48387		0	6.3798		0	7.0974
	Dlg2/LVIEEQSGPFIWIPSKEKL	7.45428	7.2404	7.5912	0	6.7936	6.3733	6.55589	6.82368
	Dlg2/SLEPLMEMNKR		6.72598			5.41918			0
	Dlg2/TVKFNAKPGVIDSK			6.38083			0
	Dlg2/VNEVDVSEVSHSKAVEALKEAGSIVR	7.61133			6.74136			0
	Dlg3/AVEALKEAGPVVR	6.08164	6.85498		0	0		0	0
	Dlg3/DVGPVPPKPVPGKSTPK	5.45477			0			0
	Dlg3/IIEGGAAQKDGR		5.42213			0			5.79938
	Dlg3/NLKGQEDAILSYEPVTR	6.57167		6.67941	0		0	0
	Dlg4/ALFDYDKTK	7.42903	7.98104		6.52816	6.98277		5.97912	7.17502
	Dlg4/ANDDLLSEFPDKFGSCVPHTTRPK	7.94213	0	0	7.3058	7.72996	7.55277	7.35474	7.70402
	Dlg4/DIQAHKFIEAGQYNSHLYGTSVQSVR	6.93091			0			6.43533
	Dlg4/EVAEQGKHCILDVSANAVR	6.241			0			0
	Dlg4/EVTHSAAVEALKEAGSIVR	8.73395	8.51228	9.31649	7.85578	8.01486	8.51583	7.84273	8.10944
	Dlg4/FEAKIHDLR	5.79692	6.56656		0	0		0	0
	Dlg4/GPKGLGFSIAGGVGNQHIPGDNSIYVTK	7.8603	7.85301	7.96003	7.00587	7.28883	0	7.03113	7.29504
	Dlg4/IIEGGAAHKDGR	7.28508	8.12943		6.1801	7.16566		6.25995	7.66779
	Dlg4/IIEIKLIK	7.53801	7.61849	8.02841	6.79482	7.05319	6.87755	7.02849	7.54845
	Dlg4/KGDQILSVNGVDLR		0			6.27337			6.43503
	Dlg4/KPPAEKIIEIK		6.63148	7.35499		5.52563	6.3994		5.89329
	Dlg4/LIKGPKGLGFSIAGGVGNQHIPGDNSIYVTK	7.75729			0			0
	Dlg4/LKAKDWGSSSGSQGR		6.19022			0			0
	Dlg4/NASHEQAAIALKNAGQTVTIIAQYKPEEYSR	6.80954			0			0
	Dlg4/SLENVLEINKR	8.29334	8.21309	8.54367	7.02473	7.42108	7.06532	7.1437	7.82946
	Dlg4/VHSDSETDDIGFIPSKR	6.23985			0			0
	Dlg4/YSPVAKDLLGEEDIPREPR	7.29301			0			0
	Dlgap1/AIEKGCSQDDECVSLR	7.29228	6.77702	7.72933	0	0	0	0	0
	Dlgap1/ATQPSLTELTTLKISNEHSPK	7.64219			0			6.43476
	Dlgap1/DGHWFLKLLQAER	6.30266	7.28391	7.62274	0	0	0	0	0
	Dlgap1/DGYHTLQYKR		6.51362			0			0
	Dlgap1/DILLGVSANKVPQDEWSGYTPR		6.4816			0			0
	Dlgap1/ESYLKATQPSLTELTTLK		7.45436	7.90822		6.01144	6.44243		5.95909
	Dlgap1/GSVNGGKASPDESQTLR		7.0658	7.58907		0	0		0
	Dlgap1/HYTSQQELKDESALVPR		6.7817			0			0
	Dlgap1/ISNEHSPKLQIR	6.38611			0			0
	Dlgap1/KPAKGPAPLIR			7.51854			6.9326
	Dlgap1/RESYLKATQPSLTELTTLK	7.69448			0			0
	Dlgap1/RHYTSQQELKDESALVPR	7.32143		7.7397	0		0	5.74692
	Dlgap1/SLDSLDPAGLLTSPKFR	7.77727	7.90528	7.97099	0	6.06153	0	0	6.9893
	Dlgap1/TLATKANRLPTNLLDQFER	7.25904			0			0
	Dlgap1/TSNKFQSVGVQVEEEK	6.49523		6.97706	0		0	0
	Dlgap1/TTTKPFISITAQSSTESAQDAYMDGQGQR	6.62436		6.52696	0		0	0
	Dlgap2/AVLASKAEELLK		7.61521	7.56229		5.8999	0		6.76458
	Dlgap2/DDCAMSHTSTKVNR		6.72916			5.7431			0
	Dlgap2/EAEENDLLEDILGKIR	6.05408	6.96302		0	0		0	0
	Dlgap2/EYHSVGVQVEDEKR		6.81315	7.64311		0	0		0
	Dlgap2/GLREYHSVGVQVEDEKR	7.07221			0			0
	Dlgap2/HKSGMSSWWSSDDNLDSDSTYR	6.68597			0			0
	Dlgap2/LNDWKIIESPER	6.39154	6.2188		0	0		0	0
	Dlgap2/SHSLEGSSKSNINGTK		6.14731			0			0
	Dlgap2/SIDKAVLASK	7.57672	7.59801	7.4834	0	6.14277	0	0	6.43995
	Dlgap2/SIDKAVLASKAEELLK	7.63156			0			6.16773
	Dlgap2/SNNDVKCSACEGLALTPDTR	6.91332	7.39712	7.87438	0	6.60806	0	0	6.62203
	Dlgap2/SSWSTLTVSQAKEAYR	6.02768	7.02321		6.38108	6.49317		6.30216	0
	Dlgap2/STAAVSYTNYKK	6.40382	6.43188	7.14095	0	5.69478	6.71852	0	0
	Dlgap2/TTSKPLISVTAQSSTESTQDAYQDSR	7.29927	7.0773	7.07784	0	0	0	0	0
	Dlgap2/VNRIPANLLDQFEKQLPLHR	7.27866		7.07041	0		0	0
	Dlgap3/DGEWFIKMLR		7.24697	6.67705		0	0		0
	Dlgap3/DGYPGAGPGKGLLGPETK	7.70958	7.89028	8.26255	6.1692	0	6.93524	6.24952	6.13994
	Dlgap3/DGYPGAGPGKGLLGPETKAK	6.36612			0			0
	Dlgap3/EAEDYELPEEILEKIR		7.30865	7.35769		0	0		6.44977
	Dlgap3/KAPPPIPPGSQAPPR	6.87789	7.14576	7.11674	0	5.09754	0	5.73601	0
	Dlgap3/KWRPSIGVQVETISDSDTENR	6.3539			0			0
	Dlgap3/LPPTLLDQFEKQLPVQQDGFHTLPYQR	7.63519	7.73745	7.67383	6.54492	0	0	6.61768	6.71835
	Dlgap3/SAVGSTQLLLSQKVQQFFR		6.74812			5.40775			5.90459
	Dlgap3/TYHYLQVPQDDWGGYPTGGKDGEIPCRR	7.17377			0			0
	Dlgap4/ANSWQLVETPEKR		6.68678			0			0
	Dlgap4/HAALKSEQGTLTSSESHSEAIPK	6.14298			0			0
	Dlgap4/IHYNSHFEVPEESPFPSHAQATKINR	7.00578			0			0
	Dlgap4/LPANLLDQFEKQLPIHR	7.95975	7.95083	8.21176	6.34852	0	6.70226	6.20701	6.41609
	Dlgap4/TSATLDKSLLK	6.75951	7.34159		0	6.33981		0	5.89506
	Dmwd/GGSGGNSSNDKLSGPAPR		6.4303			0			0
	Dmwd/NPLAKWAVGEGPLNEFAFSPDGR	6.40948	7.11025	6.88861	0	0	0	0	0
	Dnajc7/LAYELYTEALGIDPNNIKTNAK	6.20512		6.89022	0		0	0
	Dnajc7/TNAKLYCNR		6.49003			0			0
	Dusp3/ATDFIDQALAHKNGR	6.88127	7.52044	7.66236	0	0	0	0	0
	Dusp3/VYVGNASVAQDITQLQKLGITHVLNAAEGR	7.21346	7.9316	6.96557	0	0	0	0	6.34602
	Dynll1/KYNPTWHCIVGR		6.61055			6.44295			6.6651
	Dynll1/YNIEKDIAAHIK	6.54371	6.88282	6.7974	0	5.24827	5.74497	5.86262	0
	Eef1a1/KDGSASGTTLLEALDCILPPTRPTDKPLR		6.86186			0			5.99455
	Eef1a1/KLEDGPKFLK	7.01899		7.09388	0		0	0
	Eef1a1/LEDGPKFLK		6.59695			0			0
	Eef1a1/LPLQDVYKIGGIGTVPVGR	7.02226	6.47132	8.24822	0	0	6.75798	0	0
	Eef1a1/MDSTEPPYSQKR		6.7274			0			0
	Eef1a1/TIEKFEKEAAEMGK	6.20333			5.19321			0
	Eef1a1/VETGVLKPGMVVTFAPVNVTTEVK	6.96055	7.15357	7.93833	0	0	0	0	0
	Eef1a2/LPLQDVYKIGGIGTVPVGR	7.02226	6.47132	8.24822	0	0	6.75798	0	0
	Eef1a2/TIEKFEKEAAEMGK	6.20333			5.19321			0
	Eef2/FAAKGEGQLSAAER	5.54041	6.73781		5.29662	6.57859		0	6.48356
	Eef2/VAVEAKNPADLPK			7.22484			0
	Efhd2/ATDELASKLSR	6.34768	6.66065	7.21408	6.25431	6.79093	7.33381	6.54729	6.8021
	Efhd2/KAAAGELQEDSGLHVLAR	6.77109	6.93252	6.48352	6.93993	6.94234	6.80157	7.32284	7.60419
	Efhd2/LSEIDVSTEGVKGAK	6.17869	6.31158		0	0		6.0308	0
	Eif4a1/AILPCIKGYDVIAQAQSGTGK		7.16137	7.43008		0	0		0
	Eif4a1/GIYAYGFEKPSAIQQR	7.41762	7.5817	8.03463	0	0	6.00758	5.94472	6.15951
	Eif4a2/GIYAYGFEKPSAIQQR	7.41762	7.5817	8.03463	0	0	6.00758	5.94472	6.15951
	Eif4a2/KGVAINFVTEEDKR	6.19934			0			0
	Eif4a3/GIYAYGFEKPSAIQQR	7.41762	7.5817	8.03463	0	0	6.00758	5.94472	6.15951
	Eif4a3l1/GIYAYGFEKPSAIQQR	7.41762	7.5817	8.03463	0	0	6.00758	5.94472	6.15951
	Elavl4/FANNPSQKSSQALLSQLYQSPNR	0	0		6.6159	6.45212		0	6.75082
	Elfn2/GLEAGLDTPKVATK	6.34751			0			0
	Elfn2/HYYSGYSSSPEYSSESTHKIWER	6.59371			0			0
	Elfn2/LPASKGLEAGLDTPK	5.9763	7.12795	7.48223	0	0	6.54715	0	0
	Elfn2/VATKGNYIEVR		7.06062			5.80018			6.30083
	Elfn2/YGADVDAGSIVHAAQKLGEPPVLPVAR	7.33045			0			0
	Elmo2/EKIQPEILELIK	6.34353	6.61611		0	0		0	0
	Elmo2/IAFDAESDPSNVPGSGTEKR	6.1983	6.41375	6.28814	0	0	0	0	0
	Elmo2/PPPSDIVKVAIEWPGANAQLLEIDQK			7.07247			0
	Elmo2/VLHYGDLDDNPQGEVTFESLQEKIPVADIK			7.14538			0
	Epb41l1/DLKGPSSQEDESGGLEDSPDR	5.92437	6.82792	6.86756	0	0	0	0	0
	Epb41l1/HQASINELKR			7.25322			0
	Epb41l1/IIITGDEDVDQDQALALAIKEAK	7.28267	7.88452	8.47566	0	0	0	0	0
	Epb41l1/RLPSSPASPSPKGTPEK			6.76537			0
	Epb41l1/SGKGAAAMIPGPQTVATEIR	6.54618	7.10295	7.32629	0	0	0	0	0
	Epb41l1/SLSPIIGKDVLTSTYGATAETLSTSTTTHVTK	7.50365			0			0
	Eps15l1/TQIQSQESDLKSQEDDLNR	6.0943	6.3033	6.88837	5.82467	6.24087	0	0	0
	Etl4/GPITSSSKEASSEK		6.70432			0			0
	Etl4/KEPGTLVYIEKPR	6.6609	6.79238		0	0		0	0
	Etl4/NTSGLSSLVDLGPPLVEKQGFAYSTTTIPK	7.0839	7.51921	7.82153	0	0	0	0	0
	Etl4/QIASLTGLVQSALFKGPITSSSK	6.77408	6.86392		0	0		0	0
	Faim2/LSVANKAPGTEGQQHQANGEK	5.71527	6.09541	7.40567	6.56854	6.59857	7.69431	6.3134	6.60592
	Fam81a/DNISYGTNSALKTLEMR		6.2938			0			6.08615
	Fam81a/FKGTVEELSNQILSAR	7.10534			6.01783			0
	Fam81a/IKDAEGQISQLLSR	7.96752	8.0016	8.41557	7.08529	7.33433	7.74787	7.21304	7.71777
	Fam81a/STYEGLQHLNKEQQAAK	7.30118	7.00385	7.74859	6.39964	5.76871	6.69523	6.69578	6.2466
	Farp1/AYYIAKEVSTTER	6.51892			6.19424			0
	Farp1/FPTDKAYYIAK			6.85081			0
	Farp1/GEIEQKPTPASR	6.69921	7.36101		0	5.89536		0	6.35868
	Farp1/LGSLSKLSGK		0			6.41248			6.52218
	Farp1/NKYVPQQDALEDR		7.25088	7.63266		0	5.91014		0
	Farp1/TQKQVLDYVK			7.30453			0
	Farp1/YLFALQVKQDLAQGR		6.82447			0			0
	Fasn/AKTGGTYGEDLGADYNLSQVCDGK	0	6.94629	7.11787	6.70533	7.25513	6.89	6.34635	7.43954
	Fasn/CTVFPKAQVEDAFR		0			6.3052			6.44295
	Fkbp8/CLNNLAASQLKLDHYR		6.97628			0			0
	Fkbp8/GKVLAQQGEYSEAIPILR		7.0404	6.90821		0	0		0
	Fkbp8/KGKVLAQQGEYSEAIPILR	6.2236			0			0
	Gabra1/GDPGLATIAKSATIEPK	7.25527	6.58426	7.889	6.8263	6.49049	6.97768	6.71141	6.18281
	Gabra1/KNNTYAPTATSYTPNLAR	6.31785		6.65361	6.14968		0	5.78244
	Gapdh/AVGKVIPELNGK	7.76639		7.37188	0		7.12094	0
	Gapdh/GAAQNIIPASTGAAKAVGK	6.73786	7.83209	8.38833	7.12655	7.38362	7.3711	7.09847	7.30185
	Gapdh/LEKPAKYDDIKK	5.74188	6.57263	6.77378	0	6.01891	0	0	6.06662
	Gapdh/LVINGKPITIFQER		7.2154			0			0
	Gapdh/LVINGKPITIFQERDPTNIK	6.78084			0			0
	Gapdh/TVDGPSGKLWR	7.51112	7.9764	8.2086	6.66659	7.07954	7.15658	0	7.23241
	Gapdh/VKVGVNGFGR		7.54063			5.53319			6.24743
	Gapdh/VVDLMAYMASKE		6.72404			0			0
	Gapdh/VVKQASEGPLK	6.05725	7.4686	7.89927	5.48257	6.94376	7.20044	5.4759	7.0251
	Gfap/AKEPTKLADVYQAELR	0			6.2205			0
	Gfap/FLEQQNKALAAELNQLR		7.1038	7.53236		7.26072	7.37431		7.4946
	Gfap/KIYEEEVR		6.50763			6.78004			6.94244
	Gja1/GRSDPYHATTGPLSPSKDCGSPK	7.33836			6.30512			0
	Gja1/KVAAGHELQPLAIVDQRPSSR	6.96693			0			0
	Gja1/LNKKEEELK		7.24731	0		7.49959	5.81332		7.50684
	Gja1/MGQAGSTISNSHAQPFDFPDDSQNAKK	6.37814			0			0
	Gja1/NYNKQASEQNWANYSAEQNR	7.60902	7.57621	7.91328	6.62357	7.12859	7.20973	6.75506	6.99772
	Gja1/SDPYHATTGPLSPSKDCGSPK	7.47063	7.31349	7.64343	6.56236	5.64298	0	6.34854	6.43535
	Gm15294/TVDGPSGKLWR	7.51112	7.9764	8.2086	6.66659	7.07954	7.15658	0	7.23241
	Gm17087/DSYVGDEAQSKR	6.51746	7.28899	0	6.45665	7.29986	6.53637	6.4884	7.52593
	Gm3839/AVGKVIPELNGK	7.76639		7.37188	0		7.12094	0
	Gm3839/GAAQNIIPASTGAAKAVGK	6.73786	7.83209	8.38833	7.12655	7.38362	7.3711	7.09847	7.30185
	Gm3839/LVINGKPITIFQER		7.2154			0			0
	Gm3839/LVINGKPITIFQERDPTNIK	6.78084			0			0
	Gm3839/TVDGPSGKLWR	7.51112	7.9764	8.2086	6.66659	7.07954	7.15658	0	7.23241
	Gm3839/VKVGVNGFGR		7.54063			5.53319			6.24743
	Gm3839/VVDLMAYMASKE		6.72404			0			0
	Gm3839/VVKQASEGPLK	6.05725	7.4686	7.89927	5.48257	6.94376	7.20044	5.4759	7.0251
	Gm49325/HTPLSKLMK	5.9876		6.84892	0		0	0
	Gm49325/SEEKPKEGVKTENDHINLK	7.17653		7.13893	0		0	5.82052
	Gm49325/VAGQDGSVVQFKIK	6.81567	6.75403	7.67702	0	0	0	0	0
	Gm5580/GIYAYGFEKPSAIQQR	7.41762	7.5817	8.03463	0	0	6.00758	5.94472	6.15951
	Gm8797/AKIQDKEGIPPDQQR	8.36637	8.57496	9.62732	7.86972	8.58613	9.6978	8.46802	8.68756
	Gm8797/IQDKEGIPPDQQR	7.9453	7.39895	9.2411	7.9599	6.65786	9.35488	6.30854	7.77849
	Gm8797/LIFAGKQLEDGRTLSDYNIQK	10.5045	10.561	10.9665	9.94798	10.0698	10.3449	9.74017	10.0775
	Gm8797/MQIFVKTLTGK	7.40054	7.5731		6.77817	7.24507		6.36754	7.26124
	Gm8797/TITLEVEPSDTIENVKAK	0	8.25052	8.81309	7.95964	7.88211	8.75374	7.95671	8.49973
	Gm8797/TLSDYNIQKESTLHLVLR	9.98753	9.93868	10.5118	9.55078	9.52673	9.73678	9.36588	9.77746
	Gm8797/TLTGKTITLEVEPSDTIENVK		9.57901	10.1404		9.06937	9.3449		9.2294
	Gm8797/TLTGKTITLEVEPSDTIENVKAK	9.72576			9.06051			8.86002
	Gnai1/LLLLGAGESGKSTIVK	7.87041	6.938	8.1432	0	0	0	0	6.76243
	Gnai1/LWKDSGVQACFNR		6.6845			6.79369			7.22227
	Gnai1/NNLKDCGLF		6.71252			0			0
	Gnai1/VKTTGIVETHFTFK	6.76822		7.75536	0		5.83549	0
	Gnai2/LLLLGAGESGKSTIVK	7.87041	6.938	8.1432	0	0	0	0	6.76243
	Gnai2/NNLKDCGLF		6.71252			0			0
	Gnai2/VKTTGIVETHFTFK	6.76822		7.75536	0		5.83549	0
	Gnai3/LLLLGAGESGKSTIVK	7.87041	6.938	8.1432	0	0	0	0	6.76243
	Gnai3/VKTTGIVETHFTFK	6.76822		7.75536	0		5.83549	0
	Gnal/LLLLGAGESGKSTIVK	7.87041	6.938	8.1432	0	0	0	0	6.76243
	Gnao1/AIEKNLKEDGISAAK	6.93907	6.32395		6.63931	0		6.94496	6.59889
	Gnao1/AMDTLGVEYGDKER	6.74224	6.86612		6.27894	6.42941		6.30955	6.81198
	Gnao1/DVKLLLLGAGESGK	7.07173	7.82929	7.96727	6.29951	7.07004	6.97263	6.43379	7.41661
	Gnao1/IIHEDGFSGEDVKQYKPVVYSNTIQSLAAIVR	7.56282		7.91385	0		7.33076	0
	Gnao1/IKKSPLTICFPEYPGSNTYEDAAAYIQTQFESK			6.95451			0
	Gnao1/KSPLTICFPEYPGSNTYEDAAAYIQTQFESK		6.9665	7.36966		0	0		0
	Gnao1/KTDSKMVCDVVSR	6.43712	7.23073		5.7662	6.44309		0	6.25137
	Gnao1/LLLLGAGESGKSTIVK	7.87041	6.938	8.1432	0	0	0	0	6.76243
	Gnao1/NLKEDGISAAK	7.0379	7.90275	8.08207	6.3355	7.45225	7.62514	6.68145	7.54419
	Gnao1/NLKEDGISAAKDVK	7.5189	7.4411	8.1474	7.04696	7.01616	7.51207	7.34128	7.04399
	Gnao1/QYKPVVYSNTIQSLAAIVR	7.50229	7.73945		6.91156	6.83481		0	7.25708
	Gnao1/SPLTICFPEYPGSNTYEDAAAYIQTQFESKNR		7.7247	8.31302		0	0		0
	Gnao1/SREYQLNDSAKYYLDSLDR	8.13545	8.38913	8.75711	7.06326	7.40423	7.71452	7.27999	7.63883
	Gnao1/TDSKMVCDVVSR			7.80729			0
	Gnao1/VKTTGIVETHFTFK	6.76822		7.75536	0		5.83549	0
	Gnas/LLLLGAGESGKSTIVK	7.87041	6.938	8.1432	0	0	0	0	6.76243
	Gnat1/LLLLGAGESGKSTIVK	7.87041	6.938	8.1432	0	0	0	0	6.76243
	Gnat2/LLLLGAGESGKSTIVK	7.87041	6.938	8.1432	0	0	0	0	6.76243
	Gnat3/LLLLGAGESGKSTIVK	7.87041	6.938	8.1432	0	0	0	0	6.76243
	Gnb1/KACADATLSQITNNIDPVGR	0	7.58215	7.39851	6.71048	7.61513	7.46564	6.90427	8.24264
	Gnb1/LFVSGACDASAKLWDVR		6.16253			0			0
	Gnb1/LLLAGYDDFNCNVWDALKADR		6.43989			0			0
	Gnb1/SELDQLRQEAEQLKNQIR	6.87892	7.19791	7.3356	0	6.87528	6.73731	0	7.45574
	Gnb2/KACGDSTLTQITAGLDPVGR	6.95241	7.68789	7.65297	7.0412	7.67186	7.70085	6.97566	8.15381
	Gnb2/TFVSGACDASIKLWDVR			6.83693			5.90967
	Gpsm1/APSSDEECFFDLLSKFQSSR			7.02776			0
	Gpsm1/HLDIAQEQGDKVGEAR	6.5443	6.35048	7.06333	0	0	0	0	0
	Gpsm1/KHLQISQEIGDR	5.80401			5.41431			0
	Gpsm1/KYQEGPDAIER		6.34856			0			0
	Gpsm1/LTSPAAAEKPDLAGYEAQGARPK	6.52247			0			0
	Gpsm1/MGEAKASGNLGNTLK		6.60454			0			0
	Gpsm1/NLSLVKELGDR	6.63154	6.70309		0	0		0	0
	Grasp/LQQKEEATAAPDPAGR		6.29822			0			0
	Grasp/LVHGLVVKDPSIYDTLESVR	6.89033			0			0
	Grasp/WKNFTQSPEQQR	6.22422		6.69362	0		0	0
	Gria2/EGYNVYGIESVKI	6.89629			0			6.25641
	Gria2/NAQNINPSSSQNSQNFATYKEGYNVYGIESVKI	6.74182	6.8719	7.75326	0	0	0	0	0
	Gria2/VAKNAQNINPSSSQNSQNFATYK			7.29721			0
	Gria3/EGYNVYGTESVKI	6.97675	7.64245		6.23815	6.92596		6.09754	7.02412
	Gria3/NTQNFKPAPATNTQNYATYR	7.19207	7.19703	7.78031	0	6.24638	6.69494	6.16976	6.5232
	Grin1/AITSTLASSFKR	6.30146	6.58087		6.26349	6.6955		6.31266	6.66411
	Grin1/GALQNQKDTVLPR	7.34731	7.63467	8.41972	6.25242	6.78854	0	6.52603	6.82783
	Grin2a/CPSDPYKHSLPSQAVNDSYLR	7.12548	7.21767	7.69177	0	0	0	0	0
	Grin2a/EEAYQQDWSQNNALQFQKNK		6.88302			0			0
	Grin2a/LLEGNLYGSLFSVPSSKLLGNK	7.30997	7.47809	7.86832	6.7835	6.92069	0	6.52323	7.07893
	Grin2a/LLGNKSSLFPQGLEDSKR	7.34185	7.22479	7.67499	6.8027	6.57236	6.88871	6.28508	7.12398
	Grin2a/NPLHNEDGLPNNDQYKLYAK	6.32476			0			0
	Grin2a/SFQGKDSIFGENMNELQTFVANR	6.71171			0			0
	Grin2a/SKSLLPDHTSDNPFLHTYGDDQR	6.60535			0			0
	Grin2a/SPFKCDACLR		6.95231			6.11793			6.57649
	Grin2a/SSLFPQGLEDSKR	7.3325	7.3963		6.22342	6.43723		6.36088	6.93538
	Grin2a/YPKDCSEVER	5.8892	6.86452		5.02428	0		5.404	6.26771
	Grin2b/ALVTNKPVVSALHGAVPGR	7.5128		7.02531	6.77919		5.93625	6.94758
	Grin2b/DICIGNQSNPCVPNNKNPR	6.20761	7.42369	7.71133	0	6.79396	6.72671	0	7.04175
	Grin2b/DKEGLRDFYLDQFR	7.53212	6.90746		6.75646	6.68696		6.80041	6.96373
	Grin2b/ENSPHWEHVDLTDIYKER	7.04984			5.97433			0
	Grin2b/HGTGDKHGVVGGVPAPWEK	6.46394			0			6.02723
	Grin2b/HGVVGGVPAPWEKNLTNVDWEDR	7.43141	7.12238		0	0		6.45076	0
	Grin2b/HSQLSDLYGKFSFK	7.43992	7.26781	7.86335	6.67131	0	7.844	6.62637	6.79449
	Grin2b/KPLDIGLPSSK	7.95659			6.66534			6.98867
	Grin2b/KPLDIGLPSSKHSQLSDLYGK	6.86334			6.18828			6.39454
	Grin2b/RQHSYDTFVDLQKEEAALAPR	6.46449			0			0
	Grin2b/SCPSKLHNYSSTVAGQNSGR	6.12995	7.1023	7.2237	0	5.38966	0	0	0
	Grin2b/SDVSDISTHTVTYGNIEGNAAKR	6.36205			0			0
	Grin2b/SFTHSDCKSYNNPPCEENLFSDYISEVER			7.76049			6.77244
	Grin2b/SISKKPLDIGLPSSK	7.71079	6.37952	7.49233	0	0	5.41364	6.64714	0
	Grin2b/TKENSPHWEHVDLTDIYKER	7.1294			0			0
	Grin2b/VTQNPFIPTFGDDQCLLHGSKSYFFR	6.86567	7.59197	7.73932	0	7.01653	0	0	0
	Gripap1/EILKEKESSAIPAR	5.928			0			0
	Gripap1/LQEILTNSKSR	6.29044	6.99309	7.62969	0	0	0	0	0
	Gripap1/LQTEKETLFNDSR	6.22575	6.59704		0	0		0	0
	Gripap1/LSKECVGSPDPDLEPGEAN	6.27632	7.23666	6.60159	0	0	0	0	0
	Gsto1/SLGKGSAPPGPVPEGQIR	6.91233	7.12636	7.72103	0	0	0	5.43826	0
	H1f2/ALAAAGYDVEKNNSR	5.72503	6.71297	0	6.15427	6.72157	7.0333	0	6.62581
	H1f2/KALAAAGYDVEK		6.32968			6.03659			6.34936
	H1f2/KALAAAGYDVEKNNSR	0			5.91416			0
	H1f2/SEAAPAAPAAAPPAEKAPAK	5.96388	5.84061	6.71891	5.76856	0	0	0	0
	H1f3/ALAAAGYDVEKNNSR	5.72503	6.71297	0	6.15427	6.72157	7.0333	0	6.62581
	H1f3/KALAAAGYDVEK		6.32968			6.03659			6.34936
	H1f3/KALAAAGYDVEKNNSR	0			5.91416			0
	H1f3/SETAPAAPAAPAPVEKTPVK	0			5.84667			0
	H1f4/ALAAAGYDVEKNNSR	5.72503	6.71297	0	6.15427	6.72157	7.0333	0	6.62581
	H1f4/KALAAAGYDVEK		6.32968			6.03659			6.34936
	H1f4/KALAAAGYDVEKNNSR	0			5.91416			0
	H1f4/KTSGPPVSELITKAVAASK	6.22655			0			0
	H1f4/SETAPAAPAAPAPAEKTPVK	5.90114	6.10254	0	0	6.28158	6.32552	0	6.054
	H1f4/TSGPPVSELITKAVAASK		6.55715			6.77325			6.63283
	H1f6/ALAAAGYDVEKNNSR	5.72503	6.71297	0	6.15427	6.72157	7.0333	0	6.62581
	H1f6/KALAAAGYDVEK		6.32968			6.03659			6.34936
	H1f6/KALAAAGYDVEKNNSR	0			5.91416			0
	H2bc1/AVTKYTSSK	7.29927	7.70043	6.60449	7.52616	8.12814	6.70735	7.54565	8.21672
	H2bc1/HAVSEGTKAVTK	7.7346	7.63577	8.30807	6.61042	8.157	8.52826	6.72593	8.23502
	H2bc1/LLLPGELAKHAVSEGTK	7.50694	6.44761	7.87434	7.89994	8.01229	7.96438	8.29933	7.64791
	H2bc1/VLKQVHPDTGISSK	6.21077	7.02036	7.71122	6.50556	6.88638	7.9521	6.86447	6.42236
	H2bc12/AVTKYTSAK		6.77244			7.25909			7.31372
	H2bc12/AVTKYTSSK	7.29927		6.60449	7.52616		6.70735	7.54565
	H2bc12/HAVSEGTKAVTK	7.7346	7.63577	8.30807	6.61042	8.157	8.52826	6.72593	8.23502
	H2bc12/LLLPGELAKHAVSEGTK	7.50694	6.44761	7.87434	7.89994	8.01229	7.96438	8.29933	7.64791
	H2bc12/VLKQVHPDTGISSK	6.21077	7.02036	7.71122	6.50556	6.88638	7.9521	6.86447	6.42236
	H2bc14/AVTKYTSSK	7.29927	7.70043	6.60449	7.52616	8.12814	6.70735	7.54565	8.21672
	H2bc14/HAVSEGTKAVTK	7.7346	7.63577	8.30807	6.61042	8.157	8.52826	6.72593	8.23502
	H2bc14/LLLPGELAKHAVSEGTK	7.50694	6.44761	7.87434	7.89994	8.01229	7.96438	8.29933	7.64791
	H2bc14/VLKQVHPDTGISSK	6.21077	7.02036	7.71122	6.50556	6.88638	7.9521	6.86447	6.42236
	H2bc3/AVTKYTSSK	7.29927	7.70043	6.60449	7.52616	8.12814	6.70735	7.54565	8.21672
	H2bc3/HAVSEGTKAVTK	7.7346	7.63577	8.30807	6.61042	8.157	8.52826	6.72593	8.23502
	H2bc3/LLLPGELAKHAVSEGTK	7.50694	6.44761	7.87434	7.89994	8.01229	7.96438	8.29933	7.64791
	H2bc3/VLKQVHPDTGISSK	6.21077	7.02036	7.71122	6.50556	6.88638	7.9521	6.86447	6.42236
	H2bc9/AVTKYTSSK	7.29927	7.70043	6.60449	7.52616	8.12814	6.70735	7.54565	8.21672
	H2bc9/HAVSEGTKAVTK	7.7346	7.63577	8.30807	6.61042	8.157	8.52826	6.72593	8.23502
	H2bc9/LLLPGELAKHAVSEGTK	7.50694	6.44761	7.87434	7.89994	8.01229	7.96438	8.29933	7.64791
	H2bc9/VLKQVHPDTGISSK	6.21077	7.02036	7.71122	6.50556	6.88638	7.9521	6.86447	6.42236
	H2bu1-ps/AVTKYTSSK	7.29927	7.70043	6.60449	7.52616	8.12814	6.70735	7.54565	8.21672
	H2bu1-ps/HAVSEGTKAVTK	7.7346	7.63577	8.30807	6.61042	8.157	8.52826	6.72593	8.23502
	H2bu1-ps/LLLPGELAKHAVSEGTK	7.50694	6.44761	7.87434	7.89994	8.01229	7.96438	8.29933	7.64791
	H2bu1-ps/VLKQVHPDTGISSK	6.21077	7.02036	7.71122	6.50556	6.88638	7.9521	6.86447	6.42236
	H2bu2/AVTKYTSSK	7.29927	7.70043	6.60449	7.52616	8.12814	6.70735	7.54565	8.21672
	H2bu2/HAVSEGTKAVTK	7.7346	7.63577	8.30807	6.61042	8.157	8.52826	6.72593	8.23502
	H2bu2/LLLPGELAKHAVSEGTK	7.50694	6.44761	7.87434	7.89994	8.01229	7.96438	8.29933	7.64791
	H2bu2/VLKQVHPDTGISSK	6.21077	7.02036	7.71122	6.50556	6.88638	7.9521	6.86447	6.42236
	Hdac11/LGGLSISPAGIVKR		0			0			6.06243
	Hdac11/VINFLKEEK	5.93808	6.50329	0	6.65579	7.10151	7.14082	6.63921	7.02506
	Hdlbp/IEGDPQGVQQAKR		6.62557			0			0
	Hdlbp/TEIVFTGEKEQLAQAVAR		6.59545			0			0
	Hdlbp/VKELQAEQEDR		6.26105			0			0
	Hdlbp/YVIGPKGNSLQEILER	6.61849		6.91094	0		0	0
	Hecw1/ATTPSVTVKNSAAPIFK	6.06221			0			0
	Hecw1/EGSLSPVNSQKVTLLLQSPAVK	7.06157	7.37796	7.91985	0	0	0	0	0
	Hecw1/FLGKLSMPVQR	6.09667			0			0
	Hecw1/GKDEEEEEEDVSTLEQGEPGLELR		7.44378	7.62677		0	0		5.88196
	Hecw1/GSTTEEEDGLEEESTLKESSEK		6.73809			0			0
	Hecw1/ISIQPGKHSIFPALPHHGQER	6.62695			0			0
	Hecw1/KGMFFNPDPYLK	6.45641			0			0
	Hecw1/NSAAPIFKGIGSEETAQSQGSR	7.41452	6.80299	7.97627	0	0	0	0	0
	Hecw1/SQHQHESLPLAYNDKIVAFLR	7.09332		7.08329	0		0	0
	Hist1h2bc; Hist1h2bg; Hist1h2be/AVTKYTSSK	7.29927	7.70043	6.60449	7.52616	8.12814	6.70735	7.54565	8.21672
	Hist1h2bc; Hist1h2bg; Hist1h2be/HAVSEGTKAVTK	7.7346	7.63577	8.30807	6.61042	8.157	8.52826	6.72593	8.23502
	Hist1h2bc; Hist1h2bg; Hist1h2be/LLLPGELAKHAVSEGTK	7.50694	6.44761	7.87434	7.89994	8.01229	7.96438	8.29933	7.64791
	Hist1h2bc; Hist1h2bg; Hist1h2be/VLKQVHPDTGISSK	6.21077	7.02036	7.71122	6.50556	6.88638	7.9521	6.86447	6.42236
	Hist1h2bl; Hist1h2bn; Hist1h2bf; Hist1h2bj/AVTKYTSSK	7.29927	7.70043	6.60449	7.52616	8.12814	6.70735	7.54565	8.21672
	Hist1h2bl; Hist1h2bn; Hist1h2bf; Hist1h2bj/HAVSEGTKAVTK	7.7346	7.63577	8.30807	6.61042	8.157	8.52826	6.72593	8.23502
	Hist1h2bl; Hist1h2bn; Hist1h2bf; Hist1h2bj/LLLPGELAKHAVSEGTK	7.50694	6.44761	7.87434	7.89994	8.01229	7.96438	8.29933	7.64791
	Hist1h2bl; Hist1h2bn; Hist1h2bf; Hist1h2bj/VLKQVHPDTGISSK	6.21077	7.02036	7.71122	6.50556	6.88638	7.9521	6.86447	6.42236
	Hist1h2bp/AVTKYTSSK	7.29927	7.70043	6.60449	7.52616	8.12814	6.70735	7.54565	8.21672
	Hist1h2bp/HAVSEGTKAVTK	7.7346	7.63577	8.30807	6.61042	8.157	8.52826	6.72593	8.23502
	Hist1h2bp/LLLPGELAKHAVSEGTK	7.50694	6.44761	7.87434	7.89994	8.01229	7.96438	8.29933	7.64791
	Hist1h2bp/VLKQVHPDTGISSK	6.21077	7.02036	7.71122	6.50556	6.88638	7.9521	6.86447	6.42236
	Hist1h2bq/AVTKYTSSK	7.29927		6.60449	7.52616		6.70735	7.54565
	Hist1h2bq/AVTKYTSSNFSR		6.72583			6.89572			6.8048
	Hist1h2bq/HAVSEGTKAVTK	7.7346	7.63577	8.30807	6.61042	8.157	8.52826	6.72593	8.23502
	Hist1h2bq/LLLPGELAKHAVSEGTK	7.50694	6.44761	7.87434	7.89994	8.01229	7.96438	8.29933	7.64791
	Hist1h2bq/VLKQVHPDTGISSK	6.21077	7.02036	7.71122	6.50556	6.88638	7.9521	6.86447	6.42236
	Hist2h2bb/AVTKYTSSK	7.29927	7.70043	6.60449	7.52616	8.12814	6.70735	7.54565	8.21672
	Hist2h2bb/HAVSEGTKAVTK	7.7346	7.63577	8.30807	6.61042	8.157	8.52826	6.72593	8.23502
	Hist2h2bb/LLLPGELAKHAVSEGTK	7.50694	6.44761	7.87434	7.89994	8.01229	7.96438	8.29933	7.64791
	Hist2h2bb/VLKQVHPDTGISSK	6.21077	7.02036	7.71122	6.50556	6.88638	7.9521	6.86447	6.42236
	Hk1/TVCGVVSKR	6.37951	7.09649	6.51803	5.93391	7.61901	8.01242	6.49189	7.55317
	Hnrnpa0/CFGFVTYSNVEEADAAMAASPHAVDGNTVELKR	6.75478	7.42524	7.671	0	0	0	0	0
	Hnrnpa0/KLFVGGLKGDVAEGDLIEHFSQFGAVEK	6.41496			0			0
	Hnrnpa0/LFVGGLKGDVAEGDLIEHFSQFGAVEK	6.73103	6.96528	7.74899	0	0	0	0	0
	Hnrnpa1/SKSESPKEPEQLR		6.96239	7.17254		0	0		0
	Hnrnpa1/SSGPYGGGGQYFAKPR	6.4697	7.02032	7.347	0	0	0	0	0
	Hnrnpc/ASNVTNKTDPR	6.38821	7.45871	7.84847	0	0	0	0	0
	Hnrnpf/GLPYKATENDIYNFFSPLNPVR	6.56202	7.21277	7.54537	0	0	0	0	0
	Hnrnpf/ITGEAFVQFASQELAEKALGK		6.71605	7.21307		0	0		0
	Hnrnpf/YIGIVKQAGLDR	6.24868			0			0
	Hnrnph1/FFSDCKIQNGAQGIR		6.75366			0			0
	Hnrnph1/STGEAFVQFASQEIAEKALK	7.3597	6.72018	7.68752	0	0	0	0	0
	Hnrnph1/YIEIFKSSR	6.38097			0			0
	Hnrnph2/FFSDCKIQNGTSGVR	6.74874	7.48504	7.81533	0	0	0	0	0
	Hnrnph2/STGEAFVQFASQEIAEKALK	7.3597	6.72018	7.68752	0	0	0	0	0
	Hnrnph2/YIEIFKSSR	6.38097			0			0
	Hnrnpm/AFITNIPFDVKWQSLK		7.12267			0			0
	Hnrnpm/GGNRFEPYSNPTKR			6.87237			0
	Hnrnpm/INEILSNALKR			6.52785			0
	Hnrnpm/RGEIIAKQGGGGAGGSVPGIER	7.04123		7.66929	0		0	0
	Hnrnpu/APQCLGKFIEIAAR	6.295	7.46309	8.03563	0	0	0	0	0
	Hnrnpu/EAAGKSSGPTSLFAVTVAPPGAR	6.74269			6.41591			6.30524
	Hnrnpu/EKPYFPIPEDCTFIQNVPLEDR		7.75142			6.60536			6.67314
	Hnrnpu/GYFEYIEENKYSR	7.24423	7.57583	8.04131	0	0	0	0	0
	Hnrnpu/HAAENPGKYNILGTNTIMDK	6.74964	6.55804	7.38356	6.0952	0	6.04988	0	0
	Hnrnpu/HLYTKDIDIHEVR	6.20804			0			0
	Hnrnpu/KAEVEGKDLPEHAVLK	6.77779			0			5.57178
	Hnrnpu/NQSQGYNQWQQGQFWGQKPWSQHYHQGYY	6.56318			0			0
	Hnrnpu/SSSPVNVKK		5.55283			0			0
	Hnrnpu/TTWVTKHAAENPGK		7.00677	7.93292		0	0		0
	Hnrnpul2/YGGQPLFSEKFPTLWSGAR	6.67066	7.39329	7.64829	0	0	7.16155	0	0
	Hpca/DCPTGILNVDEFKK		7.01246			0			0
	Hpca/GAKSDPSIVR	6.547	7.40751		0	5.43409		0	5.19932
	Hpca/IYANFFPYGDASKFAEHVFR		7.56638	7.86191		0	0		6.09272
	Hpcal1/GAKSDPSIVR	6.547	7.40751		0	5.43409		0	5.19932
	Hpcal1/IYANFFPYGDASKFAEHVFR		7.56638	7.86191		0	0		6.09272
	Hpcal4/LAPEVLEDLVQNTEFSEQELKQWYK		6.89569			0			0
	Hpcal4/MDQDKDDQITLEEFKEAAK	6.65444			0			0
	Hpcal4/NNSKLAPEVLEDLVQNTEFSEQELK	6.42264	7.20382	7.83474	0	0	0	0	0
	Hspa12a/ADKEAGGGDAGPRETAPTSTYSSPAR	6.07882			0			0
	Hspa12a/ATAVDITTSKSVK	6.20594		7.92577	0		0	0
	Hspa12a/ATGGPYGSLGVDYEFEKLLCK			6.81659			0
	Hspa12a/AVVNGYSASDTVGAGFAQAKEHVR		6.9076			0			0
	Hspa12a/DFYHDLDPSEAKQWLYLEK	6.99508	6.52618	7.10836	0	0	0	0	0
	Hspa12a/DFYHDLDPSEAKQWLYLEKFK	6.61099			0			0
	Hspa12a/ELYKATGGPYGSLGVDYEFEK			7.21898			0
	Hspa12a/EQALKELSDQAGSDFENSDVR		7.04434	7.40102		0	0		0
	Hspa12a/GAVLFGLDPAVIKVR	6.57583			0			0
	Hspa12a/HPPEKLLVK		6.74691			0			0
	Hspa12a/LPEGHLKELYK	5.65413			0			0
	Hspa12a/SVKVGIDFLNY		7.02922			0			0
	Hspa12a/TNPLNITLPFSFIDYYKK	6.23945	7.0821		0	0		0	5.44874
	Hspa12a/WCTDVFDKFISADQSVALGELVK		6.51358			0			0
	Hspa12a/WEGGDPGVSNQKTPTTILLTPER	7.30287	7.24903	7.82357	0	0	0	0	0
	Hspa4l/AIGNAAKSQIVTNVR	6.52265	6.7717	7.35174	0	0	0	0	0
	Hspa4l/FFLKDISTTLNADEAVAR	6.39321		7.24107	0		0	0
	Hspa4l/IPAVKEQVTR			7.55484			5.7513
	Hspa8/DAKLDKSQIHDIVLVGGSTR	6.42857		7.13577	6.79558		6.88469	6.78249
	Hspa8/IINEPTAAAIAYGLDKK	6.67872	0		6.43207	7.08138		6.23505	6.68224
	Hspa8/IINEPTAAAIAYGLDKKVGAER	6.67872			0			6.23505
	Hspa8/IQKLLQDFFNGK		6.8289			6.77463			6.89464
	Hspa8/LIGDAAKNQVAMNPTNTVFDAK		0			0			6.06971
	Hspa8/NQVAMNPTNTVFDAKR		0			6.30333			0
	Hspa8/SKGPAVGIDLGTTYSCVGVFQHGK		6.66665	7.26124		6.95757	6.95956		6.82336
	Iqgap2/TPEEGKQSQAVIEDAR	5.82355	6.57641	6.89424	0	0	0	0	0
	Iqsec1/ACLDDSYASGEGLKR	6.8277	7.65049	7.64363	0	6.25532	0	0	6.1465
	Iqsec1/QVKSLAESIDDALNCR	6.9711	7.5345	7.89989	0	0	0	0	6.03096
	Iqsec1/SGGAAQDYWALAHKEDKADTDTSCR	6.59349			0			0
	Iqsec1/TNEDHVSQVQKVEK			5.67267			0
	Iqsec2/AQNPAYFEGKPASLDEGAMAGAR	7.07918	7.12856	6.72827	0	0	0	0	0
	Iqsec2/DKEREASYQLQDTTGYTAR	6.95677			0			0
	Iqsec2/EKEAGYSAAVGVGQRPPR	7.34408	7.55518	8.20737	0	5.39101	0	5.50352	0
	Iqsec2/GALSSSLRDLSDAGKR	5.97205			0			0
	Iqsec2/KVLIIFNAPSLQDR			7.06446			0
	Iqsec2/LDDFIKNLR	6.75404	7.14523		6.07052	6.28387		6.33828	6.85322
	Iqsec2/SKALSDSYELSTDLQDK	7.2352	7.49304	8.06472	0	0	0	0	0
	Iqsec2/SSLEDTYGAGDGLKR	7.61334	7.83006	8.38158	6.32441	0	6.7704	5.93233	6.75536
	Iqsec2/YRVESELEKQK	6.38899	7.08221		0	0		0	0
	Itch/EFDPLGPLPPGWEKR		0			7.02428			6.99575
	Itch/FIYGNQDLFATSQNKEFDPLGPLPPGWEK	6.59934	7.55268	7.35746	7.04025	7.4203	7.5983	6.92427	8.01204
	Itch/VSTNGSEDPEVAASGENKR	5.85891	6.7345	7.44031	5.86267	6.68647	7.01431	0	6.69771
	Itm2b/VTFNSALAQKEAK	6.53773	7.24381	7.65072	6.85902	0	7.50196	6.40497	0
	Itm2c/ADKADKAAASGPASASAPAAEILLTPAR	0			6.24492			7.11962
	Itm2c/ISFQPAVAGIKADK	7.15473	7.28787		7.34185	7.4779		6.54315	7.4137
	Itm2c/ISFQPAVAGIKADKADK	0		7.54829	6.64526		7.15878	6.05181
	Itm2c/VKISFQPAVAGIK	0			6.03197			0
	Itpka/AAGTSGLILKR		6.97178			0			0
	Itpka/ADGSCSTDFKTTR		7.09019	7.35885		0	0		0
	Itpka/AGVWLIDFGKTTPLPDGQILDHR	7.00398	7.00766	7.0479	0	0	0	0	0
	Itpka/DGESYLQLQDLLDGFDGPCVLDCKMGVR		6.57108			0			0
	Itpka/GNVQLETSEDVGQKSHWQK	6.9241	6.74161		0	0		0	0
	Itpka/KMLAVDPEAPTEEEHAQR	6.5263			0			0
	Itpka/TYLEEELTKAR	6.90728	7.87554	7.73943	0	0	0	0	0
	Itpkb/TYLEEELTKAR	6.90728	7.87554	7.73943	0	0	0	0	0
	Josd1/GKNCELLLVVPEEVEAHQSWR	6.67392	7.36144	7.49311	7.13383	7.83109	7.68053	6.69755	8.22139
	Kalrn/GALKEPIQLPK	6.03068			0			0
	Kalrn/GPEQQVKAILSELLQR		6.72072	6.67374		0	0		5.85815
	Kif5c/NGEAVPEDEQISAKDQK	6.01957	0	0	5.81306	0	6.16435	5.76943	5.5875
	Kif5c/VSKTGAEGAVLDEAK	0	5.84912		5.94785	6.19426		5.69547	6.48897
	Kxd1/AKIQDKEGIPPDQQR	8.36637	8.57496	9.62732	7.86972	8.58613	9.6978	8.46802	8.68756
	Kxd1/IQDKEGIPPDQQR	7.9453	7.39895	9.2411	7.9599	6.65786	9.35488	6.30854	7.77849
	Kxd1/LIFAGKQLEDGRTLSDYNIQK	10.5045	10.561	10.9665	9.94798	10.0698	10.3449	9.74017	10.0775
	Kxd1/MQIFVKTLTGK	7.40054	7.5731		6.77817	7.24507		6.36754	7.26124
	Kxd1/TITLEVEPSDTIENVKAK	0	8.25052	8.81309	7.95964	7.88211	8.75374	7.95671	8.49973
	Kxd1/TLSDYNIQKESTLHLVLR	9.98753	9.93868	10.5118	9.55078	9.52673	9.73678	9.36588	9.77746
	Kxd1/TLTGKTITLEVEPSDTIENVK		9.57901	10.1404		9.06937	9.3449		9.2294
	Kxd1/TLTGKTITLEVEPSDTIENVKAK	9.72576			9.06051			8.86002
	Lin7a/AIELLEKLQESGEVPVHK	6.79365			0			0
	Lin7a/KVLQSEFCTAIR		6.83321			0			0
	Lin7a/TDEGLGFNVMGGKEQNSPIYISR			6.54014			0
	Lin7a/VVELPKTDEGLGFNVMGGKEQNSPIYISR	6.58124			0			0
	Lmnb2/SEAELATALSDKQGLETEVAELR	0	0	6.76281	6.52962	6.99878	6.88419	6.36929	7.41961
	Lrrc57/HLDVVDLSKNQIR	6.65674	0	7.61062	6.90376	7.24763	7.30758	6.75834	7.08368
	Lrrc7/ALIPLQTEAHPETKQR	7.65385	6.60922		6.90853	0		7.04995	6.91378
	Lrrc7/AQAGSFPAKNLTQR	6.00779	7.09722		0	0		0	5.64725
	Lrrc7/CLIQTKGQR	6.91729			5.58443			0
	Lrrc7/ELDISKNGVQEFPENIK			7.01674			6.40149
	Lrrc7/GGLEGQSSISMTDPQFLKR	6.40729	6.6471		0	0		0	0
	Lrrc7/IPSDYNLGNYGDKTSDNSDIK	6.79196	6.84007	7.34134	0	0	0	0	0
	Lrrc7/KSQSIDEIDVGTYK	6.53984			0			0
	Lrrc7/KVYQFDQSFNPQGAVEVK	7.01431	7.00199	6.8405	0	5.72818	0	6.10802	0
	Lrrc7/NGRYEDEHPSYQEVKAQAGSFPAK	6.32934			0			0
	Lrrc7/NLPFSFTKLK		6.51737			0			0
	Lrrc7/RIPPPFAHNSEYVQQPSKNIAK	6.45033			0			0
	Lrrc7/SVQNLVGKPSHGVR			7.24494			6.40831
	Lrrc7/TRPTPVKGEESCGK	5.71553	6.61177	7.63195	0	0	0	0	0
	Lrrc7/VENSNPTANTEQTVKEK	5.82905	7.01055	7.55725	0	0	0	0	6.21911
	Lrrc7/VGSLQATAKDAVHNSLWGNR	6.6509			0			0
	Lrrc7/VKALSCQAPWDR		7.39252	7.53291		5.6012	0		6.08239
	Lrrc7/VYQFDQSFNPQGAVEVKAEK	6.65629	7.34496	7.6016	0	0	0	0	0
	Lrsam1/LIETELLQLTQLELKR		6.45501	6.94622		0	0		0
	Lrsam1/VQPELKPLENEVLGALEPPTAPR	6.96782	7.51974	8.08073	0	0	0	0	6.17111
	Lrsam1/WALSNLLQQLLKEK		7.42977	7.27476		0	0		5.88883
	Lzts1/QQLKESQLEVNTK			6.70712			0
	Lzts1/SFDEKEFASGQTFEERPR	6.37238			0			0
	Lzts1/SPLSTDECTIQELEQKLLQR	6.06401	6.5042		0	0		0	0
	Macf1/LLKQIQSPASSK	0	0	0	5.96212	6.44267	6.8648	5.78224	6.57496
	Macroh2a1/AASADSTTEGTPTDGFTVLSTKSLFLGQK	0	0	0	0	0	6.79798	6.50062	6.89399
	Macroh2a1/FVIHCNSPVWGADKCEELLEKTVK		0	0		7.07609	6.68784		7.09276
	Macroh2a1/GKLEAIITPPPAKK	7.48048	6.71087	8.23223	7.57951	7.68827	8.24286	7.60879	7.77546
	Macroh2a1/GSKGKLEAIITPPPAK		0			6.37225			0
	Macroh2a1/GVTIASGGVLPNIHPELLAKK	8.4778	8.3761	8.54644	8.74805	8.88028	8.93736	8.74713	9.13236
	Macroh2a1/GVTIASGGVLPNIHPELLAKKR	8.53103	8.2403		8.73824	8.87589		8.74713	9.1245
	Macroh2a1/QGEVSKAASADSTTEGTPTDGFTVLSTK	0	0	7.34518	6.72193	6.47003	7.603	6.5662	6.6083
	Macroh2a1/TVKNCLALADDR		0			6.71245			7.04902
	Macroh2a2/AKDSDKEGTSNSTSEDGPGDGFTILSSK	0			6.0821			0
	Macroh2a2/GKSETILSPPPEKR	5.99054	6.08739	6.40338	6.43359	6.78206	6.7417	6.47816	6.70269
	Macroh2a2/GVTIASGGVLPRIHPELLAKK	7.25091	7.90581	7.64536	8.03403	7.99017	8.71391	7.81192	7.86456
	Macroh2a2/KSQGPLEVAEAAVSQSSGLAAK	0			6.29605			0
	Map1b/DLTGQVPTPPVKQVK		0			6.28995			0
	Map1b/ITKTPQASTYSYETSDR	6.13312	6.69028	7.05831	5.89691	5.73862	6.10281	0	6.05687
	Map1b/ITSFPESESYSYETSTKTTR		6.7671			0			0
	Map1b/NLISPDLGVVFLNVPENLKDPEPNIK		0			0			6.88858
	Map1b/TPEEGGYSYEISEKTTR	6.61476		7.38202	5.90422		0	0
	Map1b/TPEVSGYTYEKTER	6.74323	7.09646	7.00004	5.16915	6.3078	0	0	5.28581
	Map2k7/AASSLEQKLSR			7.14336			0
	Map2k7/GQIKLCDFGISGR		6.85531			0			0
	Map2k7/NCKTDFEVLTK	6.66255	7.68491		6.54193	7.4553		6.75163	7.90744
	Map4k3/IGSGTYGDVYKAR	6.24915	6.80414	7.06807	0	0	0	0	0
	Map6/DPEGAGGAGVLAAGKASGVDQR	0	0		6.16026	6.54316		0	6.57819
	Map6/FWNQLDKADIAVPLVFTK	6.8675	7.58949	7.36277	7.29892	7.69795	7.79035	7.0929	8.01229
	Map6/NEGHEEKPLPPAQSQTQEGGPAAGKASGADQR	0			5.95452			0
	Map6/RGDHPWIPKPVQIPATSQPSQPVLGVPK	0			6.80226			0
	Map6/SEGHEEKPLPPAQSQTQEGGPAAGKASGADQR	0			5.9047			0
	Map6d1/KFTPNPSAIFQTSAPQTLNV	6.97834	7.83675	7.25801	7.4303	7.6262	7.45647	7.05595	7.99959
	Mapre2/FQDNLDFIQWFKK	6.81387	6.64815	7.85426	0	0	0	0	0
	Mapre2/KFYDANYDGKEYDPVEAR	7.92959	7.95859	8.16676	0	0	0	5.98967	0
	Mapre2/SDKDLETQVIQLNEQVHSLK	7.27898	7.12561		6.45341	0		0	0
	Mast3/EDQGVKTDLPR		7.15549			0			0
	Mast3/EFVDKQVCGTPEYIAPEVIFR	6.57921	6.47115	7.40262	0	0	0	0	0
	Mast3/HKAEFVPQLEAEDDTSYFDTR	6.64358			0			0
	Mast3/INKQNLILR			6.75619			0
	Mast3/TTALENTSIKVGPAR		6.6492			0			0
	Matr3/DLDELSRYPEDKITPENLPQILLQLK	6.27242	6.87043		0	0		0	0
	Matr3/SKSFQQSSLGR		7.40758	7.88039		6.08135	0		6.15655
	Mbp/FSWGAEGQKPGFGYGGR	6.68106	7.28592	6.87548	6.80509	7.44228	7.5887	6.80627	7.48582
	Mbp/GAYDAQGTLSKIFK		6.81794			7.33724			5.71956
	Mbp/GFKGAYDAQGTLSK	0		6.07287	5.69306		7.01263	0
	Mbp/SKYLATASTMDHAR		5.89113	6.71992		6.87453	7.40473		6.65074
	Mbp/TQDENPVVHFFKNIVTPR	6.49627	7.36631	7.10762	7.18475	7.61779	7.61534	6.85119	7.74204
	Mbp/TTHYGSLPQKSQHGR		5.98573	6.74252		6.40574	7.20309		6.17751
	Mbp/VPWLKQSR		0			6.75908			6.63384
	Mink1/DIKGQNVLLTENAEVK			7.17629			0
	Mink1/KGSVVNVNPTNTR		7.01578	7.64198		6.24878	6.71584		6.31965
	Mink1/SNSEALKQQQQLQQQQQR	5.93864	6.59106	7.18244	0	0	0	0	6.01242
	Morc3/STGQQAAADGSTASNAEEPVSYVDGESLKLR	0	0	0	6.55645	6.81208	6.60979	6.28087	6.06363
	Mpp1/IAILDIEPQTLKTVR		6.72187			0			0
	Mpp1/LNEKQSCTVAR		6.65268			0			0
	Mpp1/TALSDLYLEHLLQKR	7.11935			0			0
	Mpp1/VEGSSKESAGLIPSPELQEWR		7.3137	7.20507		0	0		0
	Mpp2/AALESGVSTKQLTEADLR	7.01254			0			0
	Mpp2/AALESGVSTKQLTEADLRR			7.87427			0
	Mpp2/DLELTPTSGTLCGSLSGKK		6.55865	7.33292		0	0		0
	Mpp2/DSLSPCKEAGLR		7.47644	6.83746		0	0		0
	Mpp2/GVVASGKVCVLDVNPQAVK			6.98705			0
	Mpp2/LEETKLEAVRDNNLELVQEILR			7.01191			0
	Mpp2/RPKDSEREGQGYSFVSR	6.1705			0			0
	Mpp2/SASGSVILKILPSYQEPHLPR	6.29706			0			0
	Mpp2/VCVLDVNPQAVKVLR	6.29848	6.46136	7.67062	0	0	0	0	0
	Mrtfb/GLPVSGTKPDLIER	7.26956			0			0
	Mrtfb/KLEQEQKLVEVLK	6.96261			0			0
	Mrtfb/KVFTNSAPNTVLQYQR	6.49861			0			0
	Mrtfb/QPGPTNQQPFVSKTSNPALQSR	6.61893		7.11952	0		0	0
	Mrtfb/RPGPLPSSLDDLKVSELKTELK	7.24423			0			0
	Mrtfb/SGEISFPIKEEPSPISK	7.12901	7.09269	7.42771	0	0	0	0	0
	Mrtfb/SPAAFHEQIKSLER	5.94087			0			5.8117
	Mrtfb/YHQYIPPNQKGEK		6.15767			0			0
	Mtfr1l/FALKEEDISR	6.17823	6.60703	6.30263	0	5.73059	0	0	0
	Mtfr1l/SLLKEEDPAVLISEVLR	6.07737			0			0
	Mtmr6/CLEDEHLLQAISKANPGNR	6.37519	6.81025	7.2826	0	0	0	0	5.82813
	Mtmr6/YLNPLYSSKSQR	6.14395			0			0
	Myh10/QEEELQAKDEELLK		6.10418			0			0
	Myh10/QLLQANPILESFGNAKTVK	6.47465	5.90596	6.89437	0	0	0	6.72401	7.30524
	Myo5a/AASELYTKFAR	6.34268	6.86645		0	0		0	0
	Myo5a/ALSEKSAPEVTAPGAPAYR		7.13504	7.68615		6.92241	7.19885		6.80041
	Myo5a/ETLEPLIQAAQLLQVKK		6.99683			5.87591			6.04922
	Myo5a/GAELEYESLKR			7.26295			6.36267
	Myo5a/HADYLNDDQKVR		6.64986	7.25283		0	6.11468		0
	Myo5a/LQLSEEEAKVATGR	7.01978			6.91449			6.9033
	Myo5a/LVKNLILELKPR			7.44764			0
	Myo5a/NLILELKPR	6.51465			0			0
	Myo5a/SQLVSQKEAIQPK	6.07456	7.05732	7.81232	6.30047	7.08888	7.52226	6.52243	7.03395
	Myo6/APKSVTDYAQQNPAAQLPAR	5.836	0		6.02951	6.4893		0	6.49255
	Myo6/APKSVTDYDFAPFLNNSPQQNPAAQLPAR		7.76805	8.09388		7.96266	8.26752		7.90707
	Myo6/GPAVQATKAAAGTK		6.83833			7.23099			7.21788
	Myo6/NTETEQRAPKSVTDYDFAPFLNNSPQQNPAAQLPAR	7.40987			7.64635			7.56146
	Myo6/RGPAVQATKAAAGTK			7.5842			7.69127
	Nab2/EWATNPGLFSQPVPAVPVSSIPLFKISETAGTR		6.97889			0			0
	Nab2/LHSEELGGPPLKK	6.02947	6.46978	7.22796	0	0	0	0	0
	Nacc1/LWDSSQKEAGGSGGNNGSR		6.74573	7.06685		0	0		0
	Nacc1/VKTEQELDSVQCTPMAKR	5.67196			0			0
	Nap1l1/ADIDNKEQSELDQDLEDVEEVEEEETGEETKIK		7.31099	7.92651		0	0		0
	Nap1l1/FEIINAIYEPTEEECEWKPDEEDEVSEELKEK		7.27552			0			0
	Nap1l1/KYAVLYQPLFDKR	5.93287			0			0
	Nap1l1/LDGLVDTPTGYIESLPKVVK	6.31188			0			0
	Nap1l1/NLQVKCAQIEAK		6.69998			0			0
	Nap1l1/YAVLYQPLFDKR		6.96148	7.24304		0	0		0
	Napa/AIAHYEQSADYYKGEESNSSANK	6.64139	7.178	7.19019	5.84646	0	0	0	0
	Napb/AIAHYEQSADYYKGEESNSSANK	6.64139	7.178	7.19019	5.84646	0	0	0	0
	Napb/CLLKVAAYAAQLEQYQK		7.13969	6.90525		0	0		0
	Napb/HDSATSFVDAGNAYKK	6.8298	6.29177	7.71128	5.88897	0	6.40829	5.95536	0
	Napb/IKKSIQGDGEGDGDLK	6.08436		7.263	0		0	0
	Napb/KSIQGDGEGDGDLK		6.60095			0			5.87317
	Napb/LHMQLQSKHDSATSFVDAGNAYK	6.1447			0			0
	Napb/LLEAHEEQNSEAYTEAVKEFDSISR	6.60563			0			0
	Napb/SIQGDGEGDGDLK		7.42671	6.97059		6.60895	6.1788		6.74719
	Nedd4/GKTDSNDLGPLPPGWEER	6.70828	7.19629	7.64255	0	0	6.42872	0	5.76382
	Nedd4l/SKASLNPNDLGPLPPGWEER	6.98319	7.69372	8.01791	0	6.68586	7.07166	6.11906	6.74629
	Nedd4l/SLSSPTVTLSAPLEGAKDSPIR		5.94788			6.09479			6.21301
	Nedd4l/TFYIDHNSKITQWEDPR	6.3057			0			0
	Nedd4l/VPMNGFAELYGSNGPQLFTIEQWGSPEKLPR		7.0223			0			0
	Nedd8/LIYSGKQMNDEK			6.33468			0
	Nedd8/TLTGKEIEIDIEPTDKVER	7.51388	6.37125		7.26951	6.22632		7.20303	5.52435
	Nefl/FTVLTESAAKNTDAVR	6.2295	0		5.95389	6.01991		0	6.35559
	Nefl/SSFGYDPYFSTSYKR	6.38439	6.3351	0	0	6.23724	7.01077	6.31979	6.97291
	Ngef/CKGLPFSSFLILPFQR		7.08365	6.87578		0	5.40807		0
	Ngef/DKSTLQEIETR	6.98057	7.84943	7.99922	0	6.47935	6.84776	0	6.49379
	Ngef/IKSVPIISHSR	6.32589			0			0
	Ngef/QGELQQMSGPKTSR		6.20382			0			0
	Ngef/SQNLKECFR	7.10061	7.8061	7.67718	0	0	0	0	0
	Ngef/TKFVSFTSR		7.49364			5.58194			0
	Nmral1/AVHHAKTTPEDYEK		6.56665			0			0
	Nmral1/HTAEEYAALLSKHTGK	6.60861			0			0
	Nmral1/LAAGHFDGKGEVEEYFR	6.34514			0			0
	Nmral1/LPCYFENLLSYFLPQKAADGK		6.31559	6.53343		0	0		0
	Nr3c1/GGATVKVSASSPSVAAASQADSK			6.76421			0
	Nr3c1/IKGIQQATAGVSQDTSENANK	6.37468	5.59663	6.70861	0	0	0	0	0
	Nr3c1/VSASSPSVAAASQADSKQQR		6.57045			0			0
	Nsf/AENSSLNLIGKAK	7.02065	7.58683	7.49676	0	6.65617	5.97824	5.29999	0
	Nsf/CPTDELSLSNCAVVNEKDFQSGQHVMVR		6.43197			0			0
	Nsf/DIEAMDPSILKGEPASGK		7.15235	7.57216		0	0		0
	Nsf/ELAVETKNFSGAELEGLVR	7.03663	7.89027	8.32605	0	0	0	0	5.96187
	Nsf/EPKVVNGPEILNK		8.09531			0			5.52085
	Nsf/EPKVVNGPEILNKYVGESEANIR			7.18574			0
	Nsf/GDFLASLENDIKPAFGTNQEDYASYIMNGIIK		7.37594	7.72852		0	0		0
	Nsf/GHQLLSADVDIKELAVETK	6.84884	6.96043	7.41122	0	0	0	0	0
	Nsf/GILLYGPPGCGKTLLAR	7.35692	8.36818	8.50139	0	0	0	0	6.0141
	Nsf/HVKGILLYGPPGCGK	6.96473	7.52209	7.93973	0	0	0	0	0
	Nsf/IAEESNFPFIKICSPDK	7.47664	8.28921	8.52532	0	0	0	0	0
	Nsf/ICSPDKMIGFSETAK		6.68034	7.40319		0	0		0
	Nsf/IFDDAYKSQLSCVVVDDIER			7.43903			0
	Nsf/KLFADAEEEQR	6.83669			0			0
	Nsf/MEIGLPDEKGR	6.47441	7.56637	7.63248	0	5.69037	0	0	0
	Nsf/MGIGGLDKEFSDIFR	6.43573	6.86612		0	0		0	0
	Nsf/MLNAREPKVVNGPEILNK	6.92236			0			0
	Nsf/NSDRTPLVSVLLEGPPHSGKTALAAK	7.41209			0			0
	Nsf/QSIINPDWNFEKMGIGGLDKEFSDIFR		7.34661			0			6.00835
	Nsf/TALAAKIAEESNFPFIK	8.42424	8.42584	8.71759	7.03322	7.33041	7.24147	6.82928	7.47885
	Nsf/TPLVSVLLEGPPHSGKTALAAK		7.36404	7.93061		0	0		0
	Nsf/TTIAQQVKGK	5.93878		7.74125	0		0	0
	Nsf/VEVDMEKAESLQVTR	6.52709	6.41392		5.43172	0		0	6.5659
	Nsf/VLDDGELLVQQTKNSDR	8.48738	8.30636	8.86251	0	0	0	0	0
	Nsf/VVNGPEILNKYVGESEANIR	8.04673	8.38505	8.9446	6.23915	6.14264	0	0	6.33027
	Ntrk2/IPVIENPQYFGITNSQLKPDTFVQHIK	6.93647	6.6486	7.14953	0	0	0	0	0
	Nub1/NLQLEEEEQNEAELKER	6.17684	6.90234	7.47025	0	0	0	0	0
	Nudcd2/ENPGFDFSGAEISGNYTKGGPDFSNLEK		6.4049	7.65346		0	0		0
	Nudcd2/FQKENPGFDFSGAEISGNYTK	7.32899	6.78173	7.23188	0	0	0	0	0
	Nudcd3/IQEQFQKNPDSYNGAIR	6.45867	7.5532	7.56617	0	0	6.13258	0	0
	Nyap1/RPPAYDSLKAGGVLNK	6.20301			0			0
	Nyap1/SSSKEAAPTGPVGPGAVPGPGVR		6.5629	7.03663		0	0		0
	Ogt/AFLDSLPDVKIVK	6.33282			0			0
	Ogt/ASSVGNVADSTEPTKR		6.44034	7.14273		0	0		0
	Ogt/IIFSPVAPKEEHVR	7.04261			0			0
	Ogt/IVLNGIDLKAFLDSLPDVK		7.07675	7.35987		0	0		5.68974
	Ogt/LGTDLEYLKK	6.17589		6.88121	0		0	0
	Ogt/SDLGNLLKALGR		7.44934	7.4889		7.10551	6.86999		7.55354
	Pabpc4/KSGVGNVFIK	6.31042	7.14517	7.05903	0	5.51067	0	0	0
	Pcif1/AVHNTAVLFLQNGPGFAKWGPTPER			6.875			0
	Pcif1/LQELTAAYKQSGR	6.55686	6.91717	7.48236	0	0	0	0	0
	Pcif1/LVQDLPEELVHAGWEKCWSR		6.91583			0			0
	Pclo/AEEDSMEDPYELKLLK	6.42134			0			0
	Pclo/DVTQPQAEGTAKEGR		0			0			5.88633
	Pclo/GTAALSSAFSLHEKDLSK	7.26745	7.23792	7.07907	0	0	0	0	0
	Pclo/LHSYVKAEEDSMEDPYELK	6.85694		7.47771	0		0	0
	Pclo/LKAQEAEALDVSFGHSSSSAR			7.51709			0
	Pclo/LTLEKQAAK		6.53064	6.96449		0	0		0
	Pclo/MSKFSPIQESR		7.11197	7.1465		0	0		0
	Pclo/NITDQQKFMGSSLGSGLGTLGNTIR	6.7052			0			0
	Pclo/NYVLIDDIGDITKGTAALSSAFSLHEK		7.13972			0			0
	Pclo/QAAKQLPAAILYQK		7.14355	6.73306		0	0		0
	Pclo/QETLAQQQLQLEQIQQLQQQLHQQLEEQKLR	6.85658			0			0
	Pclo/QLPAAILYQKQSK			7.57139			0
	Pclo/QTTLYLEPKITSTYEVIR	6.38824			0			0
	Pclo/SKNAFDYSGGTEAAVDLTSGR		6.28659			0			0
	Pclo/TKPTSLPISQSR		7.10701	7.62232		0	0		0
	Pclo/VSPEQPQDQQKTQTPSETR		5.67287			0			5.82849
	Pea15a/AEYGTLLQDLTNNITLEDLEQLKSACKEDIPSEK		6.59376			0			0
	Pea15a/ISEEEELDTKLTR	6.68585	7.22305	7.1803	0	5.89053	0	0	0
	Pelo/AFYGLKQVER		6.94102			0			0
	Pelo/LVDSVKENAGTVR			7.162			5.70806
	Pelo/VKGTNIQENEYVK	6.02555			0			0
	Pelo/YSLKEALCDPTVASR			7.38614			0
	Pfkp/SDLDSSSSSAYPKYLEHLSGDGK	7.1803	7.23157	7.02608	7.25777	7.41785	7.23618	7.087	7.48116
	Pfn1/DSPSVWAAVPGKTFVSITPAEVGVLVGK		6.3119			0			0
	Pfn1/SSFFVNGLTLGGQKCSVIR		0			0			6.21101
	Pfn1/TFVSITPAEVGVLVGKDR	6.90607	0	7.3092	0	6.25732	0	0	0
	Pgam1/AAYKLVLIR		8.12956	8.18619		7.86016	8.08037		8.08261
	Pgam1/AAYKLVLIRHGESAWNLENR	7.07649			6.90083			7.06051
	Pgam1/FSGWYDADLSPAGHEEAKR	6.02173			0			0
	Pgam1/HYGGLTGLNKAETAAK	6.60724	6.4674	7.02991	0	0	0	0	0
	Pgam1/YADLTEDQLPSCESLKDTIAR		7.15048	7.62101		0	0		0
	Pgam2/HYGGLTGLNKAETAAK	6.60724	6.4674	7.02991	0	0	0	0	0
	Phactr1/DPCSYEVLQASDIMDGPDPGAPVKLPCLPVK		6.20175			0			0
	Phactr1/ELEEKNILPR	6.67591	5.99115	6.69522	5.66505	0	0	0	0
	Phactr1/FKHTSAALER		6.84423	6.56399		0	0		0
	Phactr1/LTAADKAAIR		7.18347	7.02338		0	0		5.43759
	Phactr1/SKSDTPYLAEAR	6.84351	7.81111	8.18133	0	0	0	0	5.79483
	Phf24/CKVIPDCSLTLEDFVR		6.99376			0			0
	Phf24/RGTVEGSVQEVQEEKEAEASAPVVQEESSINR	6.93666	6.98832	7.61536	0	0	0	0	0
	Phf24/SQEKALLPTEQESR	7.18247	7.48111	7.9183	0	0	6.06247	6.62759	0
	Phf24/VSLAVSAFKDGLR	6.47138			0			5.6987
	Pin1/ADEEKLPPGWEK			7.03322			0
	Pin1/ADEEKLPPGWEKR	6.35015	7.09861	7.2273	5.77286	6.57564	0	0	6.29059
	Pin1/GQMQKPFEDASFALR	6.40406			0			0
	Pin1/IKSGEEDFESLASQFSDCSSAK		6.78137	7.34616		0	0		0
	Pin1/SGEEDFESLASQFSDCSSAKAR	6.66763	7.40873		0	0		0	0
	Pin1/SKEEALELINGYIQK	6.52224	6.56259		0	0		0	0
	Pin1/SKEEALELINGYIQKIK	6.10401			0			0
	Pin1rt1/IKSGEEDFESLASQFSDCSSAK		6.78137	7.34616		0	0		0
	Pin1rt1/SGEEDFESLASQFSDCSSAKAR	6.66763	7.40873		0	0		0	0
	Pin1rt1/SKEEALELINGYIQKIK	6.10401			0			0
	Pkp4/SPSIDSIQKDPR	6.85109	7.81865	7.97147	7.09562	7.76629	6.70969	7.04116	7.94264
	Pkp4/STTNYVDFYSTKRPSYR	6.17228			0			0
	Pkp4/TPQEDQWDGVGPIPGLSKSPK	6.57515	6.0758	6.65835	6.27265	0	0	6.25397	0
	Plec/IAEQQKAQAEVEGLGK	0	0		6.01687	6.32527		6.07004	0
	Plec/LLEAAAQSSKGYYSPYSVSGSGSTAGSR	7.01833		7.58883	0		0	6.14242
	Plec/SELELTLGKLEQVR	6.68625	7.10285		6.69743	7.09349		6.6937	7.43476
	Pnck/GKEALVENEIAVLR	6.4728		7.24993	0		0	0
	Pnck/KLGQSPEGEEASR		5.67718			0			0
	Ppia/ALSTGEKGFGYK	6.67262	7.89077	8.39924	0	5.69476	6.47484	0	5.87428
	Ppia/GFGYKGSSFHR	6.73433		7.72775	0		0	0
	Ppia/KITISDCGQL	6.29601	7.25691		0	0		0	0
	Ppia/SIYGEKFEDENFILK	6.63523	7.54315	7.43152	0	0	0	0	0
	Ppia/VSFELFADKVPK	7.34199	7.56624		0	5.88016		0	5.7465
	Ppia/VSFELFADKVPKTAENFR	7.08203			0			0
	Ppp1r12a/VGQTAFDVADEDILGYLEELQKK	0	6.5693		6.10663	0		0	7.04399
	Ppp1r16b/ASHVDLLTELQLLEKVPTLER	6.01957	6.57338	6.8557	0	0	0	0	6.19123
	Ppp1r16b/LEKPVLLSEFSTKISR	6.34649			0			0
	Ppp1r16b/SGESSSEGKAPLIGGR		6.87037	7.19901		5.569	6.29438		6.11534
	Ppp1r9a/EKPGQVSEVAQLISQTLEQER	6.13612			0			0
	Ppp1r9a/GGGTEPQDEWGGSKSNR		6.44195			6.28841			6.45139
	Ppp1r9a/HAVTEAEIQKLK			7.04603			6.48293
	Ppp1r9b/AQLEQSVEENKER		7.13811	6.57137		5.97141	7.10575		6.73864
	Ppp1r9b/HAVTEAEIQQLKR	0			6.05212			6.04809
	Ppp1r9b/NEDVDPMAASAEYELEKR		7.02094			0			0
	Ppp2ca/EILTKESNVQEVR	6.48724	7.14625	7.33106	0	0	0	0	0
	Ppp2ca/ELDQWIEQLNECKQLSESQVK		6.95423			0			6.33439
	Ppp2ca/LFTKELDQWIEQLNECK		7.05816	6.97397		0	6.3978		6.82608
	Ppp2cb/EILTKESNVQEVR	6.48724	7.14625	7.33106	0	0	0	0	0
	Prickle2/VPYVNSAGEKLR	6.61375	7.38342	7.65036	0	5.65699	0	0	6.32064
	Prickle2/YSSYGVPKSSTLGGR	6.55759			0			0
	Prickle2/YVTSDELLHKYSSYGVPK	6.73199			0			0
	Prkca/DVVIQDDDVECTMVEKR		6.26656			0			0
	Prkca/FFKQPTFCSHCTDFIWGFGK			6.68527			0
	Prkca/GAENFDKFFTR	7.22817	7.50326	7.57543	0	0	0	0	0
	Prkca/LGPAGNKVISPSEDR		7.31133	7.66482		0	6.00458		6.37493
	Prkca/NLIPMDPNGLSDPYVKLK	7.07041	7.1707		0	0		0	0
	Prkca/SLSKEAVSICK		7.25806	7.11167		0	0		0
	Prkcb/AGVDGWFKLLSQEEGEYFNVPVPPEGSEGNEELR		7.08721	7.80951		0	0		0
	Prkcb/APEEKTANTISK		7.36105	7.34963		5.76247	0		6.50943
	Prkcb/DVVIQDDDVECTMVEKR		6.26656			0			0
	Prkcb/EIQPPYKPK		7.72264	8.31886		0	0		0
	Prkcb/ENIWDGVTTKTFCGTPDYIAPEIIAYQPYGK		7.67722	7.97534		0	0		0
	Prkcb/FFKQPTFCSHCTDFIWGFGK			6.68527			0
	Prkcb/FQLKESDKDR			6.76695			0
	Prkcb/IADFGMCKENIWDGVTTK		7.37315	7.71198		0	0		0
	Prkcb/IGQGTKAPEEKTANTISK	6.36188			0			0
	Prkcb/KEIQPPYKPK	6.70462			0			0
	Prkcb/KGTDELYAVK	6.40705	7.53801	6.7628	0	5.87754	0	0	5.65762
	Prkcb/LGCGPEGERDIKEHAFFR	6.79704			0			0
	Prkcb/LLSQEEGEYFNVPVPPEGSEGNEELRQKFER	7.68791		7.90803	0		0	0
	Prkcb/NDFMGSLSFGISELQKAGVDGWFK		6.52706	6.81359		0	0		0
	Prkcb/SMSKEAVAICK		7.13618	7.29925		0	0		0
	Prkcb/TANTISKFDNNGNR		7.27328			5.55867			0
	Prkcb/TANTISKFDNNGNRDR			7.34717			0
	Prkcb/TIKCSLNPEWNETFR	7.18173	7.93196	8.19399	0	6.50529	0	0	6.99922
	Prkcb/YIDWEKLER	7.06062			0			0
	Prkcg/APVDGWYKLLNQEEGEYYNVPVADADNCSLLQK		7.35946	7.24185		0	0		0
	Prkcg/ATLNPVWNETFVFNLKPGDVER		7.94771	8.35557		0	0		0
	Prkcg/ATLNPVWNETFVFNLKPGDVERR	7.40247			0			0
	Prkcg/CHEFVTFECPGAGKGPQTDDPR	6.86869	7.78788	8.07376	0	0	0	0	0
	Prkcg/DVIVQDDDVDCTLVEKR	7.28818	7.54688	7.83483	0	5.889	0	0	6.27367
	Prkcg/EAVAICKGFLTK		7.19126	7.23198		0	0		0
	Prkcg/FFKQPTFCSHCTDFIWGIGK		6.90961			0			0
	Prkcg/GSDELYAIKILK	6.20726			0			0
	Prkcg/GSFGKVMLAER		7.21029			0			0
	Prkcg/ITDFGMCKENVFPGSTTR	6.99495	8.04297	8.2086	0	0	0	0	0
	Prkcg/MGPSSSPIPSPSPSPTDSKR	6.73324	6.49251	7.25938	0	0	0	0	0
	Prkcg/NDFMGAMSFGVSELLKAPVDGWYK		6.2349			0			0
	Prkcg/NLIPMDPNGLSDPYVKLK	7.07041	7.1707		0	0		0	0
	Prkcg/SGENFDKFFTR	8.30253	8.52982	8.13004	0	6.03989	0	6.05162	5.33272
	Prkcg/TVKATLNPVWNETFVFNLKPGDVER	7.45582	7.77201	8.10887	0	0	0	0	0
	Prpf3/MPTLKANIR	8.508	9.5873	9.52287	5.68917	6.92516	6.56519	5.74551	6.54852
	Psd/AKWEFFYGSLDAPSSGAKPPEQVLPSR	6.63901			0			0
	Psd/ASDYSKRPHVFYLR	5.93336			0			0
	Psd/GVGSKQGSGVAVGR		6.66804	7.1642		0	5.58406		0
	Psd/LALGSTDTLSNGQKADLEAAQR	6.49806	6.55323		0	0		0	0
	Psd/QKEAYLEFEK		6.83417			0			0
	Psd/SLSELADPNPKVIKR	6.74351			0			0
	Psd/VSGGSGSSSSPFLDLTPEPGAAVYKHGALVR	7.41549			0			0
	Psd3/ALYNSIKNEK			6.90983			0
	Psd3/EGGKELLTTDGNEPVGLK		5.44378			0			6.72976
	Psd3/EGGKELLTTDGNEPVGLKK	6.48292		6.88735	0		6.5845	6.00247
	Psd3/ELLTTDGNEPVGLKK		6.89584			0			0
	Psd3/FSRPLLPATTTKLSQEEQLK	6.3452			0			0
	Psd3/IGSTTNPFLDIPHDPNAAVYKSGFLAR	6.69286	7.43067		0	0		0	0
	Psd3/INCVAAVFSAPPFPAAIGSQKK		7.15063	7.29609		5.63316	0		5.59093
	Psd3/KFSRPLLPATTTK	6.68126			0			0
	Psd3/LKQITTELAEHR		6.80686	6.91617		6.21437	0		6.29745
	Psd3/LSQEEQLKSHESK			6.88639			7.65139
	Psd3/SLSDEDLKNAVSVHHALASK	6.13261			0			0
	Psd3/SLSDEDLKNAVSVHHALASKATDYEK	5.87263			0			6.62824
	Pten/TAIIKEIVSR	7.00039	7.47241	7.87784	0	0	0	0	0
	Pten/YFSPNFKVK		6.70688			0			0
	Ptk2b/EEAQQLWEAEKIK	6.07635			0			0
	Ptk2b/ILEPTTFQEPPPKPSRPK	6.06937			0			0
	Ptk2b/YIEDEDYYKASVTR	6.19723	6.78613	7.46439	0	0	0	0	0
	Ptprt/RLEKWQEQYDGR	5.9775	0	6.45935	6.614	6.66626	6.98851	6.49056	6.75354
	Purb/GGGGGGGGPGGEQETQELASKR	6.63197	6.75364	7.54872	0	0	0	0	0
	Rab11fip5/GKSSGAGSTSDAYTVIQVGR	6.71385	6.8046	7.4061	0	0	0	0	0
	Rab11fip5/KYDLESASAILPSSALEDPELGSLGK	6.31931			0			0
	Rab11fip5/RPKDSAVLDQSAK		6.28693			0			5.7975
	Rac1/AVLCPPPVKK		6.72496	0		6.97898	7.2036		6.73446
	Rac1/EIGAVKYLECSALTQR		0			6.54315			6.68439
	Rac1/KLTPITYPQGLAMAKEIGAVK	0	0	0	6.33169	6.47425	6.56348	0	0
	Rasal2/ICEDPTDSDLHKLK	6.12166			0			0
	Rasal2/LKSPSQDNTDSYFR	6.43608	7.07063	7.43569	0	0	0	0	0
	Rasgrf1/IQSSNKAGSADDEDSDIKK		6.52966			0			0
	Rasgrf1/LNDGHVVTLGLLAQKDGTR	6.68903			0			0
	Rasgrf1/STLSATSAFAIATAGANEGPSNKEVFR	6.51004		6.75023	0		0	0
	Rasgrf1/TPEEIDVPATIPEKPGELSASR	6.26656			0			0
	Rasgrp2/HSSLIDIESVPTYKWK	6.73709		7.30822	0		0	0
	Rasgrp2/TSTLDLDKGCTVEELLR	6.05572			0			0
	Rasgrp2/YWISAFPAEFDLNPELAEQIKELK		6.83253			0			0
	Rbmx/LFIGGLNTETNEKALEAVFGK	6.64451	6.95133		6.90065	0		6.90851	7.1345
	Rbmxl1/LFIGGLNTETNEKALEAVFGK	6.64451	6.95133		6.90065	0		6.90851	7.1345
	Rgs7bp/SSIFQISKPPLQSGDWER	0	6.28046	0	6.47602	6.92176	6.51855	0	6.80177
	Rhog/LKEQGQAPITPQQGQALAK	6.07631	0	0	5.9493	6.36938	6.19987	6.17843	6.3412
	Rims1/ESKATTLTVPEQQR		6.39236			6.49548			6.28219
	Rims1/KGQLEVEVIR		7.03667			0			0
	Rims1/SCDNASAKSSDSDVSDVSAISR	6.20594	6.78754	7.49399	0	0	0	0	0
	Rims1/SLTQKPGSKSTPAPYVK	6.09947		7.15734	0		0	0
	Rims1/STSVSGEIYTLEHNDGSQSDTAVGTVGAGGKK	6.36344			0			0
	Rpl9/TILSNQTVDIPENVEITLKGR	6.47884	0	7.33449	6.64498	6.16539	7.11594	6.50742	7.11398
	Rps10/KAEAGAGSATEFQFR	7.38564			7.76471			7.65314
	Rps10/SAVPPGADKKAEAGAGSATEFQFR	7.49379	6.95541	7.66935	7.76471	7.62147	7.84371	7.65314	7.17952
	Rps20/AFKDTGKTPVEPEVAIHR	7.6421	0	8.09472	7.2791	6.93853	8.06202	7.72583	6.7356
	Rps20/DTGKTPVEPEVAIHR	7.43358	6.82309	8.07529	7.78621	7.71984	7.8161	7.62258	7.39726
	Rps27a/AKIQDKEGIPPDQQR	8.36637	8.57496	9.62732	7.86972	8.58613	9.6978	8.46802	8.68756
	Rps27a/IQDKEGIPPDQQR	7.9453	7.39895	9.2411	7.9599	6.65786	9.35488	6.30854	7.77849
	Rps27a/LIFAGKQLEDGRTLSDYNIQK	10.5045	10.561	10.9665	9.94798	10.0698	10.3449	9.74017	10.0775
	Rps27a/MQIFVKTLTGK	7.40054	7.5731		6.77817	7.24507		6.36754	7.26124
	Rps27a/TITLEVEPSDTIENVKAK	0	8.25052	8.81309	7.95964	7.88211	8.75374	7.95671	8.49973
	Rps27a/TLSDYNIQKESTLHLVLR	9.98753	9.93868	10.5118	9.55078	9.52673	9.73678	9.36588	9.77746
	Rps27a/TLTGKTITLEVEPSDTIENVK		9.57901	10.1404		9.06937	9.3449		9.2294
	Rps27a/TLTGKTITLEVEPSDTIENVKAK	9.72576			9.06051			8.86002
	Rps27a/YYKVDENGKISR	7.03882	6.57872	8.0786	7.11968	0	8.43816	7.45232	0
	Rtca/GYYPKGGGEVIVR	6.48491	7.01389	7.29418	0	0	0	0	0
	Rufy3/DGNSSKGSEGDGQITAILDQK	7.02963	7.28986	7.52616	0	0	0	0	0
	Rufy3/DLPGLKTPVGR			7.51854			0
	Rufy3/GSEGDGQITAILDQKNYVEELNR	6.73841	7.10047		0	0		0	0
	Rufy3/HLNATVNNLQTKVDLLEK	6.30589			0			0
	Rufy3/KTFLGQNKSFWGPLELVEK	6.65568			0			0
	Rufy3/LQSSDLGVKQK		6.33838	6.14659		0	5.47741		0
	Rufy3/LSIKGLIESALNLGR		6.0228	6.70194		0	0		5.62093
	Rufy3/SNTKLTEELAVANNR	6.72698	6.92138	7.36453	5.92343	0	0	5.89569	0
	Rufy3/TFLGQNKSFWGPLELVEK	6.54812	7.1231	7.21606	0	0	0	0	0
	Sept5/ALHEKVNIVPLIAK	6.56535			0			0
	Sept5/ELKESAPFAVIGSNTVVEAK		6.51747	7.36739		0	0		0
	Sept5/ELKESAPFAVIGSNTVVEAKGQR	7.14931			0			0
	Sept5/ESAPFAVIGSNTVVEAKGQR		7.23644	7.67179		5.74597	6.04836		6.43473
	Sept5/INQTVEILKHTVDIEEK	6.5385			0			0
	Sept5/MESPIPILPLPTPDAETEKLIR	6.55948			0			0
	Sept5/STLVHSLFLTDLYKDR	6.41707			0			0
	Sept5/VNIVPLIAKADCLVPSEIR	6.2668	7.04332		0	6.67166		0	0
	Shank1/AGLGSQEKALTASPPAAR	6.60663	6.73711		0	0		0	0
	Shank1/ASIISELSSKLQQFGGASTAGGALPWAR		7.0484	7.04961		0	0		6.16699
	Shank1/EYPQSFEKGVPYLEFR		7.16785			0			0
	Shank1/FLEYVQLGTSDKVAR	6.37438			0			0
	Shank1/KDSEGFGFVLR	7.16625	6.30724		6.26827	6.4768		6.22531	6.80222
	Shank1/KLLPWEEGPGPPPPPLPGPLSQPQASALATVK	7.01465	7.0308		0	0		0	0
	Shank1/QTNLDEKQLAK		6.84116	7.34025		0	6.8263		0
	Shank1/SYQAQGEGEISLSKGEK	5.87791	6.35195	7.70083	0	5.55935	6.30501	0	0
	Shank1/VLSIGEGGFWEGQVKGR		6.90864			0			0
	Shank2/ADLNKPLYIDTK	6.28827			0			0
	Shank2/DKPEEIVPASKPSR		6.73749			0			0
	Shank2/GVLVKQSNVEDSPEK			7.12005			0
	Shank2/IASKAVYVPAKPAR	6.18893			0			0
	Shank2/KGVLVKQSNVEDSPEK	5.79096			0			0
	Shank2/LWGDVPEVKSPILSGPK		6.83201	7.16056		0	0		0
	Shank2/SVKPGEGLELPVGAKSANLAPR	6.55201			0			0
	Shank2/TSKLWGDVPEVK	6.54588			0			0
	Shank2/VYGTIKPAFNQNPVVAK	7.55118	7.1642	7.87308	0	0	6.46277	0	0
	Shank2/VYGTIKPAFNQNPVVAKVPPATR	7.18983			0			0
	Shank3/ASLFFAAPPPPKR	6.48797			0			0
	Shank3/GLDPNFHDPDSGECPLSLAAQLDNATDLLKVLR		6.99103	7.20658		0	0		0
	Shank3/GPRPGSLDYSSGEGLGLTFGGPSPGPVKER	6.84961	7.09712		0	0		0	0
	Shank3/KGEKLDEILAVAAEPTLRPDIADADSR	7.17829			0			0
	Shank3/NAGALTTLLDLGASPDYKDSR	7.09916	7.33708	7.86504	0	0	0	6.17041	0
	Shank3/RAPSPVKPASLER	6.36414			0			0
	Shank3/RVYAQNLIDDKQFAK	6.12863			0			0
	Shank3/SASDINLKGDQPAASPGPTLR	6.56711	6.64674	7.38751	0	5.21612	0	0	0
	Shank3/SLGEEPVGGLGSLLDPAKK			7.42349			0
	Shank3/SPLVKQLQVEDAQER	6.97551	6.87281		0	0		0	0
	Shank3/SSFKPGLEAR		7.37803			0			5.83662
	Shank3/SVGEDEKLASLLEGR	6.35023	6.63518		0	5.96598		0	0
	Slc25a46/IVLLILK	7.90842	7.2856	8.95026	8.47644	7.89545	8.87047	8.00048	8.00527
	Snap25/KAWGNNQDGVVASQPAR	6.77056	7.14737	7.61247	5.94097	6.62127	0	6.09719	6.74114
	Snap25/SSDAYKKAWGNNQDGVVASQPAR	5.63874			0			0
	Snap47/DLQQQSEQLDSVLKGLEK	6.32412	7.06532		0	0		0	0
	Snap47/EGVSSTCEPFGKEGVVITVPAIISER		6.86554	6.88393		0	0		0
	Snap47/ELPTGGQEGEQLQLQKNLPLFSEGEAQELTQILSK		7.6375	8.22079		0	0		0
	Snap47/FIGKPDVAYQLISAK	7.17829	7.42906	7.98648	5.87254	5.84898	0	0	0
	Snap47/LLTELETPSWWPFGSKFWK		7.09646	7.1014		0	0		0
	Snap47/MEDTAKDLQQQSEQLDSVLK		6.3816			0			0
	Snap47/MPAEENLKEGVSSTCEPFGK	6.35717	6.9057		0	0		0	0
	Snx3/KQGLEQFINK	7.10673	7.40121	7.60346	0	0	0	0	0
	Snx3/KQGLEQFINKVAGHPLAQNER	7.25559			0			0
	Snx3/TNLPIFKLK	6.45492	6.83115		0	5.71078		5.73634	0
	Snx3/VVVPPLPGKAFLR		7.75975	7.78664		0	0		0
	Sorbs2/ADLPGSSSTFTKSFISSSPSSPSR	6.64133		6.93895	6.31796		0	6.54376
	Sorbs2/AQTSKELSFK			7.37479			7.09513
	Sorbs2/ASVVEALDSALKDICDQIK		5.64336			0			0
	Sorbs2/CKASVVEALDSALKDICDQIK		7.09339	7.60395		0	6.94446		6.89863
	Sorbs2/DQSSTLKHDWDPPDR	6.10995			0			5.46659
	Sorbs2/FFGTFPGNYVKR	6.65193	7.21595	7.633	0	6.15048	5.9861	0	5.97639
	Sorbs2/ILQYEKEQQHR			7.27186			0
	Sorbs2/ILTPQKQTEK		6.89045	6.6721		0	0		0
	Sorbs2/ISEFEKLIQK	6.92257			6.02551			6.04902
	Sorbs2/SCDDLLNDDCDSFPDPKTK		6.7165			0			0
	Sorbs2/SCKSNTLVPIHIEVTSDEQPR		6.73276			6.12405			0
	Sptan1/ALSSEGKPYVTKEELYQNLTR	0			6.18287			6.4795
	Sptan1/CTELNQAWTSLGKR	0	6.24876		0	6.23335		5.98902	0
	Sptan1/DEADSKTASPWK		7.01187			7.29391			7.44437
	Sptan1/DVEDEETWIREKEPIAASTNR	6.39863		0	6.46135		6.49233	6.72702
	Sptan1/EAFLNTEDKGDSLDSVEALIK		0			0			7.13226
	Sptan1/EKEPIAASTNR		0			6.07896			5.84733
	Sptan1/EKEPIVGSTDYGKDEDSAEALLK	6.20844	0		6.96828	6.43672		7.02119	6.89385
	Sptan1/ETENVKSSEEIESAFR		0			6.20901			0
	Sptan1/GLVSSDELAKDVTGAEALLER	0	0	6.57062	6.44318	6.1854	6.67151	6.35451	6.96131
	Sptan1/HIQSKAIEAR		6.08135	0		7.13424	6.66577		7.23618
	Sptan1/ITKEAGSVSLR	5.74449	7.06554	7.06285	6.31211	7.38259	7.84186	6.42328	7.39667
	Sptan1/KGDILTLLNSTNKDWWK			0			6.55495
	Sptan1/LQTASDESYKDPTNIQLSK	6.00771	0		6.2659	6.72773		6.4942	5.97924
	Sptan1/LQVASDENYKDPTNLQGK	0	5.51823		0	6.41308		6.2003	6.76239
	Sptan1/QGFVPAAYVKK	0			6.13472			0
	Sptb/ALQFLKEQR		6.72199			6.74348			6.75433
	Sptb/IHCLENVDKALQFLK	0	7.133	7.0845	0	7.23068	7.19521	6.75865	7.84805
	Sptb/TFTKWVNSHLAR	6.29634			6.20774			6.46522
	Sptbn1/AKSALPAQSAATLPAR	6.54891	6.91042		6.82056	7.22678		6.87395	7.17869
	Sptbn1/ALQFLKEQR		6.72199			6.74348			6.75433
	Sptbn1/AQTLPTSVVTITSESSPGKR		5.86394	6.63468		7.26663	7.32272		7.19061
	Sptbn1/DAKSAASGIPYHSEVPVSLK	6.10027	6.74454	6.81749	6.76954	7.34976	6.79828	7.04214	7.39012
	Sptbn1/EAICEVALDYKK	0	6.70061		6.14541	7.19678		6.0739	7.42126
	Sptbn1/EIEELQSQAQALSQEGKSTDEVDSK	0			0			6.12979
	Sptbn1/FTEKGNLEVLLFTIQSK		7.38886	7.25621		7.15165	7.54745		7.54407
	Sptbn1/GVNASAQKFATDGEGYKPCDPQVIR	0	0	6.72265	6.31389	7.20569	7.12766	6.32605	7.0214
	Sptbn1/IHCLENVDKALQFLK	0	7.133	7.0845	0	7.23068	7.19521	6.75865	7.84805
	Sptbn1/KKEIEELQSQAQALSQEGK	7.05346	0	0	7.29482	6.3845	7.16343	7.44102	6.80766
	Sptbn1/KSNAHYNLQNAFNLAEQHLGLTK	0			0			6.47532
	Sptbn1/LADLKQLWGLLIEETEKR	5.76323	6.761	0	6.47406	7.12888	7.2639	0	7.52952
	Sptbn1/LLEVLSGERLPKPTK	0			0			6.3641
	Sptbn1/LSDLQKEAEKLESEHPDQAQAILSR	6.65088			0			7.17246
	Sptbn1/LTGLHKMWEVLESTTQTK			0			7.34128
	Sptbn1/TFTKWVNSHLAR	6.29634			6.20774			6.46522
	Sptbn1/TVEKPPKFTEKGNLEVLLFTIQSK			0			7.08164
	Sptbn2/EKEVEAIQAQAQALAQEDQSAGEVER	0		0	0		6.76822	6.40466
	Sptbn2/FTEKGNLEVLLFTIQSK		7.38886	7.25621		7.15165	7.54745		7.54407
	Sptbn2/IHCLENVDKALQFLK	0	7.133	7.0845	0	7.23068	7.19521	6.75865	7.84805
	Sptbn2/LGLQDGKEYLFQAK	6.20268	6.66448	6.37723	6.88495	7.01195	7.23992	6.80398	7.60956
	Sptbn2/LLEVLSGETLPKPTK	0			0			6.33578
	Sptbn2/LLEVLSGETLPKPTKGR	6.08343			6.3351			6.487
	Sptbn2/TFTKWVNSHLAR	6.29634			6.20774			6.46522
	Sptbn2/TVEKPPKFTEKGNLEVLLFTIQSK			0			7.08164
	Sptbn2/VTAVNDIAEQLLKASPPGKDR	0			0			6.52746
	Sptbn4/ALQFLKEQR		6.72199			6.74348			6.75433
	Sptbn4/EVGELQAQTAALPLEQASKELVGER		6.56451			0			6.28434
	Sptbn4/KFFGDPTELAAKAAPLLRPGGYDR	6.41194			0			0
	Sptbn4/LTKSNANYNLQR		6.8797	0		6.79031	7.13754		6.76742
	Sptbn4/TFTKWVNSHLAR	6.29634			6.20774			6.46522
	Sptbn4/WGQTLPTTSSTDEGNPKR	5.80177			0			0
	Srcin1/AGGMVLVKGEGLYADPYGLLHEGR	6.83341	7.10223		0	0		0	6.08824
	Srcin1/ALVLKQLGETLTELK	6.28724	0		6.2036	0		6.21392	6.7665
	Srcin1/DSGSSSVFAESPGGKAR	6.33056	7.0886	7.50338	0	5.54504	0	0	6.0505
	Srcin1/DVKPDEDLAGK	5.72661	7.07		0	0		0	5.62542
	Srcin1/HTVIAAQSLEALSGLQKADADR	7.01254			0			0
	Srcin1/KDSGSSSVFAESPGGK	5.81678	6.73198		0	0		0	0
	Srcin1/KEPLYAAFPGSHLTNGDLRR	6.406			0			0
	Srcin1/KLQLQNQESVR		6.14082			6.18164			6.74575
	Srcin1/LPPSSPQKLADVSAPSGGPPPPHSPYSGPPSR	6.97531		7.97485	0		0	6.33284
	Srcin1/LSLAAAAGDPFAYPGAGGLYKR		7.87878	8.30365		6.82666	6.58414		6.9524
	Srcin1/SKYPQHALALR	6.85126			5.36361			5.88852
	Srcin1/SLSTYSAAALQSDLEDSLYKAGAGGPLYGDGYGFR		7.90666	8.05135		0	0		6.75242
	Srcin1/SLVGFGPPVPAKDTETR	6.90145	7.51697	7.8451	0	5.90336	6.91759	0	0
	Srcin1/SPNTAILIKDEAR	7.11444	7.46352	8.01431	5.77584	6.16474	5.90424	6.15528	6.1645
	Srr/ALKPSVKVYAAEPSNADDCYQSK	7.36414		7.70592	0		0	0
	Srr/CELFQKTGSFK	6.96888			0			0
	Srr/GLIPDTPEEKPK		7.70058			0			0
	Srr/LEGIPAYIVVPQTAPNCKK	6.67606	7.3366	7.7072	0	0	0	0	0
	Srr/LKGELTPNLHPPETIADGVK	7.21627	7.78573	7.67584	0	0	0	0	0
	Srr/VYAAEPSNADDCYQSKLK	6.91144	7.84931	7.66957	0	0	6.33027	0	0
	Stam/AIELSLKEQR	6.6687	7.12613	6.89159	0	5.28856	0	0	6.03342
	Stam/DPGTVATKKEEEDLAK		6.34058	7.48038		0	0		0
	Stam/NLKEQGVTFPAIGSQAAEQAK			6.31188			0
	Stk39/DAYELQEVIGSGATAVVQAALCKPR		7.01208	7.08066		0	0		0
	Stk39/EYLIEKLLTR		6.74223			0			0
	Stk39/NREYLIEKLLTR	6.85478			0			0
	Stxbp1/AAHVFFTDSCPDALFNELVKSR		6.955			6.65887			7.48989
	Stxbp1/CAYEVTQANGKWEVLIGSTHILTPQK		0			6.59096			6.95704
	Stxbp1/SVHSLISDFKDPPTAK	7.0844	6.85599	7.47443	7.40273	7.23223	7.71329	7.36299	7.55774
	Sumo2/ADEKPKEGVK		6.04013			0			0
	Sumo2/ADEKPKEGVKTENNDHINLK	7.6266		8.04685	0		0	6.0993
	Sumo2/EGVKTENNDHINLK			7.44077			0
	Sumo2/HTPLSKLMK	5.9876		6.84892	0		0	0
	Sumo2/VAGQDGSVVQFKIK	6.81567	6.75403	7.67702	0	0	0	0	0
	Sumo3/HTPLSKLMK	5.9876		6.84892	0		0	0
	Sumo3/SEEKPKEGVKTENDHINLK	7.17653		7.13893	0		0	5.82052
	Sumo3/VAGQDGSVVQFKIK	6.81567	6.75403	7.67702	0	0	0	0	0
	Syn1/KLGTEEFPLIDQTFYPNHK	6.48666	0		7.02991	6.91597		6.85348	7.40441
	Syn1/SLKPDFVLIR		6.39261			0			0
	Syn1/TYATAEPFIDAKYDVR	6.56379	6.42487	6.90669	6.72966	7.09437	6.89926	6.53812	7.14242
	Syn1/VKVDNQHDFQDIASVVALTK	6.30172			0			0
	Syne1/FLSFSSLESLSSELEQTKEFSKR	6.42436			0			0
	Syne1/GSQSVQKLVTSSQAR	6.32519			0			0
	Syne1/IKGYQEQIDSLNSK		5.64979			0			0
	Syne1/KLESTLTGLEQSR	6.92584	7.00864		0	5.29044		0	0
	Syne1/TESIATQAENLVKEAAELPLGPR	6.8072	6.89649	7.11093	0	0	0	0	0
	Syngap1/DHPAMAEPLPEPKKR	6.22678			0			0
	Syngap1/DKAGYVGLVTVPVATLAGR	6.63108	7.15266		5.74202	6.16265		0	6.01123
	Syngap1/DKWIENLQR	6.31194	6.68848		0	0		0	6.59477
	Syngap1/DSQIKSIIGR	7.55266	7.74809	8.33415	6.56349	6.76151	7.32848	6.73842	6.98242
	Syngap1/DSQIKSIIGSPSLQADAGGGGAASGPPR		6.7994	7.40547		0	0		0
	Syngap1/EGSIGGSGGSGGGGGGGLKPSITK	7.5973	7.58855	8.17327	6.50036	6.72352	0	0	6.8589
	Syngap1/EKPPPPPPGGGKDLFYVSRPPLAR	7.19321			6.35357			6.26902
	Syngap1/HFTEQWYPVTLPTGSGGSGGMGSGGGGGSGGGSGGKGK	6.96055			0			0
	Syngap1/LLSQEEQTSKILMQYQAR	6.61348	6.36309	7.10096	0	6.49383	0	0	0
	Syngap1/LRQQQVEKDSQIK	5.75199	6.17254	6.89588	0	0	0	0	0
	Syngap1/MLSVNKSVSMLDLQGDGPGGR	6.46776	6.83393		0	0		0	5.68689
	Syngap1/QQSLSKEGSIGGSGGSGGGGGGGLKPSITK	7.61267			6.46442			6.74855
	Syngap1/SSPAYCTSSSDITEPEQKMLSVNK	6.57492		7.77017	0		0	0
	Syngap1/VKEYEEEIHSLK	7.44632			5.97872			6.41885
	Synpo/AASPAKPSSLDLVPNLPR	6.75071	7.27681		7.01204	7.56914		7.15424	7.7613
	Synpo/ASPAAAEEAVPEWASCLKSPR		7.14563	6.99075		7.24741	7.13062		7.27669
	Synpo/GQVAPANKTGILEESMAR	5.97319	5.85102		6.17667	6.29658		6.29504	6.61604
	Synpo/HLEKVASEEEEVPLVVYLK	0			6.85794			6.79826
	Synpo/IQAKPKPKPNQNLSEASGK			0			6.64054
	Synpo/KSMFTFVEKPK	5.46788	6.22259		5.95738	6.8071		0	6.56352
	Synpo/MEKYVIESSGHAELAR	5.57685			5.85984			5.3567
	Synpo/NAGIEAQVWKPSFCFK		7.24709			7.22277			7.32042
	Synpo/QFGEKAWAPPASSMADR	6.32064	6.52067	7.34015	6.45629	7.11962	7.40423	6.48581	7.46259
	Synpo/SMFTFVEKPKVTPNPDLLDLVQTADEK		0			6.19293			6.98493
	Synpo/SPPSYSTLYPSSDPKPSHLK	6.77467			7.14903			7.02514
	Synpo/SPPSYSTLYPSSDPKPSHLKGQVAPANK	6.11521			0			7.34066
	Synpo/SSILLIDKVSAPPSAASTFSR	7.04949	7.43164	7.96318	7.24694	7.77532	8.12349	7.29977	7.78017
	Synpo/VTPNPDLLDLVQTADEKRR	7.32869	6.86462	7.51016	7.29794	7.7275	7.95134	7.47317	7.90085
	Synpo/VYSEVHLTLAKPASVVNR	6.61104	6.97011	6.68715	6.97695	7.30248	7.74598	7.06307	7.60741
	Tardbp/LPNSKQSPDEPLR	6.20542	7.01912	7.72304	0	0	0	0	0
	Tmod2/ALPFQKGLEK		7.02214			6.36616			6.99449
	Tmod2/ANDPSLQEVNLNNIKNIPIPTLK			6.66017			0
	Tmod2/EALEQKDREDFVPFTGEK	0	0		6.23119	6.62058		6.40536	6.52821
	Tmod2/LSEEELKQLENVLDDLDPESATLPAGFR			0			6.44688
	Tollip/IAWTHITIPESLKQGQVEDEWYSLSGR	7.45662	7.77735	8.05242	7.01791	6.39744	0	6.80894	7.67414
	Tollip/LGYAVYETPTAHNGAKNPR			7.33646			0
	Tollip/LSITVVQAKLAK	6.66364			0			0
	Tomm70a/LRPKFALAQAQK	5.81815	6.17901	0	6.27205	6.78396	6.60816	5.91046	6.33758
	Tpi1/ELASQPDVDGFLVGGASLKPEFVDIINAK		7.25983	7.52906		0	0		0
	Tpi1/ELASQPDVDGFLVGGASLKPEFVDIINAKQ		7.55297	7.99989		0	0		0
	Tpi1/GWLKSNVNDGVAQSTR	6.81782	7.0929	7.78015	0	0	0	0	0
	Tpi1/TATPQQAQEVHEKLR		6.88242			0			0
	Tpm1/CAELEEELKTVTNNLKSLEAQAEK	0	0	6.84338	5.85029	6.32787	6.83842	0	6.40931
	Tpm1/LTNELKLALNED		0			0			6.74233
	Trim28/LQEKLSPPYSSPQEFAQDVGR		7.33457	7.51113		0	0		6.0983
	Trim28/QFNKLTEDKADVQSIIGLQR	6.48534			0			0
	Trim28/VLVNDAQKVTEGQQER	6.58645	6.85081	7.74937	5.84919	0	0	0	0
	Trim9/AFNKTGVSPYSK	6.09701	7.07434	7.43946	0	0	0	0	0
	Trim9/CQLCEKAPK		7.46592	7.64936		0	0		0
	Trim9/DQISHCTVKLR		6.58809			0			0
	Trim9/RVHLTEDQWGKGTLTPR	6.75433			0			0
	Trim9/VHLTEDQWGKGTLTPR		6.87354	6.9555		0	0		0
	Trim9/VLEGVIDRYQQSKAAALK	6.48517			0			0
	Tuba1a/AYHEQLSVAEITNACFEPANQMVKCDPR		7.64745	8.27163		0	0		0
	Tuba1a/DVNAAIATIKTK	7.25018	8.10278	8.3217	0	6.94534	0	0	7.18585
	Tuba1a/FDLMYAKR		7.35568			0			5.7506
	Tuba1a/GDVVPKDVNAAIATIK	7.71637	7.98323	8.21614	7.15921	7.17458	7.27752	7.16083	7.35929
	Tuba1a/LDHKFDLMYAK	6.32031	7.07		5.64833	5.94902		0	6.44022
	Tuba1a/QLFHPEQLITGKEDAANNYAR	8.79863	8.38794	8.92699	7.35742	7.43024	7.89927	7.67656	7.44163
	Tuba1a/TIGGGDDSFNTFFSETGAGKHVPR	8.3897	8.35771	8.72083	6.64765	6.19114	6.42891	7.32476	6.68287
	Tuba1a/TIQFVDWCPTGFKVGINYQPPTVVPGGDLAK		7.47677			0			5.83752
	Tuba1a/TIQFVDWCPTGFKVGINYQPPTVVPGGDLAKVQR			8.02399			0
	Tuba1a/VGINYQPPTVVPGGDLAKVQR	8.73926	9.13312	9.33312	8.91141	9.40601	9.43287	8.70455	9.28387
	Tuba1b/AYHEQLSVAEITNACFEPANQMVKCDPR		7.64745	8.27163		0	0		0
	Tuba1b/DVNAAIATIKTK	7.25018	8.10278	8.3217	0	6.94534	0	0	7.18585
	Tuba1b/FDLMYAKR		7.35568			0			5.7506
	Tuba1b/GDVVPKDVNAAIATIK	7.71637	7.98323	8.21614	7.15921	7.17458	7.27752	7.16083	7.35929
	Tuba1b/LDHKFDLMYAK	6.32031	7.07		5.64833	5.94902		0	6.44022
	Tuba1b/QLFHPEQLITGKEDAANNYAR	8.79863	8.38794	8.92699	7.35742	7.43024	7.89927	7.67656	7.44163
	Tuba1b/SIQFVDWCPTGFKVGINYQPPTVVPGGDLAK		7.45423	7.95234		0	0		0
	Tuba1b/TIGGGDDSFNTFFSETGAGKHVPR	8.3897	8.35771	8.72083	6.64765	6.19114	6.42891	7.32476	6.68287
	Tuba1b/VGINYQPPTVVPGGDLAKVQR	8.73926	9.13312	9.33064	8.91141	9.40601	9.43287	8.70455	9.28387
	Tuba3a; Tuba3b/AYHEQLSVAEITNACFEPANQMVKCDPR		7.64745	8.27163		0	0		0
	Tuba3a; Tuba3b/DVNAAIATIKTK	7.25018	8.10278	8.3217	0	6.94534	0	0	7.18585
	Tuba3a; Tuba3b/FDLMYAKR		7.35568			0			5.7506
	Tuba3a; Tuba3b/GDVVPKDVNAAIATIK	7.71637	7.98323	8.21614	7.15921	7.17458	7.27752	7.16083	7.35929
	Tuba3a; Tuba3b/LDHKFDLMYAK	6.32031	7.07		5.64833	5.94902		0	6.44022
	Tuba3a; Tuba3b/QLFHPEQLITGKEDAANNYAR	8.79863	8.38794	8.92699	7.35742	7.43024	7.89927	7.67656	7.44163
	Tuba3a; Tuba3b/TIGGGDDSFNTFFSETGAGKHVPR	8.3897	8.35771	8.72083	6.64765	6.19114	6.42891	7.32476	6.68287
	Tuba3a; Tuba3b/TIQFVDWCPTGFKVGINYQPPTVVPGGDLAK		7.47677			0			5.83752
	Tuba3a; Tuba3b/TIQFVDWCPTGFKVGINYQPPTVVPGGDLAKVQR			8.02399			0
	Tuba3a; Tuba3b/VGINYQPPTVVPGGDLAKVQR	8.73926	9.13312	9.33312	8.91141	9.40601	9.43287	8.70455	9.28387
	Tuba3a/AYHEQLSVAEITNACFEPANQMVKCDPR		7.64745	8.27163		0	0		0
	Tuba3a/DVNAAIATIKTK	7.25018	8.10278	8.3217	0	6.94534	0	0	7.18585
	Tuba3a/FDLMYAKR		7.35568			0			5.7506
	Tuba3a/GDVVPKDVNAAIATIK	7.71637	7.98323	8.21614	7.15921	7.17458	7.27752	7.16083	7.35929
	Tuba3a/LDHKFDLMYAK	6.32031	7.07		5.64833	5.94902		0	6.44022
	Tuba3a/QLFHPEQLITGKEDAANNYAR	8.79863	8.38794	8.92699	7.35742	7.43024	7.89927	7.67656	7.44163
	Tuba3a/TIGGGDDSFNTFFSETGAGKHVPR	8.3897	8.35771	8.72083	6.64765	6.19114	6.42891	7.32476	6.68287
	Tuba3a/TIQFVDWCPTGFKVGINYQPPTVVPGGDLAK		7.47677			0			5.83752
	Tuba3a/TIQFVDWCPTGFKVGINYQPPTVVPGGDLAKVQR			8.02399			0
	Tuba3a/VGINYQPPTVVPGGDLAKVQR	8.73926	9.13312	9.33312	8.91141	9.40601	9.43287	8.70455	9.28387
	Tuba4a/AYHEQLSVAEITNACFEPANQMVKCDPR		7.64745	8.27163		0	0		0
	Tuba4a/DVNAAIAAIKTK	7.25273	7.5719	7.95747	6.52401	5.88783	6.39229	6.32002	6.68748
	Tuba4a/FDLMYAKR		7.35568			0			5.7506
	Tuba4a/GHYTIGKEIIDPVLDR	7.72898	7.54911	7.02617	6.30688	6.28517	0	6.36112	6.33127
	Tuba4a/LDHKFDLMYAK	6.32031	7.07		5.64833	5.94902		0	6.44022
	Tuba4a/QLFHPEQLITGKEDAANNYAR	8.79863	8.38794	8.92699	7.35742	7.43024	7.89927	7.67656	7.44163
	Tuba4a/SIQFVDWCPTGFKVGINYQPPTVVPGGDLAK		7.45423	7.95234		0	0		0
	Tuba4a/TIGGGDDSFTTFFCETGAGKHVPR		7.37192			0			0
	Tuba4a/VGINYQPPTVVPGGDLAKVQR	8.73926	9.13312	9.33064	8.91141	9.40601	9.43287	8.70455	9.28387
	Tubb2a/EVDEQMLNVQNKNSSYFVEWIPNNVK		7.31781	7.61552		0	0		0
	Tubb2a/INVYYNEAAGNKYVPR	8.07784	8.13777	8.48124	6.07419	0	7.19667	0	6.64512
	Tubb2a/KLAVNMVPFPR		7.05216			5.17047			6.76381
	Tubb2a/MSMKEVDEQMLNVQNK		6.46052			0			0
	Tubb2a/NSSYFVEWIPNNVKTAVCDIPPR	6.85572	8.11581	8.41502	0	7.25547	0	0	7.4579
	Tubb2a/TLKLTTPTYGDLNHLVSATMSGVTTCLR		6.79255			0			7.09819
	Tubb2b/EVDEQMLNVQNKNSSYFVEWIPNNVK		7.31781	7.61552		0	0		0
	Tubb2b/INVYYNEATGNKYVPR			7.42658			0
	Tubb2b/KLAVNMVPFPR		7.05216			5.17047			6.76381
	Tubb2b/MSMKEVDEQMLNVQNK		6.46052			0			0
	Tubb2b/NSSYFVEWIPNNVKTAVCDIPPR	6.85572	8.11581	8.41502	0	7.25547	0	0	7.4579
	Tubb2b/TLKLTTPTYGDLNHLVSATMSGVTTCLR		6.79255			0			7.09819
	Tubb4a/GLKMAATFIGNSTAIQELFK		6.12551			5.80327			7.20596
	Tubb4a/KLAVNMVPFPR		7.05216			5.17047			6.76381
	Tubb4a/NSSYFVEWIPNNVKTAVCDIPPR	6.85572	8.11581	8.41502	0	7.25547	0	0	7.4579
	Tubb4a/TLKLTTPTYGDLNHLVSATMSGVTTCLR		6.79255			0			7.09819
	Tubb4b/EVDEQMLNVQNKNSSYFVEWIPNNVK		7.31781	7.61552		0	0		0
	Tubb4b/INVYYNEATGGKYVPR	7.84392	7.90931	8.0278	6.59003	6.79712	7.12097	6.75974	7.02342
	Tubb4b/KLAVNMVPFPR		7.05216			5.17047			6.76381
	Tubb4b/MSMKEVDEQMLNVQNK		6.46052			0			0
	Tubb4b/NSSYFVEWIPNNVKTAVCDIPPR	6.85572	8.11581	8.41502	0	7.25547	0	0	7.4579
	Tubb4b/TLKLTTPTYGDLNHLVSATMSGVTTCLR		6.79255			0			7.09819
	Tubb5/EVDEQMLNVQNKNSSYFVEWIPNNVK		7.31781	7.61552		0	0		0
	Tubb5/ISVYYNEATGGKYVPR	8.29345	8.11264	8.59836	6.92817	7.34659	7.45509	6.87116	7.29623
	Tubb5/KLAVNMVPFPR		7.05216			5.17047			6.76381
	Tubb5/MSMKEVDEQMLNVQNK		6.46052			0			0
	Tubb5/NSSYFVEWIPNNVKTAVCDIPPR	6.85572	8.11581	8.41502	0	7.25547	0	0	7.4579
	Tubb5/TLKLTTPTYGDLNHLVSATMSGVTTCLR		6.79255			0			7.09819
	Uba1/AAVASLLQSVQVPEFTPKSGVK	6.90338	6.9253		0	0		0	0
	Uba1/DEFEGLFKQPAENVNQYLTDSK		7.17889			0			0
	Uba1/KPLLESGTLGTKGNVQVVIPFLTESYSSSQDPPEK			7.1692			6.7934
	Uba1/LKSDTAAAAVR		6.7081			5.58428			0
	Uba1/QPAENVNQYLTDSKFVER		6.16844	6.84576		6.74223	0		6.23454
	Uba52/AKIQDKEGIPPDQQR	8.36637	8.57496	9.62732	7.86972	8.58613	9.6978	8.46802	8.68756
	Uba52/IQDKEGIPPDQQR	7.9453	7.39895	9.2411	7.9599	6.65786	9.35488	6.30854	7.77849
	Uba52/LIFAGKQLEDGRTLSDYNIQK	10.5045	10.561	10.9665	9.94798	10.0698	10.3449	9.74017	10.0775
	Uba52/MQIFVKTLTGK	7.40054	7.5731		6.77817	7.24507		6.36754	7.26124
	Uba52/TITLEVEPSDTIENVKAK	0	8.25052	8.81309	7.95964	7.88211	8.75374	7.95671	8.49973
	Uba52/TLSDYNIQKESTLHLVLR	9.98753	9.93868	10.5118	9.55078	9.52673	9.73678	9.36588	9.77746
	Uba52/TLTGKTITLEVEPSDTIENVK		9.57901	10.1404		9.06937	9.3449		9.2294
	Uba52/TLTGKTITLEVEPSDTIENVKAK	9.72576			9.06051			8.86002
	Ubb/AKIQDKEGIPPDQQR	8.36637	8.57496	9.62732	7.86972	8.58613	9.6978	8.46802	8.68756
	Ubb/IQDKEGIPPDQQR	7.9453	7.39895	9.2411	7.9599	6.65786	9.35488	6.30854	7.77849
	Ubb/LIFAGKQLEDGRTLSDYNIQK	10.5045	10.561	10.9665	9.94798	10.0698	10.3449	9.74017	10.0775
	Ubb/MQIFVKTLTGK	7.40054	7.5731		6.77817	7.24507		6.36754	7.26124
	Ubb/TITLEVEPSDTIENVKAK	0	8.25052	8.81309	7.95964	7.88211	8.75374	7.95671	8.49973
	Ubb/TLSDYNIQKESTLHLVLR	9.98753	9.93868	10.5118	9.55078	9.52673	9.73678	9.36588	9.77746
	Ubb/TLTGKTITLEVEPSDTIENVK		9.57901	10.1404		9.06937	9.3449		9.2294
	Ubb/TLTGKTITLEVEPSDTIENVKAK	9.72576			9.06051			8.86002
	Ubc/AKIQDKEGIPPDQQR	8.36637	8.57496	9.62732	7.86972	8.58613	9.6978	8.46802	8.68756
	Ubc/IQDKEGIPPDQQR	7.9453	7.39895	9.2411	7.9599	6.65786	9.35488	6.30854	7.77849
	Ubc/LIFAGKQLEDGRTLSDYNIQK	10.5045	10.561	10.9665	9.94798	10.0698	10.3449	9.74017	10.0775
	Ubc/MQIFVKTLTGK	7.40054	7.5731		6.77817	7.24507		6.36754	7.26124
	Ubc/TITLEVEPSDTIENVKAK	0	8.25052	8.81309	7.95964	7.88211	8.75374	7.95671	8.49973
	Ubc/TLSDYNIQKESTLHLVLR	9.98753	9.93868	10.5118	9.55078	9.52673	9.73678	9.36588	9.77746
	Ubc/TLTGKTITLEVEPSDTIENVK		9.57901	10.1404		9.06937	9.3449		9.2294
	Ubc/TLTGKTITLEVEPSDTIENVKAK	9.72576			9.06051			8.86002
	Ube2n/ICLDILKDK		6.44764			7.13824			6.77188
	Ube2n/ICLDILKDKWSPALQIR	6.80734	7.36378	7.73446	7.09837	8.08343	8.44719	6.98159	8.34104
	Ube2n/IYHPNVDKLGR	6.14953	0	0	6.40216	6.42612	6.48734	6.20355	6.17252
	Ube2v1/AATTGSGVKVPR	6.67001	7.47698	7.29137	0	0	0	0	5.8974
	Ube3a/ALELYKINAK	6.3137	7.02662	6.99221	0	6.11261	6.52949	6.00809	5.63846
	Ube3c/FGGKDIPVTGANR	6.1972	6.66541	6.72956	0	0	0	0	0
	Ube3c/LAYPETKPEVR		6.97125	7.2717		0	0		0
	Ube3c/NYIYEDAYDKLSPENEPDLK	6.34412	6.72532		0	0		0	0
	Uchl1/CFEKNEAIQAAHDSVAQEGQCR	6.7029	7.57397	8.05998	0	6.28858	6.69367	0	6.91065
	Uchl1/FSAVALCKAA		7.11284			0			0
	Uchl1/QIEELKGQEVSPK	6.4062	7.18727	7.12021	0	5.58431	0	0	5.85025
	Uchl1/VLAKLGVAGQWR		6.08522	7.08629		0	0		0
	Unc13a/DKTGSSDPYVTVQVGK		6.45746	6.53303		0	0		0
	Unc13a/IPDAKGDDAWK		6.25108			0			0
	Unc13a/SNDEVAKEFVKLK	6.35856			0			0
	Unc13a/TGSSDPYVTVQVGKTK		6.48727			0			0
	Unc13a/VWDEDDDIKSR	6.68422	7.15351	7.20938	0	5.85798	0	0	6.11076
	Unc13b/DKTGSSDPYVTVQVGK		6.45746	6.53303		0	0		0
	Unc13b/TGSSDPYVTVQVGKTK		6.48727			0			0
	Unc13b/VWDEDDDIKSR	6.68422	7.15351	7.20938	0	5.85798	0	0	6.11076
	Unc13c/DKTGSSDPYVTVQVGK		6.45746	6.53303		0	0		0
	Unc13c/VWDEDDDIKSR	6.68422	7.15351	7.20938	0	5.85798	0	0	6.11076
	Usp13/AFVSKSHPEFSSNR	6.05591			0			0
	Usp13/GLQPGEEELPDISPPIVIPDDSKDR		6.65416	6.70139		0	0		0
	Usp13/KQDPDTWENEVPVSK	5.8631			0			0
	Usp5/ALIGKGHPEFSTNR	6.24296	7.22045	6.84815	0	0	0	0	5.63917
	Usp5/AQVPFSSCLEAYGAPEQVDDFWSTALQAKSVAVK		7.41709			0			0
	Usp5/CLATEKVK		6.57831			5.54596			6.16832
	Usp5/DQALKALR		7.17058			6.77488			6.77758
	Usp5/FASFPDYLVIQIKK	6.66931	7.49447	7.6059	6.62787	7.36607	0	6.22152	7.48893
	Usp5/HAFNLKQLDNPAR	7.69525		8.39622	6.49761		6.47738	6.07511
	Usp5/IGEWELIQESGVPLKPLFGPGYTGIR	7.93821	8.6022	8.77832	6.38719	6.82021	0	0	7.19058
	Usp5/IPPCGWKCSK		7.11301			0			0
	Usp5/KFTFGLDWVPK	6.78495	7.60676		6.62787	7.37346		6.22152	7.56151
	Usp5/KQEVQAWDGEVR	7.37037	7.56908	7.64855	0	0	0	0	0
	Usp5/LGHGLLSGEYSKPALESGDGEQVPEQK			7.86416			0
	Usp5/LGHGLLSGEYSKPALESGDGEQVPEQKEVQDGIAPR	8.27974		7.48362	0		0	0
	Usp5/QAEEEKVPLPELVR	7.04961			0			0
	Usp5/RPKEEDTSAGTGDPPR		6.23259			0			0
	Usp5/SAAESISESVPVGPKVR	7.4187	7.5598	7.88865	6.37845	6.5536	0	0	0
	Usp5/VCASEKPPKDLGYIYFYQR		7.03003			0			0
	Usp5/YVDKLEKIFQNAPTDPTQDFSTQVAK	7.35149	7.12555	7.56098	6.85442	6.5141	0	6.41717	6.28366
	Vamp2/DQKLSELDDRADALQAGASQFETSAAK	0		0	6.44515		6.65306	6.31685
	Vamp2/VNVDKVLER	6.04411	6.72345		6.29656	6.61233		0	6.84061
	Vamp3/DQKLSELDDRADALQAGASQFETSAAK	0		0	6.44515		6.65306	6.31685
	Vamp3/VNVDKVLER	6.04411	6.72345		6.29656	6.61233		0	6.84061
	Vcpip1/AFLIEPEHVNTVGYGKDR	6.97519	6.9737		0	0		0	0
	Vcpip1/AWGVPQDLIKK	6.4827			0			0
	Vcpip1/KNPDDYTPVNIDGAHAQR	6.49056			0			0
	Vcpip1/NHYIPLVGIKGAALPK		6.57375			0			0
	Vcpip1/SGSLLYLHDTLEDIKR	7.17026	6.20561		0	0		0	0
	Vcpip1/SLQDKYLLR			6.90867			0
	Vcpip1/SSGDYSATFLPGLIPAEKCTGR	7.0003	7.67404	7.91811	0	0	0	0	0
	Vcpip1/TGVIGVQPEEVTAAAKK	7.16182	7.20758	7.56284	0	0	0	0	0
	Vcpip1/VGDVQGQELESQLPTKIILTGQK	7.11498	6.9997	7.65704	0	0	0	0	0
	Vdac1/AVPPTYADLGKSAR		6.36461	0		6.93245	6.6866		6.39646
	Vdac1/DVFTKGYGFGLIK	0	6.25481	0	6.36356	6.34384	7.40004	6.33449	7.10588
	Vdac1/LTFDSSFSPNTGKK	5.76864	6.39498		6.05568	6.24423		0	0
	Vdac1/NVNAGGHKLGLGLEFQA	7.74503	8.22508	8.92674	8.02825	8.30604	8.85557	7.79978	8.63709
	Vdac1/TKSENGLEFTSSGSANTETTK		0			0			5.85117
	Vdac2/DIFNKGFGFGLVK		6.57066			6.65281			0
	Vdac2/SFNAGGHKLGLALELEA	5.89997	7.39721	8.05618	6.2183	7.51609	8.11025	0	7.80494
	Vdac3/NFNAGGHKVGLGFELEA	7.3019	8.25986	8.74967	7.61863	8.09107	8.68659	7.46795	8.31605
	Vps37a/SASSSAAGSPAGLTSLQQQKQR	6.42446	6.61557	7.07405	0	0	0	0	0
	Wdr7/KLPAAEGVGKGTYTVSR	5.95619			0			0
	Wdr7/LNIWNIADIAEKQEADEGLK	0	7.0904	6.61018	6.73656	6.83278	0	6.50162	7.0421
	Ywhab/NLLSVAYKNVVGAR	7.51677	7.74505	8.39428	7.30112	7.44273	8.14041	7.12626	7.67523
	Ywhab/QTTVSNSQQAYQEAFEISKK	6.78291		7.56157	0		0	0
	Ywhab/TMDKSELVQK	5.70798	6.71715	6.93505	0	0	0	0	0
	Ywhab/TMDKSELVQKAK		7.07795	7.86993		6.92618	7.57663		6.78135
	Ywhab/VISSIEQKTER		7.27793	7.20189		5.97204	0		6.19181
	Ywhab/YLSEVASGENKQTTVSNSQQAYQEAFEISK		6.82602	7.27836		0	0		0
	Ywhab/YLSEVASGENKQTTVSNSQQAYQEAFEISKK	6.70227			0			0
	Ywhag/NLLSVAYKNVVGAR	7.51677	7.74505	8.39428	7.30112	7.44273	8.14041	7.12626	7.67523
	Ywhag/VDREQLVQKAR	7.92039	8.31731	8.81427	8.05584	8.33371	8.79569	7.923	8.36566
	Ywhag/VISSIEQKTSADGNEK	5.95657	6.10585	6.80793	5.75593	5.08668	0	0	0
	Ywhag/YLAEVATGEKR		6.62261			0			0
	Ywhah/NLLSVAYKNVVGAR	7.51677	7.74505	8.39428	7.30112	7.44273	8.14041	7.12626	7.67523
	Ywhah/YLAEVASGEKK		6.46624			0			0
	Ywhaz/GIVDQSQQAYQEAFEISKK			7.15619			0
	Ywhaz/KGIVDQSQQAYQEAFEISK		5.89044			6.15667			6.10527
	Ywhaz/MDKNELVQKAK	5.60979	7.11247	7.4647	6.12074	6.83241	7.78007	5.73619	6.91075
	Ywhaz/NLLSVAYKNVVGAR	7.51677	7.74505	8.39428	7.30112	7.44273	8.14041	7.12626	7.67523
	Ywhaz/VVSSIEQKTEGAEKK	5.67139			0			0
	Ywhaz/YLAEVAAGDDKK	0	6.63158	7.29299	6.69429	6.65846	7.07954	6.55252	6.78746
	Ywhaz/YLAEVAAGDDKKGIVDQSQQAYQEAFEISK			7.23004			0
	Zwint/ADAEKNAVAEK		6.39185			0			0
	Zwint/ADAEKNAVAEKNNAVATK	6.58554	6.60652	7.15259	0	0	0	0	0
	Zwint/LDGSHQELETLKQQAGQEQEK	6.10796	6.70797	6.45114	0	0	0	0	0
	Zwint/NNAVATKEVLAEAAAILEPVGLQEEAELPAK		6.55385	7.11869		0	0		0

## Sheet: Fig. 2a
	COMPARISON SHAM VS. CONTRA					COMPARISON IPSI VS. SHAM+CONTRA
	Gene Symbol	minusLOG P value	Fold change	t-test P value		Gene Symbol	minusLOG P value	Fold change	t-test P value
	Abce1	0	0	no		Abce1	9.13921	6.433	yes
	Abcf2	0	0	no		Abcf2	7.17282	7.077	yes
	Abhd6	0	0	no		Abhd6	7.59046	6.443	yes
	Ablim1	0.874097	-0.5591	no		Ablim1	0.923921	0.5717	no
	Abr	0	0	no		Abr	8.85685	7.121	yes
	Acta1	0.825103	0.746	no		Acta1	0.118434	0.1468	no
	Acta2	0.832357	0.7096	no		Acta2	0.125556	0.1473	no
	Actb	0.837698	0.6568	no		Actb	0.14473	0.155	no
	Actbl2	0.299568	0.6218	no		Actbl2	0.528192	-2.336	no
	Actc1	0.825103	0.746	no		Actc1	0.118434	0.1468	no
	Actg1	0.837698	0.6568	no		Actg1	0.14473	0.155	no
	Actg2	0.832357	0.7096	no		Actg2	0.125556	0.1473	no
	Actn1	0.652034	0.3732	no		Actn1	0.248769	-0.3416	no
	Actn2	0.285016	0.4056	no		Actn2	0.454303	-2.111	no
	Actn4	0.764994	0.2629	no		Actn4	0.117452	-0.07163	no
	Adgrb1	1.83998	0.4108	yes		Adgrb1	1.61306	0.5918	yes
	Adgrb3	0	0	no		Adgrb3	8.0605	7.114	yes
	Agap2	0	0	no		Agap2	7.28627	7.15	yes
	Ak1	0	0	no		Ak1	7.17128	7.24	yes
	Ak5	0.118174	1	no		Ak5	1.56989	5.09	yes
	Aldh3b1	0.961145	0.6126	no		Aldh3b1	6.77786	-6.836	yes
	Aldoa	0.100917	-0.962	no		Aldoa	0.864368	3.305	no
	Aldoart2	0.100917	-0.962	no		Aldoart2	0.864368	3.305	no
	Ank2	0.541769	0.5276	no		Ank2	1.46958	-0.8469	yes
	Ank3	2.29104	-0.4302	yes		Ank3	0.278348	-0.219	no
	Anks1b	0.941412	0.4983	no		Anks1b	2.32323	1.174	yes
	Anp32e	0	0	no		Anp32e	8.66178	6.811	yes
	Apba2	0	0	no		Apba2	9.23818	6.697	yes
	Apbb1	0	0	no		Apbb1	7.67229	6.629	yes
	Arc	0.109154	0.1689	no		Arc	1.18067	0.7771	no
	Arfgap1	0	0	no		Arfgap1	8.03733	7.509	yes
	Arhgef2	0	0	no		Arhgef2	10.4578	7.083	yes
	Arl8b	0.278947	0.1629	no		Arl8b	0.896992	0.405	no
	Armc6	0	0	no		Armc6	8.0245	7.181	yes
	Arpc1a	0.0767525	-0.1547	no		Arpc1a	1.10025	-4.291	no
	Atp1a1	0		no		Atp1a1	0.145364	0.1328	no
	Atp1a2	0.959327	0.5291	no		Atp1a2	0.0555819	-0.03897	no
	Atp1a3	0.423213	0.3213	no		Atp1a3	0.101684	-0.07016	no
	Atp2b1	0.825487	0.5446	no		Atp2b1	0.205986	-0.19	no
	Atp2b2	0.725593	0.4903	no		Atp2b2	0.33449	-0.3055	no
	Atp2b3	0.894359	0.6237	no		Atp2b3	0.0841991	-0.08336	no
	Atp2b4	0.239627	0.4834	no		Atp2b4	0.421665	-1.81	no
	Atxn10	0.0673414	-0.1232	no		Atxn10	1.18892	-4.266	no
	Baiap2	0.525556	0.6372	no		Baiap2	0.813691	0.7648	no
	Basp1	0.131475	0.1123	no		Basp1	0.726072	-2.312	no
	Bcor	0.509334	0.6325	no		Bcor	0.0393384	-0.04633	no
	Bcorl1	0.509334	0.6325	no		Bcorl1	0.0393384	-0.04633	no
	Bcr	0	0	no		Bcr	6.92689	6.892	yes
	Begain	0.0275362	0.03514	no		Begain	3.09597	1.773	yes
	Birc6	0.184113	-0.3062	no		Birc6	0.629291	-0.4884	no
	Brsk1	0	0	no		Brsk1	7.68148	7.619	yes
	Bsn	0.11179	-1.084	no		Bsn	1.02075	3.927	no
	Cacna1b	0.253209	0.1183	no		Cacna1b	0.718712	-0.2497	no
	Camk1d	0	0	no		Camk1d	8.78679	7.46	yes
	Camk2a	0.396682	0.2751	no		Camk2a	4.04458	2.282	yes
	Camk2b	0.200448	0.2949	no		Camk2b	3.22044	2.433	yes
	Camk2d	0.317335	0.3148	no		Camk2d	3.5303	2.44	yes
	Camk2g	0.166967	0.242	no		Camk2g	3.35732	2.501	yes
	Camk4	0	0	no		Camk4	8.45419	7.478	yes
	Camkk1	0	0	no		Camkk1	10.3225	6.817	yes
	Camkv	0.0952255	0.8524	no		Camkv	1.61658	5.405	yes
	Capza1	0.0974725	0.06932	no		Capza1	0.488447	-0.1786	no
	Capza2	0.0974725	0.06932	no		Capza2	0.488447	-0.1786	no
	Caskin1	0	0	no		Caskin1	7.22517	7.151	yes
	Cbr1	0	0	no		Cbr1	8.52076	7.496	yes
	Cdk16	0.65521	-3.25	no		Cdk16	1.76803	5.267	yes
	Cdk17	0	0	no		Cdk17	6.11429	7.284	yes
	Cdk18	0.102268	0.9508	no		Cdk18	1.39051	4.906	yes
	Cdk5	0.208098	-0.05618	no		Cdk5	2.08856	1.327	yes
	Cep170b	0	0	no		Cep170b	8.61679	6.54	yes
	Cfl1	0.204901	0.3004	no		Cfl1	0.621902	0.3891	no
	Chic1	0.187192	0.1005	no		Chic1	0.164722	0.09568	no
	Chic2	0.370235	0.3112	no		Chic2	0.845147	-2.687	no
	Ckb	0.141047	1.296	no		Ckb	1.61497	5.786	yes
	Cldn11	0.0171496	-0.007387	no		Cldn11	0.0151523	0.01637	no
	Cltc	0.354725	0.3979	no		Cltc	0.442755	-0.3409	no
	Clvs2	0	0	no		Clvs2	7.7811	7.086	yes
	Cmip	0.128469	-0.1668	no		Cmip	0.645024	-0.3778	no
	Cnksr2	0.661236	0.1573	no		Cnksr2	2.1997	2.028	yes
	Cnp	0.686869	0.4671	no		Cnp	0.100373	-0.07942	no
	Cnrip1	0	0	no		Cnrip1	7.30799	6.949	yes
	Coil	0	0	no		Coil	8.85505	7.05	yes
	Coro2b	0		no		Coro2b	0.882477	-3.772	no
	Cpne6	0	0	no		Cpne6	7.32807	6.756	yes
	Csde1	0	0	no		Csde1	6.83921	7.005	yes
	Ctnnd2	0.0410103	0.07887	no		Ctnnd2	0.237981	0.2812	no
	Cul9	0	0	no		Cul9	10.2612	7.046	yes
	Cyp46a1	0	0	no		Cyp46a1	10.9178	6.984	yes
	D1Pas1	0.201377	-1.7	no		D1Pas1	1.00437	3.664	no
	Ddx3x	0.201734	-1.678	no		Ddx3x	1.02286	3.672	no
	Ddx3y	0.593033	-1.127	no		Ddx3y	1.26838	1.338	no
	Ddx5	0	0	no		Ddx5	7.97707	6.658	yes
	Dgkb	0	0	no		Dgkb	7.82908	7.385	yes
	Dgkh	0	0	no		Dgkh	9.86163	6.691	yes
	Dlg1	0.467935	0.4018	no		Dlg1	1.66338	1.134	yes
	Dlg2	0.461638	0.2507	no		Dlg2	2.10386	0.957	yes
	Dlg3	0	0	no		Dlg3	7.57378	6.497	yes
	Dlg4	0.609576	0.442	no		Dlg4	1.49643	0.8188	yes
	Dlgap1	0.0373853	-0.05277	no		Dlgap1	3.00639	1.641	yes
	Dlgap2	0.42669	0.3129	no		Dlgap2	3.3373	1.495	yes
	Dlgap3	0.357799	0.1751	no		Dlgap3	3.80105	1.409	yes
	Dlgap4	0.0500396	0.03583	no		Dlgap4	3.2725	1.876	yes
	Dmwd	0	0	no		Dmwd	8.73158	6.73	yes
	Dnajc7	0	0	no		Dnajc7	8.09273	6.528	yes
	Dusp3	0	0	no		Dusp3	6.95513	7.431	yes
	Dynll1	0.167077	-0.1565	no		Dynll1	1.85608	0.6678	yes
	Eef1a1	0.0158849	-0.1551	no		Eef1a1	1.15498	3.997	no
	Eef1a2	0.199804	1.748	no		Eef1a2	1.29626	4.837	no
	Eef2	0.0609356	-0.6374	no		Eef2	0.66244	2.829	no
	Efhd2	0.0360771	0.032	no		Efhd2	0.375994	-0.1688	no
	Eif4a1	0.116002	-1.081	no		Eif4a1	1.10819	4.054	no
	Eif4a2	0.0960599	-0.9306	no		Eif4a2	1.07162	4.024	no
	Eif4a3	0.105852	-1.031	no		Eif4a3	1.06518	4.056	no
	Eif4a3l1	0.105852	-1.031	no		Eif4a3l1	1.06518	4.056	no
	Elavl4	0.116618	-1.23	no		Elavl4	0.935669	-3.964	no
	Elfn2	0.655535	4.023	no		Elfn2	0.903963	3.534	no
	Elmo2	0	0	no		Elmo2	8.08235	6.59	yes
	Epb41l1	0	0	no		Epb41l1	8.38959	7.498	yes
	Eps15l1	0.12319	1.179	no		Eps15l1	1.05116	4.016	no
	Etl4	0	0	no		Etl4	7.66517	7.196	yes
	Faim2	0.104878	0.01134	no		Faim2	0.133452	-0.1856	no
	Fam81a	0.290085	0.2312	no		Fam81a	1.70104	0.7606	yes
	Farp1	0.463654	-0.3408	no		Farp1	2.23269	1.171	yes
	Fasn	0.245781	0.2012	no		Fasn	0.631574	-2.237	no
	Fkbp8	0	0	no		Fkbp8	7.60206	6.714	yes
	Gabra1	0.145295	0.05007	no		Gabra1	0.978132	0.5076	no
	Gapdh	0.750982	0.4404	no		Gapdh	1.79389	0.8688	yes
	Gfap	0.309268	0.4683	no		Gfap	0.47638	-2.184	no
	Gja1	0.58606	0.5325	no		Gja1	1.21449	0.6462	no
	Gm15294	0.211286	0.1686	no		Gm15294	1.89924	0.8649	yes
	Gm17087	0.0598874	0.09445	no		Gm17087	0.627245	-2.259	no
	Gm3839	0.775047	0.4208	no		Gm3839	1.87761	0.8809	yes
	Gm49325	0.117255	1	no		Gm49325	1.52885	4.972	yes
	Gm5580	0.105852	-1.031	no		Gm5580	1.06518	4.056	no
	Gm8797	0.149151	0.08964	no		Gm8797	1.98624	0.7093	yes
	Gnai1	0.0391801	-0.03994	no		Gnai1	2.54204	0.9921	yes
	Gnai2	0.0400544	-0.06623	no		Gnai2	2.20424	1.253	yes
	Gnai3	0.0455535	-0.06623	no		Gnai3	2.39327	1.214	yes
	Gnal	0.0455136	-0.07382	no		Gnal	2.20081	1.191	yes
	Gnao1	0.372329	0.2211	no		Gnao1	2.37348	0.8792	yes
	Gnas	0.0455136	-0.07382	no		Gnas	2.20081	1.191	yes
	Gnat1	0.0455136	-0.07382	no		Gnat1	2.20081	1.191	yes
	Gnat2	0.0455136	-0.07382	no		Gnat2	2.20081	1.191	yes
	Gnat3	0.0455136	-0.07382	no		Gnat3	2.20081	1.191	yes
	Gnb1	0.181177	0.256	no		Gnb1	0.0266802	0.02755	no
	Gnb2	0.104376	0.1491	no		Gnb2	0.111032	-0.09854	no
	Gpsm1	0	0	no		Gpsm1	6.92065	6.681	yes
	Grasp	0	0	no		Grasp	9.23369	6.555	yes
	Gria2	0	0	no		Gria2	6.4221	7.093	yes
	Gria3	0.461925	0.3964	no		Gria3	1.91308	0.9875	yes
	Grin1	0.33692	0.2632	no		Grin1	1.48088	1.077	yes
	Grin2a	0.716551	0.1376	no		Grin2a	1.97624	0.9946	yes
	Grin2b	0.020588	-0.009566	no		Grin2b	2.89133	0.8763	yes
	Gripap1	0	0	no		Gripap1	6.78995	6.861	yes
	Gsto1	0	0	no		Gsto1	6.4969	7.253	yes
	H1f2	0.523345	0.3843	no		H1f2	0.192266	-0.1276	no
	H1f3	0.526091	0.5168	no		H1f3	0.721863	-2.573	no
	H1f4	0.681442	0.4488	no		H1f4	0.625939	-2.324	no
	H1f6	0.524331	0.4878	no		H1f6	0.700247	-2.528	no
	H2bc1	0.541498	0.1662	no		H2bc1	1.19474	-0.3765	no
	H2bc12	0.830332	0.04903	no		H2bc12	0.592753	-0.285	no
	H2bc14	0.541498	0.1662	no		H2bc14	1.19474	-0.3765	no
	H2bc3	0.541498	0.1662	no		H2bc3	1.19474	-0.3765	no
	H2bc9	0.541498	0.1662	no		H2bc9	1.19474	-0.3765	no
	H2bu1-ps	0.541498	0.1662	no		H2bu1-ps	1.19474	-0.3765	no
	H2bu2	0.541498	0.1662	no		H2bu2	1.19474	-0.3765	no
	Hdac11	0.520439	0.1125	no		Hdac11	0.754331	-2.669	no
	Hdlbp	0	0	no		Hdlbp	9.53485	6.684	yes
	Hecw1	0	0	no		Hecw1	6.47408	7.298	yes
	Hist1h2bc; Hist1h2bg; Hist1h2be	0.541498	0.1662	no		Hist1h2bc; Hist1h2bg; Hist1h2be	1.19474	-0.3765	no
	Hist1h2bl; Hist1h2bn; Hist1h2bf; Hist1h2bj	0.541498	0.1662	no		Hist1h2bl; Hist1h2bn; Hist1h2bf; Hist1h2bj	1.19474	-0.3765	no
	Hist1h2bp	0.541498	0.1662	no		Hist1h2bp	1.19474	-0.3765	no
	Hist1h2bq	0.383626	0.04558	no		Hist1h2bq	0.557975	-0.272	no
	Hist2h2bb	0.541498	0.1662	no		Hist2h2bb	1.19474	-0.3765	no
	Hk1	0.785067	1.156	no		Hk1	0.364209	-0.4574	no
	Hnrnpa0	0	0	no		Hnrnpa0	7.23841	7.208	yes
	Hnrnpa1	0	0	no		Hnrnpa1	7.81313	6.91	yes
	Hnrnpc	0	0	no		Hnrnpc	6.31824	7.232	yes
	Hnrnpf	0	0	no		Hnrnpf	7.32646	6.958	yes
	Hnrnph1	0	0	no		Hnrnph1	7.58507	7.163	yes
	Hnrnph2	0	0	no		Hnrnph2	8.30996	7.326	yes
	Hnrnpm	0	0	no		Hnrnpm	11.0105	7.149	yes
	Hnrnpu	0.160314	-0.08555	no		Hnrnpu	3.1125	1.662	yes
	Hnrnpul2	0	0	no		Hnrnpul2	6.07947	7.237	yes
	Hpca	0.0657067	0.5892	no		Hpca	1.57099	5.139	yes
	Hpcal1	0.0668643	0.6186	no		Hpcal1	1.50815	5.106	yes
	Hpcal4	0	0	no		Hpcal4	6.70499	7.155	yes
	Hspa12a	0	0	no		Hspa12a	6.42034	7.077	yes
	Hspa4l	0	0	no		Hspa4l	6.09324	6.879	yes
	Hspa8	1.72911	0.342	yes		Hspa8	0.0334026	0.02235	no
	Iqgap2	0	0	no		Iqgap2	6.83814	6.431	yes
	Iqsec1	0.0964654	0.9463	no		Iqsec1	1.33062	4.936	yes
	Iqsec2	0.0373668	-0.04062	no		Iqsec2	3.05582	1.705	yes
	Itch	0.266555	0.276	no		Itch	0.156248	-0.1355	no
	Itm2b	0.55833	0.4849	no		Itm2b	0.0501346	0.05016	no
	Itm2c	0.687274	0.3524	no		Itm2c	0.0088858	0.007495	no
	Itpka	0	0	no		Itpka	8.65634	7.211	yes
	Itpkb	0	0	no		Itpkb	7.36308	7.507	yes
	Josd1	0.267354	0.4049	no		Josd1	0.361122	-0.3367	no
	Kalrn	0	0	no		Kalrn	6.43141	6.475	yes
	Kif5c	0.0479656	0.03116	no		Kif5c	0.817323	-2.225	no
	Kxd1	0.149151	0.08964	no		Kxd1	1.98624	0.7093	yes
	Lin7a	0	0	no		Lin7a	10.3753	6.691	yes
	Lmnb2	0.144263	0.1686	no		Lmnb2	1.48059	-4.586	yes
	Lrrc57	1.21596	0.3623	no		Lrrc57	0.625609	-2.304	no
	Lrrc7	0.635613	-0.247	no		Lrrc7	3.17913	1.182	yes
	Lrsam1	0	0	no		Lrsam1	6.83064	7.327	yes
	Lzts1	0	0	no		Lzts1	9.10552	6.485	yes
	Macf1	0.671068	0.5473	no		Macf1	6.44326	-6.325	yes
	Macroh2a1	0.0202554	0.007843	no		Macroh2a1	1.92528	-0.4371	yes
	Macroh2a2	0.516299	0.2896	no		Macroh2a2	0.469634	-0.2808	no
	Map1b	0.269071	-0.2195	no		Map1b	1.97256	0.9033	yes
	Map2k7	0.0967208	0.1876	no		Map2k7	0.0735102	0.06969	no
	Map4k3	0	0	no		Map4k3	7.65797	6.707	yes
	Map6	0.507717	0.6449	no		Map6	0.247891	-0.2815	no
	Map6d1	0.230521	0.111	no		Map6d1	0.219627	-0.1466	no
	Mapre2	0.657657	-3.83	no		Mapre2	1.55274	5.423	yes
	Mast3	0	0	no		Mast3	8.67997	6.887	yes
	Matr3	0.0993316	0.9383	no		Matr3	1.32313	4.796	yes
	Mbp	0.837509	0.4256	no		Mbp	0.830094	-0.3597	no
	Mink1	0.641977	4.029	no		Mink1	0.738518	3.052	no
	Morc3	0.88281	0.4106	no		Morc3	7.57973	-6.465	yes
	Mpp1	0	0	no		Mpp1	11.5246	7.11	yes
	Mpp2	0	0	no		Mpp2	7.71065	7.044	yes
	Mrtfb	0	0	no		Mrtfb	7.67463	7.04	yes
	Mtfr1l	0	0	no		Mtfr1l	7.40417	6.347	yes
	Mtmr6	0	0	no		Mtmr6	5.95364	6.789	yes
	Myh10	0.30188	-0.3195	no		Myh10	0.389904	-0.2266	no
	Myo5a	0.63809	0.1573	no		Myo5a	1.16399	0.538	no
	Myo6	0.467507	0.1914	no		Myo6	0.0457882	0.02841	no
	Nab2	0	0	no		Nab2	6.68265	6.684	yes
	Nacc1	0	0	no		Nacc1	6.13003	6.495	yes
	Nap1l1	0	0	no		Nap1l1	6.16153	6.983	yes
	Napa	0	0	no		Napa	7.05	7.003	yes
	Napb	0.368435	0.3081	no		Napb	2.44704	1.23	yes
	Nedd4	0.13512	1.293	no		Nedd4	1.25272	4.744	no
	Nedd4l	0.469367	0.5904	no		Nedd4l	1.12935	0.9687	no
	Nedd8	0.132234	-0.4393	no		Nedd8	0.114543	0.1841	no
	Nefl	0.320649	0.4306	no		Nefl	0.692972	-2.202	no
	Ngef	0.713084	4.178	no		Ngef	0.98576	3.79	no
	Nmral1	0	0	no		Nmral1	13.8861	6.496	yes
	Nr3c1	0	0	no		Nr3c1	9.12925	6.475	yes
	Nsf	0.208706	0.1403	no		Nsf	4.21483	1.968	yes
	Ntrk2	0	0	no		Ntrk2	9.05802	6.912	yes
	Nub1	0	0	no		Nub1	6.57532	6.85	yes
	Nudcd2	0	0	no		Nudcd2	7.79098	7.118	yes
	Nudcd3	0	0	no		Nudcd3	5.57837	7.193	yes
	Nyap1	0	0	no		Nyap1	7.61582	6.601	yes
	Ogt	0.56423	4.087	no		Ogt	0.671309	3.044	no
	Pabpc4	0	0	no		Pabpc4	6.1718	6.838	yes
	Pcif1	0	0	no		Pcif1	8.12481	6.917	yes
	Pclo	0	0	no		Pclo	7.3095	7.037	yes
	Pea15a	0	0	no		Pea15a	7.51298	6.96	yes
	Pelo	0	0	no		Pelo	5.38644	6.752	yes
	Pfkp	0.113111	0.05171	no		Pfkp	0.703859	-0.15	no
	Pfn1	0.105365	0.9788	no		Pfn1	1.21184	4.381	no
	Pgam1	0.538292	0.6223	no		Pgam1	0.311308	0.3119	no
	Pgam2	0	0	no		Pgam2	8.58041	6.702	yes
	Phactr1	0.659241	-3.539	no		Phactr1	1.57532	5.094	yes
	Phf24	0.0823242	0.8144	no		Phf24	1.3384	4.93	yes
	Pin1	0.0635197	-0.6007	no		Pin1	0.997388	3.568	no
	Pin1rt1	0	0	no		Pin1rt1	7.47512	7.006	yes
	Pkp4	0.110222	-0.164	no		Pkp4	0.365407	0.3087	no
	Plec	0.166404	0.2494	no		Plec	0.487494	0.3588	no
	Pnck	0	0	no		Pnck	5.92914	6.467	yes
	Ppia	0.700986	3.909	no		Ppia	1.1584	4.128	no
	Ppp1r12a	0.113906	-1.192	no		Ppp1r12a	0.264617	-1.717	no
	Ppp1r16b	0.56627	3.579	no		Ppp1r16b	0.833308	3.19	no
	Ppp1r9a	0.648459	4.235	no		Ppp1r9a	0.607518	2.697	no
	Ppp1r9b	0.726599	-0.5089	no		Ppp1r9b	0.328598	-1.5	no
	Ppp2ca	0.086149	0.8916	no		Ppp2ca	1.11558	4.398	no
	Ppp2cb	0	0	no		Ppp2cb	7.6104	6.988	yes
	Prickle2	0.0719407	0.7216	no		Prickle2	1.30126	4.829	yes
	Prkca	0.0889813	0.8093	no		Prkca	1.5005	5.052	yes
	Prkcb	0.0815455	0.7928	no		Prkcb	1.4186	5.096	yes
	Prkcg	0.10259	-0.8557	no		Prkcg	1.49127	4.677	yes
	Prpf3	0.840062	0.7508	no		Prpf3	3.37903	2.911	yes
	Psd	0	0	no		Psd	7.67268	6.922	yes
	Psd3	0.0946639	0.1951	no		Psd3	0.800677	0.6274	no
	Pten	0	0	no		Pten	7.69191	7.373	yes
	Ptk2b	0	0	no		Ptk2b	6.45594	6.79	yes
	Ptprt	0.104147	0.04689	no		Ptprt	0.672862	-2.485	no
	Purb	0	0	no		Purb	7.30684	6.978	yes
	Rab11fip5	0	0	no		Rab11fip5	6.11709	6.862	yes
	Rac1	0.903826	0.4267	no		Rac1	1.3203	-4.564	yes
	Rasal2	0	0	no		Rasal2	6.91371	6.938	yes
	Rasgrf1	0	0	no		Rasgrf1	10.6606	6.6	yes
	Rasgrp2	0	0	no		Rasgrp2	7.80749	6.865	yes
	Rbmx	0.356235	-0.008221	no		Rbmx	0.468642	-2.424	no
	Rbmxl1	0.356235	-0.008221	no		Rbmxl1	0.468642	-2.424	no
	Rgs7bp	0.105932	0.08126	no		Rgs7bp	1.32244	-4.586	yes
	Rhog	0.318181	0.1283	no		Rhog	1.51835	-4.182	yes
	Rims1	0.113512	1.074	no		Rims1	1.20246	4.438	no
	Rpl9	0.0941248	-0.1148	no		Rpl9	0.578423	-2.105	no
	Rps10	0.0621625	0.02366	no		Rps10	0.968016	-0.3648	no
	Rps20	0.115142	0.08073	no		Rps20	0.304412	-0.2946	no
	Rps27a	0.0762758	-0.02694	no		Rps27a	1.57452	0.654	yes
	Rtca	0	0	no		Rtca	7.78735	6.931	yes
	Rufy3	0.498031	-0.3136	no		Rufy3	3.89143	2.036	yes
	Sept5	0.66414	4.009	no		Sept5	0.901155	3.496	no
	Shank1	0.358533	0.3351	no		Shank1	2.24708	1.19	yes
	Shank2	0	0	no		Shank2	6.94072	7.145	yes
	Shank3	0.0964435	-0.8066	no		Shank3	1.27973	4.062	no
	Slc25a46	0.200154	0.2222	no		Slc25a46	0.182253	-0.2015	no
	Snap25	0.301289	0.5622	no		Snap25	1.03167	0.8871	no
	Snap47	0.117254	-0.9506	no		Snap47	1.34193	4.209	yes
	Snx3	0.101642	0.8638	no		Snx3	1.66944	5.311	yes
	Sorbs2	0.0606587	0.0633	no		Sorbs2	1.93553	0.9003	yes
	Sptan1	0.568839	0.3614	no		Sptan1	1.30362	-0.5854	yes
	Sptb	0.255584	0.4158	no		Sptb	0.159498	-0.1895	no
	Sptbn1	0.310457	0.2116	no		Sptbn1	1.28031	-0.4611	no
	Sptbn2	0.243313	0.364	no		Sptbn2	0.353431	-0.3697	no
	Sptbn4	0.776247	0.741	no		Sptbn4	0.613744	-2.093	no
	Srcin1	0.291342	0.3305	no		Srcin1	1.9949	1.408	yes
	Srr	0	0	no		Srr	6.95659	7.496	yes
	Stam	0.0643206	0.583	no		Stam	1.44836	4.751	yes
	Stk39	0	0	no		Stk39	10.9974	6.944	yes
	Stxbp1	0		no		Stxbp1	0.539647	-0.3078	no
	Sumo2	0.0860887	0.757	no		Sumo2	1.56001	5.068	yes
	Sumo3	0.117255	1	no		Sumo3	1.52885	4.972	yes
	Syn1	0.11552	0.07083	no		Syn1	0.749548	-0.2917	no
	Syne1	0	0	no		Syne1	7.77781	6.864	yes
	Syngap1	0.534737	0.2826	no		Syngap1	2.50863	1.096	yes
	Synpo	0.602875	0.3986	no		Synpo	0.465486	-0.2664	no
	Tardbp	0	0	no		Tardbp	6.21636	6.983	yes
	Tmod2	0.226551	-0.1571	no		Tmod2	0.610496	-2.063	no
	Tollip	0.351164	-0.215	no		Tollip	2.10837	1.068	yes
	Tomm70a	1.18558	0.5227	no		Tomm70a	0.802869	-2.383	no
	Tpi1	0	0	no		Tpi1	7.4266	7.298	yes
	Tpm1	0.125879	0.204	no		Tpm1	1.04684	-4.05	no
	Trim28	0.65885	-3.782	no		Trim28	1.38697	4.845	yes
	Trim9	0	0	no		Trim9	7.51748	7.024	yes
	Tuba1a	1.06795	0.3723	no		Tuba1a	0.56227	0.2128	no
	Tuba1b	1.06843	0.3723	no		Tuba1b	0.560408	0.2118	no
	Tuba3a	1.06795	0.3723	no		Tuba3a	0.56227	0.2128	no
	Tuba3a; Tuba3b	1.06795	0.3723	no		Tuba3a; Tuba3b	0.56227	0.2128	no
	Tuba4a	1.11761	0.3578	no		Tuba4a	0.339159	0.1356	no
	Tubb2a	0.144382	0.247	no		Tubb2a	2.13591	1.463	yes
	Tubb2b	0.0856847	0.9555	no		Tubb2b	1.12013	4.77	no
	Tubb4a	0.0815658	0.9366	no		Tubb4a	1.10175	4.84	no
	Tubb4b	1.00046	0.2529	no		Tubb4b	3.11448	1.281	yes
	Tubb5	0.302065	0.1549	no		Tubb5	3.18678	1.215	yes
	Uba1	0.763615	4.384	no		Uba1	0.816857	3.27	no
	Uba52	0.149151	0.08964	no		Uba52	1.98624	0.7093	yes
	Ubb	0.149151	0.08964	no		Ubb	1.98624	0.7093	yes
	Ubc	0.149151	0.08964	no		Ubc	1.98624	0.7093	yes
	Ube2n	0.58709	0.6652	no		Ube2n	0.645663	-0.5049	no
	Ube2v1	0	0	no		Ube2v1	6.44607	7.146	yes
	Ube3a	0.665798	0.4978	no		Ube3a	1.22269	0.7053	no
	Ube3c	0	0	no		Ube3c	7.72241	6.722	yes
	Uchl1	0.599407	3.876	no		Uchl1	0.874991	3.493	no
	Unc13a	0.0896575	0.7917	no		Unc13a	1.40036	4.608	yes
	Unc13b	0.089958	0.8125	no		Unc13b	1.37459	4.632	yes
	Unc13c	0.0903593	0.8419	no		Unc13c	1.31658	4.596	yes
	Usp13	0	0	no		Usp13	7.60814	6.442	yes
	Usp5	0.013833	-0.01678	no		Usp5	2.82014	1.359	yes
	Vamp2	0.280099	0.2215	no		Vamp2	0.745956	-2.344	no
	Vamp3	0.280099	0.2215	no		Vamp3	0.745956	-2.344	no
	Vcpip1	0	0	no		Vcpip1	8.44095	7.263	yes
	Vdac1	0.443859	0.396	no		Vdac1	0.0210721	-0.02211	no
	Vdac2	0.405693	0.8294	no		Vdac2	0.126231	-0.2383	no
	Vdac3	0.617375	0.588	no		Vdac3	0.0554435	0.06775	no
	Vps37a	0	0	no		Vps37a	8.24112	6.705	yes
	Wdr7	0.193632	0.2734	no		Wdr7	0.160043	-0.1758	no
	Ywhab	0.590264	0.414	no		Ywhab	0.862763	0.4685	no
	Ywhag	0.214568	0.1159	no		Ywhag	0.505486	0.2687	no
	Ywhah	0.315605	-0.1255	no		Ywhah	1.06	0.5566	no
	Ywhaz	0.579673	0.4299	no		Ywhaz	0.419627	0.2791	no
	Zwint	0	0	no		Zwint	8.45611	6.664	yes

## Sheet: Fig. 2b
	DROPVIZ ANALYSIS
	cell type	Ub increased	Ub decreased
	Interneuron_CGE_Cplx3-Synpr [#1]	2.3582	2.40996
	Interneuron_MGE_Sst-Pvalb [#2]	2.34403	2.44893
	Neuron_Layer6Subplate_Syt6 [#3]	2.48993	2.36211
	Neuron_Layer5b_Fezf2 [#4]	2.42036	2.30379
	Neuron_Claustrum_Nr4a2 [#5]	2.48853	2.32766
	Neuron_Layer23_Nptxr [#6]	2.55031	2.33452
	Neuron_Layer5_Parm1 [#7]	2.45979	2.35456
	Astrocyte_Gja1 [#8]	1.82232	2.27245
	Oligodendrocyte_Tfr [#9]	1.72447	2.40101
	Polydendrocyte_Tnr [#10]	2.02252	2.46848
	Microglia_Macrophage_C1qb [#11]	2.07354	2.66519
	Endothelial_Flt1 [#12]	1.79051	2.24771
	Mural_Rgs5Acta2 [#13]	1.91955	2.29673
	Fibroblast-Like_Dcn [#14]	1.89855	2.4091

## Sheet: Figs. 3a and S2a
	GO ANALYSIS CELLULAR COMPARTMENT
	Category	Term	Count	Fold Enrichment	minusLOG pvalue
	GOTERM_CC_DIRECT	GO:0014069~postsynaptic density	39	17.5325	33.0124
	GOTERM_CC_DIRECT	GO:0005737~cytoplasm	129	2.0902	21.3286
	GOTERM_CC_DIRECT	GO:0045202~synapse	38	8.08479	20.252
	GOTERM_CC_DIRECT	GO:0045211~postsynaptic membrane	26	12.5834	17.6273
	GOTERM_CC_DIRECT	GO:0030054~cell junction	38	5.68638	15.3486
	GOTERM_CC_DIRECT	GO:0043197~dendritic spine	20	14.5193	14.3418
	GOTERM_CC_DIRECT	GO:0030425~dendrite	29	6.35885	12.3771
	GOTERM_CC_DIRECT	GO:0043025~neuronal cell body	30	6.0361	12.3613
	GOTERM_CC_DIRECT	GO:0043005~neuron projection	26	6.65121	11.4074
	GOTERM_CC_DIRECT	GO:0005834~heterotrimeric G-protein complex	9	25.4469	7.35993
	GOTERM_CC_DIRECT	GO:0017146~NMDA selective glutamate receptor complex	6	53.7213	5.96801
	GOTERM_CC_DIRECT	GO:0043195~terminal bouton	11	10.459	5.69779
	GOTERM_CC_DIRECT	GO:0043209~myelin sheath	13	7.27476	5.34656
	GOTERM_CC_DIRECT	GO:0030426~growth cone	12	8.10888	5.31238
	GOTERM_CC_DIRECT	GO:0016020~membrane	97	1.48927	4.61183
	GOTERM_CC_DIRECT	GO:0008328~ionotropic glutamate receptor complex	5	48.8376	4.46703
	GOTERM_CC_DIRECT	GO:0005829~cytosol	38	2.28858	4.46999
	GOTERM_CC_DIRECT	GO:0042734~presynaptic membrane	8	11.4605	4.08387
	GOTERM_CC_DIRECT	GO:0048786~presynaptic active zone	6	21.4885	4.009
	GOTERM_CC_DIRECT	GO:0070062~extracellular exosome	48	1.92866	4.02776
	GOTERM_CC_DIRECT	GO:0042995~cell projection	21	3.16895	3.91613
	GOTERM_CC_DIRECT	GO:0097060~synaptic membrane	6	19.535	3.86091
	GOTERM_CC_DIRECT	GO:0005856~cytoskeleton	27	2.60642	3.8741
	GOTERM_CC_DIRECT	GO:0043198~dendritic shaft	7	12.3295	3.66719
	GOTERM_CC_DIRECT	GO:0008021~synaptic vesicle	9	7.67447	3.64891
	GOTERM_CC_DIRECT	GO:0043083~synaptic cleft	4	53.7213	3.40036
	GOTERM_CC_DIRECT	GO:0043234~protein complex	18	3.07957	3.15027
	GOTERM_CC_DIRECT	GO:0043204~perikaryon	9	6.44656	3.15803

## Sheet: Fig. 3b
	raw data Li-Cor Image Studio (n 1/2) and BioRad Image Lab (n 3/4/5)
	ubiquitin								MEK/SYP/PSD95
	sham	CYT	41.7458	23.1987	8082390	6078000	16861195		sham	CYT	82.1742	116.837	9027420	6386521	7213089
		SM	25.9195	13.821	7848813	5768704	11525278			SM	144.49	94.6374	24122200	22939476	20477918
		PSD	27.1104	10.3924	6802426	3892958	9982110			PSD	84.7219	125.803	12691700	7088640	9359578
	ipsi	CYT	58.1408	72.1626	9991325	7563320	37322591		ipsi	CYT	66.0903	90.7467	12817036	7576624	7390614
		SM	98.7261	62.4671	19037516	20310205	80591074			SM	127.614	110.877	29694032	31706585	26299905
		PSD	155.756	189.65	26995788	26217127	103838824			PSD	178.414	116.165	12712247	5130976	8903366

## Sheet: Fig. 3d
	raw data BioRad Image Lab
	PSD93					PSD95					Shank2					Shank3
	IP					IP					IP					IP
	ubiquitin					ubiquitin					ubiquitin					ubiquitin
	ipsi	1.58392e+07	3.47164e+06	5.60698e+06		ipsi	6.95673e+06	3.82414e+06	41277462		ipsi	4.48347e+06	4.998e+06	2.20258e+07		ipsi	6.37223e+06	509859	7.16194e+06
	contra	1.59515e+06	167778	1.51323e+06		contra	356279	20128.9	28308059		contra	1.12965e+06	1.00085e+06	1.14871e+07		contra	1.01042e+06	266094	298917
	POI					POI					POI					POI
	ipsi	6.84605e+06	1.36006e+07	9.50114e+06		ipsi	5948150	2.70727e+06	7.31411e+06		ipsi	1.80446e+06	3.09279e+06	4.49116e+06		ipsi	5.06653e+06	1867723	3.757e+06
	contra	8.9175e+06	4.33084e+06	9.58335e+06		contra	7083742	3.87279e+06	8.13525e+06		contra	2.28907e+06	4.68019e+06	4.00975e+06		contra	3.90972e+06	4707300	4.793e+06
	CE					CE					CE					CE
	POI					POI					POI					POI
	ipsi	1.26164e+07	1.44022e+07	4.67136e+06		ipsi	8.19996e+06	1.87307e+06	8.5156e+06		ipsi	2.21768e+06	6472539	4.04882e+06		ipsi	5.39537e+06	4.47503e+06	3.82993e+06
	contra	1.29789e+07	1.34042e+07	1.04125e+07		contra	8609568	2.00123e+06	7.3956e+06		contra	3.74891e+06	7.52428e+06	2.22656e+06		contra	4.75896e+06	5.94903e+06	4.94965e+06
	GluN1					GluN2B					GluA2					TrkB
	IP					IP					IP					IP
	ubiquitin					ubiquitin					ubiquitin					ubiquitin
	ipsi	727137	2.93425e+06	4.55157e+06		ipsi	7.9271e+06	1.89956e+06	809313		ipsi	2.02854e+07	1.04485e+07	2.72609e+07		ipsi	1.7945e+07	5.52814e+06	1.45811e+07
	contra	44649	1130.43	988314		contra	2.01132e+06	14515.1	274032		contra	2.7759e+06	2.26996e+06	6.39204e+06		contra	3.90301e+06	1.47354e+06	5.29372e+06
	POI					POI					POI					POI
	ipsi	17540251	5.59442e+06	1.15454e+07		ipsi	3.09128e+07	3.45126e+06	2.7577e+06		ipsi	1.32729e+07	1.44608e+07	1.87519e+07		ipsi	3.01642e+07	1749255	2.66958e+06
	contra	20622508	5.37031e+06	9.632e+06		contra	1.54106e+07	3.9064e+06	4.37315e+06		contra	12477713	1.27627e+07	1.42226e+07		contra	2.06421e+07	1.4859e+06	1.75214e+06
	CE					CE					CE					CE
	POI					POI					POI					POI
	ipsi	6.86677e+06	1.09918e+07	1.12988e+07		ipsi	1.13047e+07	1.21602e+07	1.31961e+06		ipsi	5.66756e+06	6.36375e+06	5.61949e+06		ipsi	8.87131e+06	5.38683e+06	4.66552e+06
	contra	7.14028e+06	9.19381e+06	1.10112e+07		contra	9.67225e+06	1.44174e+07	1.30287e+06		contra	4.81679e+06	6551259	3.63606e+06		contra	5.91871e+06	4.44297e+06	1.95268e+06

## Sheet: Figs. 4a and S2b
	GO ANALYSIS BIOLOGICAL PROCESS
	Category	Term	Count	Fold Enrichment	minusLOG pvalue
	GOTERM_BP_DIRECT	GO:0016310~phosphorylation	29	4.76015	7.88076
	GOTERM_BP_DIRECT	GO:0035556~intracellular signal transduction	22	5.52506	6.59345
	GOTERM_BP_DIRECT	GO:0006468~protein phosphorylation	25	4.36005	6.02405
	GOTERM_BP_DIRECT	GO:0060291~long-term synaptic potentiation	9	18.451	5.19034
	GOTERM_BP_DIRECT	GO:0007268~chemical synaptic transmission	13	7.59257	4.52266
	GOTERM_BP_DIRECT	GO:0048167~regulation of synaptic plasticity	8	19.1344	4.54473
	GOTERM_BP_DIRECT	GO:0035235~ionotropic glutamate receptor signaling pathway	6	43.0524	4.61014
	GOTERM_BP_DIRECT	GO:0043113~receptor clustering	7	25.1139	4.45728
	GOTERM_BP_DIRECT	GO:0018105~peptidyl-serine phosphorylation	11	8.30835	4.02432
	GOTERM_BP_DIRECT	GO:0007188~adenylate cyclase-modulating G-protein coupled receptor signaling pathway	7	20.682	4.02295
	GOTERM_BP_DIRECT	GO:0097120~receptor localization to synapse	5	50.2278	3.76039
	GOTERM_BP_DIRECT	GO:0046777~protein autophosphorylation	12	6.58725	3.73705
	GOTERM_BP_DIRECT	GO:0048168~regulation of neuronal synaptic plasticity	6	24.1093	3.49355
	GOTERM_BP_DIRECT	GO:0048169~regulation of long-term neuronal synaptic plasticity	6	21.5262	3.26911
	GOTERM_BP_DIRECT	GO:2000463~positive regulation of excitatory postsynaptic potential	6	21.5262	3.26911
	GOTERM_BP_DIRECT	GO:0035249~synaptic transmission, glutamatergic	6	20.7839	3.22038
	GOTERM_BP_DIRECT	GO:0035418~protein localization to synapse	5	31.3924	3.00565

## Sheet: Figs. 4b, S2c and S2d
	GO ANALYSIS CELLULAR COMPARTMENT
	Category	Term	Count	Fold Enrichment	minusLOG pvalue
	GOTERM_CC_DIRECT	GO:0014069~postsynaptic density	14	25.5944	12.4025
	GOTERM_CC_DIRECT	GO:0005737~cytoplasm	37	2.43802	8.38667
	GOTERM_CC_DIRECT	GO:0030054~cell junction	15	9.12813	7.97674
	GOTERM_CC_DIRECT	GO:0045202~synapse	13	11.2478	7.68218
	GOTERM_CC_DIRECT	GO:0043005~neuron projection	12	12.4838	7.45947
	GOTERM_CC_DIRECT	GO:0043025~neuronal cell body	12	9.81873	6.45667
	GOTERM_CC_DIRECT	GO:0045211~postsynaptic membrane	8	15.7453	5.02715
	GOTERM_CC_DIRECT	GO:0048786~presynaptic active zone	5	72.8222	5.08438
	GOTERM_CC_DIRECT	GO:0043195~terminal bouton	6	23.2	4.1768
	GOTERM_CC_DIRECT	GO:0030425~dendrite	9	8.02531	3.88566
	GOTERM_CC_DIRECT	GO:0043197~dendritic spine	6	17.7135	3.69389
	GOTERM_CC_DIRECT	GO:0005886~plasma membrane	25	2.24114	3.6662
	GOTERM_CC_DIRECT	GO:0042734~presynaptic membrane	5	29.1289	3.68016
	GOTERM_CC_DIRECT	GO:0044305~calyx of Held	3	327.7	3.61887
	GOTERM_CC_DIRECT	GO:0005829~cytosol	14	3.42885	3.13456
	GO ANALYSIS MOLECULAR FUNCTION
	Category	Term	Count	Fold Enrichment	minusLOG pvalue
	GOTERM_MF_DIRECT	GO:0016301~kinase activity	28	15.4204	23.9021
	GOTERM_MF_DIRECT	GO:0004672~protein kinase activity	24	16.777	20.6023
	GOTERM_MF_DIRECT	GO:0004674~protein serine/threonine kinase activity	21	18.2127	18.2278
	GOTERM_MF_DIRECT	GO:0005524~ATP binding	30	7.38935	17.8013
	GOTERM_MF_DIRECT	GO:0004683~calmodulin-dependent protein kinase activity	10	176.758	16.65
	GOTERM_MF_DIRECT	GO:0016740~transferase activity	28	7.06071	15.798
	GOTERM_MF_DIRECT	GO:0000166~nucleotide binding	29	5.5602	13.9376
	GOTERM_MF_DIRECT	GO:0005516~calmodulin binding	13	26.5137	12.2206
	GOTERM_MF_DIRECT	GO:0005089~Rho guanyl-nucleotide exchange factor activity	5	25.0805	3.16139
	GOTERM_MF_DIRECT	GO:0005085~guanyl-nucleotide exchange factor activity	6	14.2766	3.09808

[truncated: 14 more sheets: Fig. 4c, Fig. 5a, Fig. 5b, Fig. 5c, Figs. 5d, 5e and 5f, Fig. 6a, Figs. 6b-e, Fig. 7a, Figs. 7b and 7c, Fig. 8a, Fig. 8b-d, Fig. S3, Fig. S4, Figs. S7a and S7b]
